# Supplementary material for: Molecular Details of Actinomycin D-Treated MRSA Revealed via High-Dimensional Data
Source: Mar Drugs. 2022 Jan 31;20(2):114. doi: 10.3390/md20020114 (PMC8878686; doi:10.3390/md20020114)
Supplement: Supplementary file 1 [file marinedrugs-20-00114-s001.zip]

Archive with 7 entries (7 files):
- Supplementary Table S1.pdf
- Supplementary Table S2.xlsx
- Supplementary Table S3.pdf
- Supplementary Table S4.pdf
- Supplementary Table S5.pdf
- Supplementary Table S6.pdf
- Supplementary Table S7.pdf
