# Supplementary material for: Molecular Details of Actinomycin D-Treated MRSA Revealed via High-Dimensional Data
Source: Mar Drugs. 2022 Jan 31;20(2):114. doi: 10.3390/md20020114 (PMC8878686; doi:10.3390/md20020114)
Supplement: Supplementary file 1 [file marinedrugs-20-00114-s001.zip › Supplementary Table S2.xlsx]

## Sheet: BP
Level	GO_ID	Term	Type	Seqs_Num	Sequences
1	GO:0008150	biological_process	Biological Process	206	Q6GG27,Q6GKU1,Q8NWF2,Q6G8Y8,Q99U34,Q6GCA6,Q6G9B3,Q6GH51,Q6GH50,Q9ZHA2,Q7A7E0,Q6GDC8,Q8NX95,Q8NUI2,P64356,Q99VW2,Q931H9,Q7A4R9,Q99X00,Q6GG87,Q6G6A5,Q6GJD2,Q8NW72,Q6GF42,Q8NWA9,Q99VB5,A0A0H3JT43,Q6GII3,Q8NWD0,Q8NWC9,O86488,Q2G015,Q6GBR8,Q8NW95,Q99X30,Q8NVE6,Q6GG08,Q6GG19,Q99WZ7,Q6GHD5,Q2FWX9,Q6G6Q5,Q6GK73,Q931R8,Q8NUM9,Q5HCU6,Q6GHY9,Q820A6,Q8NW61,Q6GHJ0,Q6G9K9,Q8NX01,Q8NWR7,Q2YY06,Q5HES4,Q99VD0,Q99…
2	GO:0000003	reproduction	Biological Process	1	Q9ZHA2
2	GO:0008152	metabolic process	Biological Process	182	Q6GKU1,Q8NWF2,Q6G8Y8,Q99U34,Q6GCA6,Q6GDC8,Q8NX95,Q8NUI2,P64356,Q6GG87,Q6GJD2,A0A0H3JT43,Q6GII3,Q8NWD0,Q8NWC9,Q6GBR8,Q8NW95,Q99X30,Q8NVE6,Q6GG08,Q6GG19,Q99WZ7,Q6GHD5,Q2FWX9,Q6G6Q5,Q6GK73,Q931R8,Q8NUM9,Q5HCU6,Q6GHY9,Q820A6,Q8NW61,Q6GHJ0,Q6G9K9,Q8NX01,Q8NWR7,Q2YY06,Q5HES4,Q99VD0,Q99WJ1,Q6GGU2,Q6GI15,Q99SC3,Q6GH51,Q99UM1,Q6GH50,Q8NVT1,Q6GD89,P19529,Q99WC3,Q8NXY2,Q6GHF0,Q6G9B3,Q8NVU3,Q6G943,Q6GEU7,Q6G…
2	GO:0001906	cell killing	Biological Process	2	Q99SN8,Q5HEH9
2	GO:0009987	cellular process	Biological Process	187	Q6GG27,Q6GKU1,Q8NWF2,Q6G8Y8,Q99U34,Q6GCA6,Q6G9B3,Q6GH51,Q6GH50,Q9ZHA2,Q7A7E0,Q6GDC8,Q8NX95,Q8NUI2,P64356,Q99VW2,Q931H9,Q7A4R9,Q99X00,Q6GG87,Q6GJD2,Q8NW72,Q6GF42,Q8NWA9,Q99VB5,A0A0H3JT43,Q6GII3,Q8NWD0,Q8NWC9,Q6GG08,Q6GHD5,Q2FWX9,Q6GK73,Q931R8,Q6G6Q5,Q8NUM9,Q5HCU6,Q6GHY9,Q820A6,Q6GG19,Q8NW61,Q6GHJ0,Q6G9K9,Q8NX01,Q8NWR7,Q2YY06,Q5HES4,Q99VC0,Q6GJR7,Q6GHU0,Q99WJ1,Q6GGU2,Q6GI15,Q99SC3,Q99UM1,Q8NVT1,Q6G…
2	GO:0022414	reproductive process	Biological Process	1	Q9ZHA2
2	GO:0022610	biological adhesion	Biological Process	2	O86488,Q2G015
2	GO:0023052	signaling	Biological Process	4	Q99VW2,Q931H9,Q7A4R9,Q99X00
2	GO:0032502	developmental process	Biological Process	4	Q9KIN5,Q6GIQ3,Q6GFW8,Q2FZP6
2	GO:0048519	negative regulation of biological process	Biological Process	2	Q8NVI5,Q6GI88
2	GO:0050789	regulation of biological process	Biological Process	23	Q99VW2,Q931H9,Q7A4R9,Q99X00,Q99VC0,Q6GJR7,Q6GHY9,Q6GHU0,Q6GD89,Q8NVU3,Q6GEU7,Q99R06,Q9F0R1,Q99W81,Q6GBU9,Q99VM3,Q9KIN5,Q6GIQ3,Q6GFW8,Q2FZP6,Q8NVI5,Q6GI88,Q6GJD2
2	GO:0050896	response to stimulus	Biological Process	23	Q99VW2,Q931H9,Q7A4R9,Q99X00,Q7A7E0,Q6GKU1,Q99WC3,Q8NXY2,Q6GHF0,Q6G9B3,Q6GCA6,Q8NVU3,Q5HJB7,Q6GJR7,Q6GHD0,Q99VH8,Q6GH72,Q6G8Y8,Q99VB5,A0A0H3JVA1,Q9KIN5,Q99UQ0,P41368
2	GO:0051179	localization	Biological Process	5	Q93P61,Q6GEX3,Q99SE9,Q6GH57,Q99SF4
2	GO:0051704	multi-organism process	Biological Process	15	Q7A7E0,Q6GEU1,A0A0H3JVA1,A0A0H3K686,Q99VW2,Q99RL2,Q99WT9,Q99VT5,Q99SN8,Q9F0R1,Q5HEH9,Q7A4W3,Q2FWX9,Q2G015,Q8NWQ6
2	GO:0065007	biological regulation	Biological Process	30	Q99VW2,Q931H9,Q7A4R9,Q99X00,A0A0H3JT43,Q6GII3,Q8NWD0,Q8NWC9,Q99VC0,Q6GJR7,Q6GHY9,Q6GHU0,Q6GD89,Q8NVU3,Q6GEU7,Q99R06,Q9F0R1,Q99W81,Q6GBU9,Q99VM3,Q6GFF6,Q9KIN5,Q6GIQ3,Q6GFW8,Q2FZP6,Q8NVI5,Q6GI88,Q8NUM0,Q6GJD2,Q99X56
2	GO:0071840	cellular component organization or biogenesis	Biological Process	26	Q6GG27,Q9ZHA2,Q7A7E0,Q6GG87,Q6GH51,Q99UM1,Q6GH50,Q8NVT1,Q9KIN5,Q6GIQ3,Q6GFW8,Q2FZP6,A0A0H3JVA1,Q6GJD2,Q8NWZ3,P39857,Q6GI75,Q6GIF6,Q6GIF4,Q6GHQ6,Q99UQ0,Q6GK63,Q99WW8,Q2G1B9,Q5HH31,Q8NX96
2	GO:0098743	cell aggregation	Biological Process	1	Q2G015
3	GO:0019954	asexual reproduction	Biological Process	1	Q9ZHA2
3	GO:0032505	reproduction of a single-celled organism	Biological Process	1	Q9ZHA2
3	GO:0055114	oxidation-reduction process	Biological Process	10	Q6GHJ0,Q931R8,Q6G9K9,Q8NW61,Q8NX01,Q8NWR7,Q2YY06,Q5HES4,Q99V38,Q99VD0
3	GO:0006807	nitrogen compound metabolic process	Biological Process	150	Q6GKU1,Q8NWF2,Q6G8Y8,Q99U34,Q6GCA6,Q6GDC8,Q8NX95,Q8NUI2,P64356,Q6GG87,Q6GJD2,A0A0H3JT43,Q6GII3,Q8NWD0,Q8NWC9,Q6GK73,Q931R8,Q6G6Q5,Q8NUM9,Q5HCU6,Q6GHY9,Q820A6,Q6GG19,Q99WJ1,Q6GGU2,Q6GI15,Q99SC3,Q6GH51,Q99UM1,Q6GH50,Q8NVT1,Q6GD89,P19529,Q99WC3,Q8NXY2,Q6GHF0,Q6G9B3,Q8NVU3,Q6G943,Q6GEU7,Q6GJC6,Q99VW2,Q99R06,Q7A4R9,Q9F0R1,Q99W81,Q99UI1,Q99SH6,Q6GKT0,Q6GJV3,Q6GJV1,Q6YP15,Q6GJD1,Q6GBU9,Q6GBU7,Q6GJC3,Q6G…
3	GO:0009056	catabolic process	Biological Process	39	A0A0H3JT43,Q6GII3,Q8NWD0,Q8NWC9,Q6GK73,Q931R8,Q6G6Q5,Q8NUM9,Q5HCU6,Q6GHY9,Q820A6,Q6GG19,Q6G943,Q99SH6,Q6GA63,Q99TQ0,Q5HH31,Q8NX96,P99174,Q8NUR2,Q8NUI5,Q6GBR8,Q6GG71,Q8NUK7,Q8NUK8,Q8NV65,Q6GEA1,Q931G1,Q6GHD5,Q8NWR7,Q2YY06,Q99UU0,Q99X56,Q6GH72,Q99TF4,Q6GEE4,Q6GKH9,Q8NYD0,Q99X30
3	GO:0009058	biosynthetic process	Biological Process	119	Q6GKU1,Q8NWF2,Q6G8Y8,Q99U34,Q6GCA6,Q6GDC8,Q8NX95,Q8NUI2,P64356,Q6GJD2,Q6G6Q5,Q6GK73,Q931R8,Q8NUM9,Q5HCU6,Q6GHY9,Q820A6,Q6GG19,Q99WJ1,Q6GGU2,Q6GI15,Q8NVT1,Q6GD89,P19529,Q6GEU7,Q6GJC6,Q99VW2,Q99R06,Q7A4R9,Q9F0R1,Q99W81,Q6GKT0,Q6GJV3,Q6GJV1,Q6YP15,Q6GJD1,Q6GBU9,Q6GBU7,Q6GJC3,Q6GHL1,P66083,Q6GH71,Q6GGC5,Q931Q3,Q99TK6,Q6GG27,Q6GFF6,Q6GEV5,Q99S51,Q99S46,Q6GEK1,Q6GEJ4,Q99S31,Q6GEJ1,Q99S28,Q99S26,Q99S23,…
3	GO:0009892	negative regulation of metabolic process	Biological Process	2	Q8NVI5,Q6GI88
3	GO:0019222	regulation of metabolic process	Biological Process	13	Q6GD89,Q8NVU3,Q99VW2,Q6GEU7,Q99R06,Q7A4R9,Q9F0R1,Q99W81,Q6GBU9,Q99VM3,Q8NVI5,Q6GI88,Q6GJD2
3	GO:0032259	methylation	Biological Process	2	Q6GHQ6,Q99UQ0
3	GO:0042440	pigment metabolic process	Biological Process	6	Q8NW75,Q6GFM3,Q2YU22,Q2G296,Q2FWX9,Q99X56
3	GO:0044237	cellular metabolic process	Biological Process	171	Q6GKU1,Q8NWF2,Q6G8Y8,Q99U34,Q6GCA6,Q6GDC8,Q8NX95,Q8NUI2,P64356,Q6GG87,Q6GJD2,A0A0H3JT43,Q6GII3,Q8NWD0,Q8NWC9,Q6GG08,Q6GHD5,Q2FWX9,Q6GK73,Q931R8,Q6G6Q5,Q8NUM9,Q5HCU6,Q6GHY9,Q820A6,Q6GG19,Q8NW61,Q6GHJ0,Q6G9K9,Q8NX01,Q8NWR7,Q2YY06,Q5HES4,Q99WJ1,Q6GGU2,Q6GI15,Q99SC3,Q6GH51,Q99UM1,Q6GH50,Q8NVT1,Q6GD89,P19529,Q99WC3,Q8NXY2,Q6GHF0,Q6G9B3,Q8NVU3,Q6G943,Q6GEU7,Q6GJC6,Q99VW2,Q99R06,Q7A4R9,Q9F0R1,Q99W81,Q99…
3	GO:0044238	primary metabolic process	Biological Process	153	Q6GKU1,Q8NWF2,Q6G8Y8,Q99U34,Q6GCA6,Q6GDC8,Q8NX95,Q8NUI2,P64356,Q6GG87,Q6GJD2,A0A0H3JT43,Q6GII3,Q8NWD0,Q8NWC9,Q6GBR8,Q8NW95,Q99X30,Q8NVE6,Q6GG19,Q99WZ7,Q6GHD5,Q6G6Q5,Q6GK73,Q931R8,Q8NUM9,Q5HCU6,Q6GHY9,Q820A6,Q8NW61,Q6GHJ0,Q6G9K9,Q8NX01,Q8NWR7,Q2YY06,Q5HES4,Q99WJ1,Q6GGU2,Q6GI15,Q99SC3,Q6GH51,Q99UM1,Q6GH50,Q8NVT1,Q6GD89,P19529,Q99WC3,Q8NXY2,Q6GHF0,Q6G9B3,Q8NVU3,Q6G943,Q6GEU7,Q6GJC6,Q99VW2,Q99R06,Q7A…
3	GO:0044281	small molecule metabolic process	Biological Process	91	Q6GDC8,Q8NX95,Q8NUI2,P64356,A0A0H3JT43,Q6GII3,Q8NWD0,Q8NWC9,Q6GG19,Q99WZ7,Q6GHD5,Q6G6Q5,Q6GK73,Q931R8,Q8NUM9,Q5HCU6,Q6GHY9,Q820A6,Q8NW61,Q6GHJ0,Q6G9K9,Q8NX01,Q8NWR7,Q2YY06,Q5HES4,Q99WJ1,Q6GGU2,Q6GI15,Q99SC3,Q99W73,P41368,Q5HJY7,Q99VD0,Q99UU0,Q8NXF2,Q6GA10,Q8NUK8,Q8NXH0,Q8NUR2,Q8NVE6,Q99SJ1,Q6GIA4,Q6GHU0,Q99VR1,Q59803,Q8NY94,Q9EZ12,Q9EZ10,Q6G7Q4,Q6GBT3,Q6GF14,Q8NVI9,Q2G296,Q8NX25,Q6GA63,Q99TQ0,P99…
3	GO:0071704	organic substance metabolic process	Biological Process	177	Q6GKU1,Q8NWF2,Q6G8Y8,Q99U34,Q6GCA6,Q6GDC8,Q8NX95,Q8NUI2,P64356,Q6GG87,Q6GJD2,A0A0H3JT43,Q6GII3,Q8NWD0,Q8NWC9,Q6GBR8,Q8NW95,Q99X30,Q8NVE6,Q6GG08,Q6GG19,Q99WZ7,Q6GHD5,Q2FWX9,Q6G6Q5,Q6GK73,Q931R8,Q8NUM9,Q5HCU6,Q6GHY9,Q820A6,Q8NW61,Q6GHJ0,Q6G9K9,Q8NX01,Q8NWR7,Q2YY06,Q5HES4,Q99WJ1,Q6GGU2,Q6GI15,Q99SC3,Q6GH51,Q99UM1,Q6GH50,Q8NVT1,Q6GD89,P19529,Q99WC3,Q8NXY2,Q6GHF0,Q6G9B3,Q8NVU3,Q6G943,Q6GEU7,Q6GJC6,Q99…
3	GO:0031640	killing of cells of other organism	Biological Process	2	Q99SN8,Q5HEH9
3	GO:0007059	chromosome segregation	Biological Process	4	Q8NWF2,Q6G9B3,Q6GH51,Q6GH50
3	GO:0006457	protein folding	Biological Process	5	Q99VB5,Q6G8Y8,Q8NW72,Q6GF42,Q8NWA9
3	GO:0007165	signal transduction	Biological Process	4	Q99VW2,Q931H9,Q7A4R9,Q99X00
3	GO:0007049	cell cycle	Biological Process	6	Q9ZHA2,Q7A7E0,Q8NWF2,Q6GIQ3,Q6GFW8,Q2FZP6
3	GO:0007154	cell communication	Biological Process	6	Q99VW2,Q931H9,Q7A4R9,Q99X00,Q6GKU1,Q6GHF0
3	GO:0019835	cytolysis	Biological Process	3	Q99SN8,Q5HEH9,Q7A7E0
3	GO:0016043	cellular component organization	Biological Process	21	Q6GG27,Q9ZHA2,Q7A7E0,Q6GH51,Q99UM1,Q6GH50,Q8NVT1,Q9KIN5,Q6GIQ3,Q6GFW8,Q2FZP6,Q6GJD2,P39857,Q6GI75,A0A0H3JVA1,Q6GIF4,Q6GK63,Q99WW8,Q2G1B9,Q5HH31,Q8NX96
3	GO:0019725	cellular homeostasis	Biological Process	5	Q99VC0,Q6GJR7,Q6GHY9,Q6GHU0,Q99X56
3	GO:0022402	cell cycle process	Biological Process	3	Q9ZHA2,Q7A7E0,Q8NWF2
3	GO:0044764	multi-organism cellular process	Biological Process	3	Q6GEU1,Q99SN8,Q5HEH9
3	GO:0048523	negative regulation of cellular process	Biological Process	2	Q8NVI5,Q6GI88
3	GO:0048869	cellular developmental process	Biological Process	4	Q9KIN5,Q6GIQ3,Q6GFW8,Q2FZP6
3	GO:0050794	regulation of cellular process	Biological Process	23	Q99VW2,Q931H9,Q7A4R9,Q99X00,Q99VC0,Q6GJR7,Q6GHY9,Q6GHU0,Q6GD89,Q8NVU3,Q6GEU7,Q99R06,Q9F0R1,Q99W81,Q6GBU9,Q99VM3,Q9KIN5,Q6GIQ3,Q6GFW8,Q2FZP6,Q8NVI5,Q6GI88,Q6GJD2
3	GO:0051301	cell division	Biological Process	6	Q9ZHA2,Q7A7E0,Q6GIQ3,Q8NWF2,Q6GFW8,Q2FZP6
3	GO:0051716	cellular response to stimulus	Biological Process	11	Q99VW2,Q931H9,Q7A4R9,Q99X00,Q6GKU1,Q99WC3,Q8NXY2,Q6GHF0,Q6G9B3,Q6GCA6,Q8NVU3
3	GO:0071554	cell wall organization or biogenesis	Biological Process	13	Q9KIN5,Q6GIQ3,Q6GFW8,Q2FZP6,A0A0H3JVA1,Q6GIF6,Q6GIF4,Q7A7E0,Q6GK63,Q99WW8,Q2G1B9,Q5HH31,Q8NX96
3	GO:0043093	FtsZ-dependent cytokinesis	Biological Process	1	Q9ZHA2
3	GO:0007155	cell adhesion	Biological Process	2	O86488,Q2G015
3	GO:0009653	anatomical structure morphogenesis	Biological Process	4	Q9KIN5,Q6GIQ3,Q6GFW8,Q2FZP6
3	GO:0048856	anatomical structure development	Biological Process	4	Q9KIN5,Q6GIQ3,Q6GFW8,Q2FZP6
3	GO:0050793	regulation of developmental process	Biological Process	4	Q9KIN5,Q6GIQ3,Q6GFW8,Q2FZP6
3	GO:0048583	regulation of response to stimulus	Biological Process	1	Q8NVU3
3	GO:0006950	response to stress	Biological Process	15	Q7A7E0,Q6GKU1,Q99WC3,Q8NXY2,Q6GHF0,Q6G9B3,Q6GCA6,Q8NVU3,Q5HJB7,Q6GJR7,Q6GHD0,Q99VH8,Q6GH72,Q6G8Y8,Q99VB5
3	GO:0009605	response to external stimulus	Biological Process	3	Q7A7E0,Q6GKU1,Q6GHF0
3	GO:0009607	response to biotic stimulus	Biological Process	1	Q7A7E0
3	GO:0009628	response to abiotic stimulus	Biological Process	2	Q6G8Y8,Q99VB5
3	GO:0042221	response to chemical	Biological Process	6	A0A0H3JVA1,Q99VW2,Q9KIN5,Q99UQ0,Q7A4R9,P41368
3	GO:0051234	establishment of localization	Biological Process	5	Q93P61,Q6GEX3,Q99SE9,Q6GH57,Q99SF4
3	GO:0051707	response to other organism	Biological Process	1	Q7A7E0
3	GO:0044419	interspecies interaction between organisms	Biological Process	14	A0A0H3JVA1,A0A0H3K686,Q99VW2,Q99RL2,Q99WT9,Q99VT5,Q7A7E0,Q99SN8,Q9F0R1,Q5HEH9,Q7A4W3,Q2FWX9,Q2G015,Q8NWQ6
3	GO:0098630	aggregation of unicellular organisms	Biological Process	1	Q2G015
3	GO:0065008	regulation of biological quality	Biological Process	15	A0A0H3JT43,Q6GII3,Q8NWD0,Q8NWC9,Q99VC0,Q6GJR7,Q6GHY9,Q6GHU0,Q6GFF6,Q9KIN5,Q6GIQ3,Q6GFW8,Q2FZP6,Q8NUM0,Q99X56
3	GO:0044085	cellular component biogenesis	Biological Process	18	Q6GG27,Q9ZHA2,Q7A7E0,Q6GG87,Q9KIN5,Q6GIQ3,Q6GFW8,Q2FZP6,A0A0H3JVA1,Q8NWZ3,Q6GI75,Q6GIF6,Q6GIF4,Q6GHQ6,Q99UQ0,Q6GK63,Q99WW8,Q2G1B9
4	GO:0022900	electron transport chain	Biological Process	1	Q99V38
4	GO:0015980	energy derivation by oxidation of organic compounds	Biological Process	9	Q6GHJ0,Q931R8,Q6G9K9,Q8NW61,Q8NX01,Q8NWR7,Q2YY06,Q5HES4,Q99V38
4	GO:0034641	cellular nitrogen compound metabolic process	Biological Process	116	Q6GKU1,Q8NWF2,Q6G8Y8,Q99U34,Q6GCA6,Q6GDC8,Q8NX95,Q8NUI2,P64356,Q6GG87,Q6GJD2,Q6GK73,Q931R8,Q6G6Q5,Q8NUM9,Q5HCU6,Q6GHY9,Q820A6,Q6GG19,Q99WJ1,Q6GGU2,Q6GI15,Q99SC3,Q6GH51,Q99UM1,Q6GH50,Q8NVT1,Q6GD89,P19529,Q99WC3,Q8NXY2,Q6GHF0,Q6G9B3,Q8NVU3,Q6G943,Q6GEU7,Q6GJC6,Q99VW2,Q99R06,Q7A4R9,Q9F0R1,Q99W81,Q99UI1,Q99SH6,Q6GKT0,Q6GJV3,Q6GJV1,Q6YP15,Q6GJD1,Q6GBU9,Q6GBU7,Q6GJC3,Q6GHL1,P66083,Q6GH71,Q6GGC5,Q931Q3,…
4	GO:0051171	regulation of nitrogen compound metabolic process	Biological Process	13	Q6GD89,Q8NVU3,Q99VW2,Q6GEU7,Q99R06,Q7A4R9,Q9F0R1,Q99W81,Q6GBU9,Q99VM3,Q8NVI5,Q6GI88,Q6GJD2
4	GO:0051172	negative regulation of nitrogen compound metabolic process	Biological Process	2	Q8NVI5,Q6GI88
4	GO:0071941	nitrogen cycle metabolic process	Biological Process	1	Q6GEE4
4	GO:0097164	ammonium ion metabolic process	Biological Process	1	Q8NUM0
4	GO:1901564	organonitrogen compound metabolic process	Biological Process	115	Q6GDC8,Q8NX95,Q8NUI2,P64356,A0A0H3JT43,Q6GII3,Q8NWD0,Q8NWC9,Q6GK73,Q931R8,Q6G6Q5,Q8NUM9,Q5HCU6,Q6GHY9,Q820A6,Q6GG19,Q99WJ1,Q6GGU2,Q6GI15,Q99SC3,Q6GKT0,Q6GJV3,Q6GJV1,Q6YP15,Q6GJD1,Q6GBU9,Q6GBU7,Q6GJC3,Q6GHL1,P66083,Q6GH71,Q6GGC5,Q931Q3,Q99TK6,Q6GG27,Q6GFF6,Q6GEV5,Q99S51,Q99S46,Q6GEK1,Q6GEJ4,Q99S31,Q6GEJ1,Q99S28,Q99S26,Q99S23,Q931G5,Q8NX05,Q6GEI3,Q99WA2,Q99VM3,Q99W73,P41368,Q5HJY7,Q6GH44,Q6G9D7,Q99…
4	GO:0044248	cellular catabolic process	Biological Process	36	A0A0H3JT43,Q6GII3,Q8NWD0,Q8NWC9,Q6GK73,Q931R8,Q6G6Q5,Q8NUM9,Q5HCU6,Q6GHY9,Q820A6,Q6GG19,Q6G943,Q99SH6,Q6GA63,Q99TQ0,P99174,Q8NUR2,Q6GBR8,Q6GG71,Q8NUK7,Q8NUK8,Q8NV65,Q6GEA1,Q931G1,Q6GHD5,Q8NWR7,Q2YY06,Q99UU0,Q99X56,Q6GH72,Q99TF4,Q6GEE4,Q6GKH9,Q8NYD0,Q99X30
4	GO:0044282	small molecule catabolic process	Biological Process	20	A0A0H3JT43,Q6GII3,Q8NWD0,Q8NWC9,Q99TQ0,Q8NUR2,Q6GBR8,Q6GG71,Q8NUK7,Q8NUK8,Q8NV65,Q6GEA1,Q931G1,Q6GHD5,Q8NWR7,Q2YY06,Q99TF4,Q6GEE4,Q6GKH9,Q99X30
4	GO:1901575	organic substance catabolic process	Biological Process	38	A0A0H3JT43,Q6GII3,Q8NWD0,Q8NWC9,Q6GK73,Q931R8,Q6G6Q5,Q8NUM9,Q5HCU6,Q6GHY9,Q820A6,Q6GG19,Q6G943,Q99SH6,Q6GA63,Q99TQ0,Q5HH31,Q8NX96,P99174,Q8NUR2,Q8NUI5,Q6GBR8,Q6GG71,Q8NUK7,Q8NUK8,Q8NV65,Q6GEA1,Q931G1,Q6GHD5,Q8NWR7,Q2YY06,Q99UU0,Q99X56,Q99TF4,Q6GEE4,Q6GKH9,Q8NYD0,Q99X30
4	GO:0009889	regulation of biosynthetic process	Biological Process	12	Q6GD89,Q99VW2,Q6GEU7,Q99R06,Q7A4R9,Q9F0R1,Q99W81,Q6GBU9,Q99VM3,Q8NVI5,Q6GI88,Q6GJD2
4	GO:0009890	negative regulation of biosynthetic process	Biological Process	2	Q8NVI5,Q6GI88
4	GO:0044249	cellular biosynthetic process	Biological Process	116	Q6GKU1,Q8NWF2,Q6G8Y8,Q99U34,Q6GCA6,Q6GDC8,Q8NX95,Q8NUI2,P64356,Q6GJD2,Q6GK73,Q931R8,Q6G6Q5,Q8NUM9,Q5HCU6,Q6GHY9,Q820A6,Q6GG19,Q99WJ1,Q6GGU2,Q6GI15,Q8NVT1,Q6GD89,P19529,Q6GEU7,Q6GJC6,Q99VW2,Q99R06,Q7A4R9,Q9F0R1,Q99W81,Q6GKT0,Q6GJV3,Q6GJV1,Q6YP15,Q6GJD1,Q6GBU9,Q6GBU7,Q6GJC3,Q6GHL1,P66083,Q6GH71,Q6GGC5,Q931Q3,Q99TK6,Q6GG27,Q6GFF6,Q6GEV5,Q99S51,Q99S46,Q6GEK1,Q6GEJ4,Q99S31,Q6GEJ1,Q99S28,Q99S26,Q99S23,…
4	GO:0044283	small molecule biosynthetic process	Biological Process	46	Q6GDC8,Q8NX95,Q8NUI2,P64356,Q6G6Q5,Q6GK73,Q931R8,Q8NUM9,Q5HCU6,Q6GHY9,Q820A6,Q6GG19,Q99WJ1,Q6GGU2,Q8NXF2,Q6GA10,Q8NUK8,Q8NUR2,Q6GIA4,Q99VR1,Q59803,Q8NY94,Q9EZ12,Q9EZ10,Q6G7Q4,Q6GBT3,Q99SJ1,Q6GF14,Q8NVI9,Q6GA63,Q2G296,P99174,Q5HJY7,Q99TQ0,A0A0H3JVA1,Q6GI75,Q6GJF0,Q6GHN4,Q8NX25,Q8NXZ2,Q6GAW9,Q6GIF6,Q6GIF4,Q6GK63,Q99WW8,Q2G1B9
4	GO:1901576	organic substance biosynthetic process	Biological Process	117	Q6GKU1,Q8NWF2,Q6G8Y8,Q99U34,Q6GCA6,Q6GDC8,Q8NX95,Q8NUI2,P64356,Q6GJD2,Q6G6Q5,Q6GK73,Q931R8,Q8NUM9,Q5HCU6,Q6GHY9,Q820A6,Q6GG19,Q99WJ1,Q6GGU2,Q6GI15,Q8NVT1,Q6GD89,P19529,Q6GEU7,Q6GJC6,Q99VW2,Q99R06,Q7A4R9,Q9F0R1,Q99W81,Q6GKT0,Q6GJV3,Q6GJV1,Q6YP15,Q6GJD1,Q6GBU9,Q6GBU7,Q6GJC3,Q6GHL1,P66083,Q6GH71,Q6GGC5,Q931Q3,Q99TK6,Q6GG27,Q6GFF6,Q6GEV5,Q99S51,Q99S46,Q6GEK1,Q6GEJ4,Q99S31,Q6GEJ1,Q99S28,Q99S26,Q99S23,…
4	GO:0010605	negative regulation of macromolecule metabolic process	Biological Process	2	Q8NVI5,Q6GI88
4	GO:0031324	negative regulation of cellular metabolic process	Biological Process	2	Q8NVI5,Q6GI88
4	GO:0031323	regulation of cellular metabolic process	Biological Process	13	Q6GD89,Q8NVU3,Q99VW2,Q6GEU7,Q99R06,Q7A4R9,Q9F0R1,Q99W81,Q6GBU9,Q99VM3,Q8NVI5,Q6GI88,Q6GJD2
4	GO:0060255	regulation of macromolecule metabolic process	Biological Process	13	Q6GD89,Q8NVU3,Q99VW2,Q6GEU7,Q99R06,Q7A4R9,Q9F0R1,Q99W81,Q6GBU9,Q99VM3,Q8NVI5,Q6GI88,Q6GJD2
4	GO:0080090	regulation of primary metabolic process	Biological Process	13	Q6GD89,Q8NVU3,Q99VW2,Q6GEU7,Q99R06,Q7A4R9,Q9F0R1,Q99W81,Q6GBU9,Q99VM3,Q8NVI5,Q6GI88,Q6GJD2
4	GO:0043414	macromolecule methylation	Biological Process	2	Q6GHQ6,Q99UQ0
4	GO:0042168	heme metabolic process	Biological Process	4	Q8NW75,Q6GFM3,Q2YU22,Q99X56
4	GO:0046148	pigment biosynthetic process	Biological Process	5	Q8NW75,Q6GFM3,Q2YU22,Q2G296,Q2FWX9
4	GO:0046149	pigment catabolic process	Biological Process	1	Q99X56
4	GO:0006790	sulfur compound metabolic process	Biological Process	6	Q8NXH0,Q8NY94,Q8NX95,Q99TQ0,Q8NWR7,Q2YY06
4	GO:0006081	cellular aldehyde metabolic process	Biological Process	3	Q8NW61,Q6GJF0,Q2FWX9
4	GO:0006082	organic acid metabolic process	Biological Process	67	Q6GDC8,Q8NX95,Q8NUI2,P64356,A0A0H3JT43,Q6GII3,Q8NWD0,Q8NWC9,Q6GK73,Q931R8,Q6G6Q5,Q8NUM9,Q5HCU6,Q6GHY9,Q820A6,Q6GG19,Q8NW61,Q6GHJ0,Q6G9K9,Q8NX01,Q8NWR7,Q2YY06,Q5HES4,Q99W73,P41368,Q5HJY7,Q99VD0,Q99UU0,Q8NXF2,Q6GA10,Q8NUK8,Q8NXH0,Q8NUR2,Q8NVE6,Q99SJ1,Q6GIA4,Q59803,Q8NY94,Q9EZ12,Q9EZ10,Q6G7Q4,Q6GBT3,Q6GF14,Q8NVI9,Q2G296,Q99RW4,Q2YYT1,Q6GBR8,Q99TQ0,A0A0H3JVA1,Q6GG71,Q8NUK7,Q8NV65,Q6GEA1,Q931G1,Q6GI75…
4	GO:0006091	generation of precursor metabolites and energy	Biological Process	16	Q6GK73,Q931R8,Q6G6Q5,Q8NUM9,Q5HCU6,Q6GHY9,Q820A6,Q6GG19,Q6GHJ0,Q6G9K9,Q8NW61,Q8NX01,Q8NWR7,Q2YY06,Q5HES4,Q99V38
4	GO:0006575	cellular modified amino acid metabolic process	Biological Process	6	Q2G296,Q99TQ0,Q8NUM0,Q8NX95,Q5HF42,Q8NXZ2
4	GO:0006725	cellular aromatic compound metabolic process	Biological Process	83	Q6GKU1,Q8NWF2,Q6G8Y8,Q99U34,Q6GCA6,Q6GDC8,Q8NX95,Q8NUI2,P64356,Q6GG87,Q6GJD2,Q6GK73,Q931R8,Q6G6Q5,Q8NUM9,Q5HCU6,Q6GHY9,Q820A6,Q6GG19,Q99WJ1,Q6GGU2,Q6GI15,Q99SC3,Q6GH51,Q99UM1,Q6GH50,Q8NVT1,Q6GD89,P19529,Q99WC3,Q8NXY2,Q6GHF0,Q6G9B3,Q8NVU3,Q6G943,Q6GEU7,Q6GJC6,Q99VW2,Q99R06,Q7A4R9,Q9F0R1,Q99W81,Q99UI1,Q99SH6,Q99W73,P41368,Q5HJY7,Q8NW75,Q6GFM3,Q2YU22,Q99VR1,Q59803,Q2G296,Q8NX25,Q8NWC9,Q6GA63,Q99TQ0,…
4	GO:0006730	one-carbon metabolic process	Biological Process	3	Q8NX95,Q5HF42,Q2G296
4	GO:0006793	phosphorus metabolic process	Biological Process	33	Q6GG08,Q6GHD5,Q6GK73,Q931R8,Q6G6Q5,Q8NUM9,Q5HCU6,Q6GHY9,Q820A6,Q6GG19,Q8NX95,Q6GGU2,Q6GI15,Q8NVA1,Q6GH52,Q6GA63,P99174,Q5HEK9,Q6GHW1,Q6G8N8,Q6GEX3,Q99SE9,Q9KIN5,Q99WJ1,Q8NWR7,Q2YY06,Q99UU0,Q99V38,Q99SF4,Q6GJF0,Q6GA10,Q6GHN4,Q8NX25
4	GO:0072593	reactive oxygen species metabolic process	Biological Process	1	Q6GH72
4	GO:0017144	drug metabolic process	Biological Process	34	A0A0H3JT43,Q6GII3,Q8NWD0,Q8NWC9,Q6GK73,Q931R8,Q6G6Q5,Q8NUM9,Q5HCU6,Q6GHY9,Q820A6,Q6GG19,Q6GHJ0,Q6G9K9,Q8NW61,Q8NX01,Q8NWR7,Q2YY06,Q5HES4,Q99RW4,Q2YYT1,Q6GEX3,Q99SE9,Q6GBR8,Q99TQ0,Q8NV65,Q6GEA1,Q931G1,Q6GH72,Q99V38,Q99SF4,Q6GJF0,Q8NXZ2,Q6GAW9
4	GO:0042133	neurotransmitter metabolic process	Biological Process	5	A0A0H3JT43,Q6GII3,Q8NWD0,Q8NWC9,Q8NUM0
4	GO:0042180	cellular ketone metabolic process	Biological Process	1	Q6GKH9
4	GO:0043094	cellular metabolic compound salvage	Biological Process	2	Q99WJ1,Q99TQ0
4	GO:0044255	cellular lipid metabolic process	Biological Process	7	Q6GIA4,Q6GK63,Q99WW8,Q6GH52,Q2FWX9,Q6G9K9,Q6GI75
4	GO:0044260	cellular macromolecule metabolic process	Biological Process	81	Q6GKU1,Q8NWF2,Q6G8Y8,Q99U34,Q6GCA6,Q6GJD2,Q6GH51,Q99UM1,Q6GH50,Q8NVT1,Q6GD89,P19529,Q99WC3,Q8NXY2,Q6GHF0,Q6G9B3,Q8NVU3,Q6G943,Q6GEU7,Q6GJC6,Q99VW2,Q99R06,Q7A4R9,Q9F0R1,Q99W81,Q99SH6,Q6GKT0,Q6GJV3,Q6GJV1,Q6YP15,Q6GJD1,Q6GBU9,Q6GBU7,Q6GJC3,Q6GHL1,P66083,Q6GH71,Q6GGC5,Q931Q3,Q99TK6,Q6GG27,Q6GFF6,Q6GEV5,Q99S51,Q99S46,Q6GEK1,Q6GEJ4,Q99S31,Q6GEJ1,Q99S28,Q99S26,Q99S23,Q931G5,Q8NX05,Q6GEI3,Q99WA2,Q99VM3,…
4	GO:0044262	cellular carbohydrate metabolic process	Biological Process	3	Q6GHD5,Q8NW61,P39857
4	GO:0046483	heterocycle metabolic process	Biological Process	84	Q6GKU1,Q8NWF2,Q6G8Y8,Q99U34,Q6GCA6,Q6GDC8,Q8NX95,Q8NUI2,P64356,Q6GG87,Q6GJD2,Q6GK73,Q931R8,Q6G6Q5,Q8NUM9,Q5HCU6,Q6GHY9,Q820A6,Q6GG19,Q99WJ1,Q6GGU2,Q6GI15,Q99SC3,Q6GH51,Q99UM1,Q6GH50,Q8NVT1,Q6GD89,P19529,Q99WC3,Q8NXY2,Q6GHF0,Q6G9B3,Q8NVU3,Q6G943,Q6GEU7,Q6GJC6,Q99VW2,Q99R06,Q7A4R9,Q9F0R1,Q99W81,Q99UI1,Q99SH6,Q99W73,P41368,Q5HJY7,Q8NVA1,Q8NW75,Q6GFM3,Q2YU22,Q99VR1,Q2G296,Q8NX25,Q8NWC9,Q6GA63,Q99TQ0,…
4	GO:0051186	cofactor metabolic process	Biological Process	25	Q6GK73,Q931R8,Q6G6Q5,Q8NUM9,Q5HCU6,Q6GHY9,Q820A6,Q6GG19,Q8NVA1,Q8NW75,Q6GFM3,Q2YU22,Q2G296,Q5HEK9,Q6GHW1,Q6G8N8,Q99TQ0,Q8NWR7,Q2YY06,Q8NX95,Q5HF42,Q99X56,Q6GH72,Q6GJF0,Q8NXZ2
4	GO:0005975	carbohydrate metabolic process	Biological Process	17	Q6GG19,Q99WZ7,Q6GHD5,Q6G6Q5,Q6GK73,Q931R8,Q8NUM9,Q5HCU6,Q6GHY9,Q820A6,Q8NW61,P99174,P39857,Q6GBR8,Q8NW95,Q99X30,Q8NVE6
4	GO:0006099	tricarboxylic acid cycle	Biological Process	8	Q6GHJ0,Q931R8,Q6G9K9,Q8NW61,Q8NX01,Q8NWR7,Q2YY06,Q5HES4
4	GO:0006139	nucleobase-containing compound metabolic process	Biological Process	69	Q6GKU1,Q8NWF2,Q6G8Y8,Q99U34,Q6GCA6,Q6GG87,Q6GJD2,Q6GK73,Q931R8,Q6G6Q5,Q8NUM9,Q5HCU6,Q6GHY9,Q820A6,Q6GG19,Q8NX95,Q99WJ1,Q6GGU2,Q6GI15,Q99SC3,Q6GH51,Q99UM1,Q6GH50,Q8NVT1,Q6GD89,P19529,Q99WC3,Q8NXY2,Q6GHF0,Q6G9B3,Q8NVU3,Q6G943,Q6GEU7,Q6GJC6,Q99VW2,Q99R06,Q7A4R9,Q9F0R1,Q99W81,Q99UI1,Q99SH6,Q99W73,P41368,Q5HJY7,Q99VR1,Q2G296,Q8NX25,Q8NWC9,Q6GA63,Q99TQ0,P99174,Q5HEK9,Q6GHW1,Q6G8N8,Q6GEX3,Q99SE9,Q8NVI5,…
4	GO:0006520	cellular amino acid metabolic process	Biological Process	39	Q6GDC8,Q8NX95,Q8NUI2,P64356,A0A0H3JT43,Q6GII3,Q8NWD0,Q8NWC9,Q99W73,P41368,Q5HJY7,Q99UU0,Q8NXF2,Q6GA10,Q8NUK8,Q8NXH0,Q8NUR2,Q8NVE6,Q99SJ1,Q59803,Q8NY94,Q9EZ12,Q9EZ10,Q6G7Q4,Q6GBT3,Q6GF14,Q8NVI9,Q99TQ0,Q6GG71,Q8NUK7,Q8NV65,Q6GEA1,Q931G1,Q8NWR7,Q2YY06,Q99TF4,Q5HF24,Q6GAW9,Q99VD0
4	GO:0006629	lipid metabolic process	Biological Process	8	Q6GIA4,Q6GK63,Q99WW8,Q6GH52,Q8NUI5,Q2FWX9,Q6G9K9,Q6GI75
4	GO:0019538	protein metabolic process	Biological Process	41	Q6GKT0,Q6GJV3,Q6GJV1,Q6YP15,Q6GJD1,Q6GBU9,Q6GBU7,Q6GJC3,Q6GHL1,P66083,Q6GH71,Q6GGC5,Q931Q3,Q99TK6,Q6GG27,Q6GFF6,Q6GEV5,Q99S51,Q99S46,Q6GEK1,Q6GEJ4,Q99S31,Q6GEJ1,Q99S28,Q99S26,Q99S23,Q931G5,Q8NX05,Q6GEI3,Q99WA2,Q99VM3,Q99W73,P41368,Q5HJY7,Q6GH44,Q6G9D7,Q8NVA1,Q6GII3,Q6GIG3,Q5HJB7,Q99VB5
4	GO:0005996	monosaccharide metabolic process	Biological Process	3	Q6GG19,Q99WZ7,Q6G6Q5
4	GO:0006066	alcohol metabolic process	Biological Process	2	Q6GHD5,Q6GKH9
4	GO:0006766	vitamin metabolic process	Biological Process	2	Q6GJF0,Q8NXZ2
4	GO:0018904	ether metabolic process	Biological Process	1	Q6GHU0
4	GO:0019627	urea metabolic process	Biological Process	1	Q6GEE4
4	GO:0055086	nucleobase-containing small molecule metabolic process	Biological Process	33	Q6GK73,Q931R8,Q6G6Q5,Q8NUM9,Q5HCU6,Q6GHY9,Q820A6,Q6GG19,Q8NX95,Q99WJ1,Q6GGU2,Q6GI15,Q99SC3,Q99VR1,Q2G296,Q8NX25,Q8NWC9,Q6GA63,Q99TQ0,P99174,Q5HEK9,Q6GHW1,Q6G8N8,Q6GEX3,Q99SE9,Q8NVA1,Q8NWR7,Q2YY06,Q99V38,Q99SF4,Q6GA10,Q6GHN4,Q8NYD0
4	GO:0019637	organophosphate metabolic process	Biological Process	32	Q6GG08,Q6GHD5,Q6GK73,Q931R8,Q6G6Q5,Q8NUM9,Q5HCU6,Q6GHY9,Q820A6,Q6GG19,Q8NX95,Q6GGU2,Q6GI15,Q8NVA1,Q6GH52,Q6GA63,P99174,Q5HEK9,Q6GHW1,Q6G8N8,Q6GEX3,Q99SE9,Q99WJ1,Q8NWR7,Q2YY06,Q99UU0,Q99V38,Q99SF4,Q6GJF0,Q6GA10,Q6GHN4,Q8NX25
4	GO:0019695	choline metabolic process	Biological Process	1	Q8NUM0
4	GO:0035383	thioester metabolic process	Biological Process	2	Q8NWR7,Q2YY06
4	GO:0043170	macromolecule metabolic process	Biological Process	87	Q6GKU1,Q8NWF2,Q6G8Y8,Q99U34,Q6GCA6,Q6GG87,Q6GJD2,Q6GH51,Q99UM1,Q6GH50,Q8NVT1,Q6GD89,P19529,Q99WC3,Q8NXY2,Q6GHF0,Q6G9B3,Q8NVU3,Q6G943,Q6GEU7,Q6GJC6,Q99VW2,Q99R06,Q7A4R9,Q9F0R1,Q99W81,Q99UI1,Q99SH6,Q6GKT0,Q6GJV3,Q6GJV1,Q6YP15,Q6GJD1,Q6GBU9,Q6GBU7,Q6GJC3,Q6GHL1,P66083,Q6GH71,Q6GGC5,Q931Q3,Q99TK6,Q6GG27,Q6GFF6,Q6GEV5,Q99S51,Q99S46,Q6GEK1,Q6GEJ4,Q99S31,Q6GEJ1,Q99S28,Q99S26,Q99S23,Q931G5,Q8NX05,Q6GEI3,…
4	GO:0046500	S-adenosylmethionine metabolic process	Biological Process	1	Q99TQ0
4	GO:1901135	carbohydrate derivative metabolic process	Biological Process	45	Q6GG08,Q6GBR8,Q6GHD5,Q6GK73,Q931R8,Q6G6Q5,Q8NUM9,Q5HCU6,Q6GHY9,Q820A6,Q6GG19,Q99WJ1,Q6GGU2,Q6GI15,Q99SC3,Q99VR1,Q8NX25,Q8NWC9,Q99TQ0,Q9KIN5,Q6GIQ3,Q6GFW8,Q2FZP6,Q5HH31,Q8NX96,P99174,Q6GHW1,Q6G8N8,Q6GEX3,Q99SE9,A0A0H3JVA1,Q8NVA1,Q8NWR7,Q2YY06,Q99V38,Q99SF4,Q6GA10,Q6GHN4,Q6GIF6,Q6GIF4,Q99X30,Q8NVE6,Q6GK63,Q99WW8,Q2G1B9
4	GO:1901360	organic cyclic compound metabolic process	Biological Process	85	Q6GKU1,Q8NWF2,Q6G8Y8,Q99U34,Q6GCA6,Q6GDC8,Q8NX95,Q8NUI2,P64356,Q6GG87,Q6GJD2,Q6GK73,Q931R8,Q6G6Q5,Q8NUM9,Q5HCU6,Q6GHY9,Q820A6,Q6GG19,Q99WJ1,Q6GGU2,Q6GI15,Q99SC3,Q6GH51,Q99UM1,Q6GH50,Q8NVT1,Q6GD89,P19529,Q99WC3,Q8NXY2,Q6GHF0,Q6G9B3,Q8NVU3,Q6G943,Q6GEU7,Q6GJC6,Q99VW2,Q99R06,Q7A4R9,Q9F0R1,Q99W81,Q99UI1,Q99SH6,Q99W73,P41368,Q5HJY7,Q8NVA1,Q8NW75,Q6GFM3,Q2YU22,Q99VR1,Q59803,Q2G296,Q8NX25,Q8NWC9,Q6GA63,…
4	GO:1901615	organic hydroxy compound metabolic process	Biological Process	3	Q6GHD5,Q6GJF0,Q6GKH9
4	GO:0051715	cytolysis in other organism	Biological Process	2	Q99SN8,Q5HEH9
4	GO:0051304	chromosome separation	Biological Process	1	Q8NWF2
4	GO:0042026	protein refolding	Biological Process	1	Q99VB5
4	GO:0035556	intracellular signal transduction	Biological Process	4	Q99VW2,Q931H9,Q7A4R9,Q99X00
4	GO:0000278	mitotic cell cycle	Biological Process	2	Q9ZHA2,Q7A7E0
4	GO:0031668	cellular response to extracellular stimulus	Biological Process	2	Q6GKU1,Q6GHF0
4	GO:0006996	organelle organization	Biological Process	5	Q6GG27,Q6GH51,Q99UM1,Q6GH50,Q8NVT1
4	GO:0022607	cellular component assembly	Biological Process	4	Q6GG27,Q9ZHA2,Q7A7E0,Q6GI75
4	GO:0022411	cellular component disassembly	Biological Process	1	Q6GJD2
4	GO:0032989	cellular component morphogenesis	Biological Process	4	Q9KIN5,Q6GIQ3,Q6GFW8,Q2FZP6
4	GO:0043933	protein-containing complex subunit organization	Biological Process	3	Q6GG27,Q6GJD2,Q6GI75
4	GO:0045229	external encapsulating structure organization	Biological Process	13	P39857,A0A0H3JVA1,Q9KIN5,Q6GIQ3,Q6GIF4,Q6GFW8,Q2FZP6,Q7A7E0,Q6GK63,Q99WW8,Q2G1B9,Q5HH31,Q8NX96
4	GO:0051128	regulation of cellular component organization	Biological Process	5	Q9KIN5,Q6GIQ3,Q6GFW8,Q2FZP6,Q6GJD2
4	GO:0045454	cell redox homeostasis	Biological Process	4	Q99VC0,Q6GJR7,Q6GHY9,Q6GHU0
4	GO:0055082	cellular chemical homeostasis	Biological Process	1	Q99X56
4	GO:0000910	cytokinesis	Biological Process	2	Q9ZHA2,Q7A7E0
4	GO:0032506	cytokinetic process	Biological Process	2	Q9ZHA2,Q7A7E0
4	GO:1903047	mitotic cell cycle process	Biological Process	2	Q9ZHA2,Q7A7E0
4	GO:0009372	quorum sensing	Biological Process	1	Q6GEU1
4	GO:0080135	regulation of cellular response to stress	Biological Process	1	Q8NVU3
4	GO:0033554	cellular response to stress	Biological Process	7	Q6GKU1,Q99WC3,Q8NXY2,Q6GHF0,Q6G9B3,Q6GCA6,Q8NVU3
4	GO:0042546	cell wall biogenesis	Biological Process	10	Q9KIN5,Q6GIQ3,Q6GFW8,Q2FZP6,A0A0H3JVA1,Q6GIF6,Q6GIF4,Q6GK63,Q99WW8,Q2G1B9
4	GO:0044036	cell wall macromolecule metabolic process	Biological Process	10	Q9KIN5,Q6GIQ3,Q6GFW8,Q2FZP6,A0A0H3JVA1,Q6GIF6,Q6GIF4,Q6GK63,Q99WW8,Q2G1B9
4	GO:0071555	cell wall organization	Biological Process	12	A0A0H3JVA1,Q9KIN5,Q6GIQ3,Q6GIF4,Q6GFW8,Q2FZP6,Q7A7E0,Q6GK63,Q99WW8,Q2G1B9,Q5HH31,Q8NX96
4	GO:0022603	regulation of anatomical structure morphogenesis	Biological Process	4	Q9KIN5,Q6GIQ3,Q6GFW8,Q2FZP6
4	GO:0080134	regulation of response to stress	Biological Process	1	Q8NVU3
4	GO:0006952	defense response	Biological Process	1	Q7A7E0
4	GO:0006979	response to oxidative stress	Biological Process	5	Q5HJB7,Q6GJR7,Q6GHD0,Q99VH8,Q6GH72
4	GO:0009408	response to heat	Biological Process	2	Q6G8Y8,Q99VB5
4	GO:0051409	response to nitrosative stress	Biological Process	1	Q5HJB7
4	GO:0009991	response to extracellular stimulus	Biological Process	2	Q6GKU1,Q6GHF0
4	GO:0043207	response to external biotic stimulus	Biological Process	1	Q7A7E0
4	GO:0071496	cellular response to external stimulus	Biological Process	2	Q6GKU1,Q6GHF0
4	GO:0009266	response to temperature stimulus	Biological Process	2	Q6G8Y8,Q99VB5
4	GO:0046677	response to antibiotic	Biological Process	6	A0A0H3JVA1,Q99VW2,Q9KIN5,Q99UQ0,Q7A4R9,P41368
4	GO:0006810	transport	Biological Process	5	Q93P61,Q6GEX3,Q99SE9,Q6GH57,Q99SF4
4	GO:0009617	response to bacterium	Biological Process	1	Q7A7E0
4	GO:0098542	defense response to other organism	Biological Process	1	Q7A7E0
4	GO:0009405	pathogenesis	Biological Process	14	A0A0H3JVA1,A0A0H3K686,Q99VW2,Q99RL2,Q99WT9,Q99VT5,Q7A7E0,Q99SN8,Q9F0R1,Q5HEH9,Q7A4W3,Q2FWX9,Q2G015,Q8NWQ6
4	GO:0035821	modification of morphology or physiology of other organism	Biological Process	2	Q99SN8,Q5HEH9
4	GO:0001505	regulation of neurotransmitter levels	Biological Process	5	A0A0H3JT43,Q6GII3,Q8NWD0,Q8NWC9,Q8NUM0
4	GO:0006450	regulation of translational fidelity	Biological Process	1	Q6GFF6
4	GO:0008360	regulation of cell shape	Biological Process	4	Q9KIN5,Q6GIQ3,Q6GFW8,Q2FZP6
4	GO:0042592	homeostatic process	Biological Process	5	Q99VC0,Q6GJR7,Q6GHY9,Q6GHU0,Q99X56
4	GO:0022613	ribonucleoprotein complex biogenesis	Biological Process	5	Q6GG27,Q6GG87,Q8NWZ3,Q6GHQ6,Q99UQ0
4	GO:0070589	cellular component macromolecule biosynthetic process	Biological Process	10	Q9KIN5,Q6GIQ3,Q6GFW8,Q2FZP6,A0A0H3JVA1,Q6GIF6,Q6GIF4,Q6GK63,Q99WW8,Q2G1B9
5	GO:0022904	respiratory electron transport chain	Biological Process	1	Q99V38
5	GO:0045333	cellular respiration	Biological Process	9	Q6GHJ0,Q931R8,Q6G9K9,Q8NW61,Q8NX01,Q8NWR7,Q2YY06,Q5HES4,Q99V38
5	GO:0006577	amino-acid betaine metabolic process	Biological Process	1	Q8NUM0
5	GO:0043603	cellular amide metabolic process	Biological Process	44	Q6GKT0,Q6GJV3,Q6GJV1,Q6YP15,Q6GJD1,Q6GBU9,Q6GBU7,Q6GJC3,Q6GHL1,P66083,Q6GH71,Q6GGC5,Q931Q3,Q99TK6,Q6GG27,Q6GFF6,Q6GEV5,Q99S51,Q99S46,Q6GEK1,Q6GEJ4,Q99S31,Q6GEJ1,Q99S28,Q99S26,Q99S23,Q931G5,Q8NX05,Q6GEI3,Q99WA2,Q99VM3,Q99W73,P41368,Q5HJY7,Q2G296,Q8NV65,Q6GEA1,Q931G1,Q8NWR7,Q2YY06,Q8NX95,Q5HF42,Q6GEE4,Q8NXZ2
5	GO:0044270	cellular nitrogen compound catabolic process	Biological Process	19	Q6GK73,Q931R8,Q6G6Q5,Q8NUM9,Q5HCU6,Q6GHY9,Q820A6,Q6GG19,Q6G943,Q99SH6,Q6GA63,Q99TQ0,P99174,Q8NV65,Q6GEA1,Q931G1,Q99UU0,Q99X56,Q6GEE4
5	GO:0044271	cellular nitrogen compound biosynthetic process	Biological Process	75	Q6GJD2,Q6GK73,Q931R8,Q6G6Q5,Q8NUM9,Q5HCU6,Q6GHY9,Q820A6,Q6GG19,Q8NX95,Q99WJ1,Q6GGU2,Q6GI15,Q6GEU7,Q6GJC6,Q99VW2,Q99R06,Q7A4R9,Q9F0R1,Q99W81,Q6GKT0,Q6GJV3,Q6GJV1,Q6YP15,Q6GJD1,Q6GBU9,Q6GBU7,Q6GJC3,Q6GHL1,P66083,Q6GH71,Q6GGC5,Q931Q3,Q99TK6,Q6GG27,Q6GFF6,Q6GEV5,Q99S51,Q99S46,Q6GEK1,Q6GEJ4,Q99S31,Q6GEJ1,Q99S28,Q99S26,Q99S23,Q931G5,Q8NX05,Q6GEI3,Q99WA2,Q99VM3,Q99W73,P41368,Q5HJY7,Q8NW75,Q6GFM3,Q2YU22,…
5	GO:0052803	imidazole-containing compound metabolic process	Biological Process	7	Q6GDC8,Q8NX95,Q8NUI2,P64356,Q8NV65,Q6GEA1,Q931G1
5	GO:0070408	carbamoyl phosphate metabolic process	Biological Process	1	Q99UU0
5	GO:0072521	purine-containing compound metabolic process	Biological Process	23	Q6GK73,Q931R8,Q6G6Q5,Q8NUM9,Q5HCU6,Q6GHY9,Q820A6,Q6GG19,Q8NX95,Q99WJ1,Q6GGU2,Q6GI15,Q2G296,Q6GHW1,Q6G8N8,Q6GEX3,Q99SE9,Q99TQ0,Q8NVA1,Q8NWR7,Q2YY06,Q99V38,Q99SF4
5	GO:0072524	pyridine-containing compound metabolic process	Biological Process	10	Q6GK73,Q931R8,Q6G6Q5,Q8NUM9,Q5HCU6,Q6GHY9,Q820A6,Q6GG19,Q5HEK9,Q6GJF0
5	GO:0072527	pyrimidine-containing compound metabolic process	Biological Process	5	Q99SC3,Q6GGU2,Q6GA10,Q6GHN4,Q8NX25
5	GO:0019219	regulation of nucleobase-containing compound metabolic process	Biological Process	11	Q6GD89,Q8NVU3,Q99VW2,Q6GEU7,Q99R06,Q7A4R9,Q9F0R1,Q99W81,Q8NVI5,Q6GI88,Q6GJD2
5	GO:0034248	regulation of cellular amide metabolic process	Biological Process	2	Q6GBU9,Q99VM3
5	GO:0051246	regulation of protein metabolic process	Biological Process	2	Q6GBU9,Q99VM3
5	GO:0045934	negative regulation of nucleobase-containing compound metabolic process	Biological Process	2	Q8NVI5,Q6GI88
5	GO:0031455	glycine betaine metabolic process	Biological Process	1	Q8NUM0
5	GO:0006022	aminoglycan metabolic process	Biological Process	6	Q9KIN5,Q6GIQ3,Q6GFW8,Q2FZP6,Q5HH31,Q8NX96
5	GO:0006518	peptide metabolic process	Biological Process	34	Q6GKT0,Q6GJV3,Q6GJV1,Q6YP15,Q6GJD1,Q6GBU9,Q6GBU7,Q6GJC3,Q6GHL1,P66083,Q6GH71,Q6GGC5,Q931Q3,Q99TK6,Q6GG27,Q6GFF6,Q6GEV5,Q99S51,Q99S46,Q6GEK1,Q6GEJ4,Q99S31,Q6GEJ1,Q99S28,Q99S26,Q99S23,Q931G5,Q8NX05,Q6GEI3,Q99WA2,Q99VM3,Q99W73,P41368,Q5HJY7
5	GO:0009112	nucleobase metabolic process	Biological Process	4	Q99SC3,Q2G296,Q99WJ1,Q8NYD0
5	GO:0009116	nucleoside metabolic process	Biological Process	10	Q99WJ1,Q6GGU2,Q99SC3,Q99VR1,Q99TQ0,Q8NVA1,Q6GA10,Q6GHN4,Q8NX25,Q8NWC9
5	GO:0033013	tetrapyrrole metabolic process	Biological Process	4	Q8NW75,Q6GFM3,Q2YU22,Q99X56
5	GO:0042558	pteridine-containing compound metabolic process	Biological Process	4	Q2G296,Q8NX95,Q5HF42,Q8NXZ2
5	GO:0043545	molybdopterin cofactor metabolic process	Biological Process	1	Q8NVA1
5	GO:0043606	formamide metabolic process	Biological Process	3	Q8NV65,Q6GEA1,Q931G1
5	GO:1901565	organonitrogen compound catabolic process	Biological Process	20	A0A0H3JT43,Q6GII3,Q8NWD0,Q8NWC9,Q99TQ0,Q5HH31,Q8NX96,Q8NUR2,Q6GG71,Q8NUK7,Q8NUK8,Q8NV65,Q6GEA1,Q931G1,Q8NWR7,Q2YY06,Q99X56,Q99TF4,Q6GEE4,Q8NYD0
5	GO:1901566	organonitrogen compound biosynthetic process	Biological Process	85	Q6GDC8,Q8NX95,Q8NUI2,P64356,Q6GK73,Q931R8,Q6G6Q5,Q8NUM9,Q5HCU6,Q6GHY9,Q820A6,Q6GG19,Q99WJ1,Q6GGU2,Q6GI15,Q6GKT0,Q6GJV3,Q6GJV1,Q6YP15,Q6GJD1,Q6GBU9,Q6GBU7,Q6GJC3,Q6GHL1,P66083,Q6GH71,Q6GGC5,Q931Q3,Q99TK6,Q6GG27,Q6GFF6,Q6GEV5,Q99S51,Q99S46,Q6GEK1,Q6GEJ4,Q99S31,Q6GEJ1,Q99S28,Q99S26,Q99S23,Q931G5,Q8NX05,Q6GEI3,Q99WA2,Q99VM3,Q99W73,P41368,Q5HJY7,Q8NXF2,Q6GA10,Q8NUK8,Q8NUR2,Q8NVA1,Q8NW75,Q6GFM3,Q2YU22,…
5	GO:0016054	organic acid catabolic process	Biological Process	16	A0A0H3JT43,Q6GII3,Q8NWD0,Q8NWC9,Q8NUR2,Q6GBR8,Q6GG71,Q8NUK7,Q8NUK8,Q8NV65,Q6GEA1,Q931G1,Q8NWR7,Q2YY06,Q99TF4,Q99X30
5	GO:0017001	antibiotic catabolic process	Biological Process	2	Q6GBR8,Q6GH72
5	GO:0019439	aromatic compound catabolic process	Biological Process	17	Q6GK73,Q931R8,Q6G6Q5,Q8NUM9,Q5HCU6,Q6GHY9,Q820A6,Q6GG19,Q6G943,Q99SH6,Q6GA63,Q99TQ0,P99174,Q8NV65,Q6GEA1,Q931G1,Q99X56
5	GO:0042135	neurotransmitter catabolic process	Biological Process	4	A0A0H3JT43,Q6GII3,Q8NWD0,Q8NWC9
5	GO:0042182	ketone catabolic process	Biological Process	1	Q6GKH9
5	GO:0042737	drug catabolic process	Biological Process	8	A0A0H3JT43,Q6GII3,Q8NWD0,Q8NWC9,Q6GBR8,Q8NWR7,Q2YY06,Q6GH72
5	GO:0044265	cellular macromolecule catabolic process	Biological Process	2	Q6G943,Q99SH6
5	GO:0044275	cellular carbohydrate catabolic process	Biological Process	1	Q6GHD5
5	GO:0046700	heterocycle catabolic process	Biological Process	19	Q6GK73,Q931R8,Q6G6Q5,Q8NUM9,Q5HCU6,Q6GHY9,Q820A6,Q6GG19,Q6G943,Q99SH6,Q6GA63,Q99TQ0,P99174,Q8NUR2,Q8NV65,Q6GEA1,Q931G1,Q99X56,Q8NYD0
5	GO:0051187	cofactor catabolic process	Biological Process	2	Q99X56,Q6GH72
5	GO:0034656	nucleobase-containing small molecule catabolic process	Biological Process	1	Q99TQ0
5	GO:0043419	urea catabolic process	Biological Process	1	Q6GEE4
5	GO:0046164	alcohol catabolic process	Biological Process	2	Q6GHD5,Q6GKH9
5	GO:0009057	macromolecule catabolic process	Biological Process	4	Q6G943,Q99SH6,Q5HH31,Q8NX96
5	GO:0016042	lipid catabolic process	Biological Process	1	Q8NUI5
5	GO:0016052	carbohydrate catabolic process	Biological Process	10	Q6GK73,Q931R8,Q6G6Q5,Q8NUM9,Q5HCU6,Q6GHY9,Q820A6,Q6GG19,Q6GHD5,P99174
5	GO:0046434	organophosphate catabolic process	Biological Process	11	Q6GK73,Q931R8,Q6G6Q5,Q8NUM9,Q5HCU6,Q6GHY9,Q820A6,Q6GG19,Q6GA63,P99174,Q99UU0
5	GO:1901136	carbohydrate derivative catabolic process	Biological Process	6	Q99TQ0,Q5HH31,Q8NX96,P99174,Q6GBR8,Q99X30
5	GO:1901361	organic cyclic compound catabolic process	Biological Process	19	Q6GK73,Q931R8,Q6G6Q5,Q8NUM9,Q5HCU6,Q6GHY9,Q820A6,Q6GG19,Q6G943,Q99SH6,Q6GA63,Q99TQ0,P99174,Q8NUR2,Q8NV65,Q6GEA1,Q931G1,Q99X56,Q8NYD0
5	GO:1901616	organic hydroxy compound catabolic process	Biological Process	2	Q6GHD5,Q6GKH9
5	GO:0010556	regulation of macromolecule biosynthetic process	Biological Process	12	Q6GD89,Q99VW2,Q6GEU7,Q99R06,Q7A4R9,Q9F0R1,Q99W81,Q6GBU9,Q99VM3,Q8NVI5,Q6GI88,Q6GJD2
5	GO:0031326	regulation of cellular biosynthetic process	Biological Process	12	Q6GD89,Q99VW2,Q6GEU7,Q99R06,Q7A4R9,Q9F0R1,Q99W81,Q6GBU9,Q99VM3,Q8NVI5,Q6GI88,Q6GJD2
5	GO:0010558	negative regulation of macromolecule biosynthetic process	Biological Process	2	Q8NVI5,Q6GI88
5	GO:0031327	negative regulation of cellular biosynthetic process	Biological Process	2	Q8NVI5,Q6GI88
5	GO:0008299	isoprenoid biosynthetic process	Biological Process	3	Q2FWX9,Q6GK63,Q99WW8
5	GO:0008654	phospholipid biosynthetic process	Biological Process	1	Q6GH52
5	GO:0009110	vitamin biosynthetic process	Biological Process	2	Q6GJF0,Q8NXZ2
5	GO:0016053	organic acid biosynthetic process	Biological Process	38	Q6GDC8,Q8NX95,Q8NUI2,P64356,Q6GK73,Q931R8,Q6G6Q5,Q8NUM9,Q5HCU6,Q6GHY9,Q820A6,Q6GG19,Q8NXF2,Q6GA10,Q8NUK8,Q8NUR2,Q6GIA4,Q59803,Q8NY94,Q9EZ12,Q9EZ10,Q6G7Q4,Q6GBT3,Q99SJ1,Q6GF14,Q8NVI9,Q2G296,Q5HJY7,Q99TQ0,A0A0H3JVA1,Q6GI75,Q8NXZ2,Q6GAW9,Q6GIF6,Q6GIF4,Q6GK63,Q99WW8,Q2G1B9
5	GO:0018130	heterocycle biosynthetic process	Biological Process	46	Q6GDC8,Q8NX95,Q8NUI2,P64356,Q6GJD2,Q6GK73,Q931R8,Q6G6Q5,Q8NUM9,Q5HCU6,Q6GHY9,Q820A6,Q6GG19,Q99WJ1,Q6GGU2,Q6GI15,Q6GEU7,Q6GJC6,Q99VW2,Q99R06,Q7A4R9,Q9F0R1,Q99W81,Q8NVA1,Q8NW75,Q6GFM3,Q2YU22,Q99VR1,Q2G296,Q6GA63,P99174,Q5HEK9,Q6GHW1,Q6G8N8,Q6GEX3,Q99SE9,Q8NVI5,Q6GI88,Q99SF4,Q6GJF0,Q6GA10,Q6GHN4,Q8NX25,Q8NXZ2,Q6GAW9,Q5HJY7
5	GO:0019438	aromatic compound biosynthetic process	Biological Process	45	Q6GDC8,Q8NX95,Q8NUI2,P64356,Q6GJD2,Q6GK73,Q931R8,Q6G6Q5,Q8NUM9,Q5HCU6,Q6GHY9,Q820A6,Q6GG19,Q99WJ1,Q6GGU2,Q6GI15,Q6GEU7,Q6GJC6,Q99VW2,Q99R06,Q7A4R9,Q9F0R1,Q99W81,Q8NW75,Q6GFM3,Q2YU22,Q99VR1,Q59803,Q2G296,Q6GA63,P99174,Q5HEK9,Q6GHW1,Q6G8N8,Q6GEX3,Q99SE9,Q8NVI5,Q6GI88,Q99SF4,Q6GJF0,Q6GA10,Q6GHN4,Q8NX25,Q8NXZ2,Q5HJY7
5	GO:0034637	cellular carbohydrate biosynthetic process	Biological Process	1	P39857
5	GO:0034645	cellular macromolecule biosynthetic process	Biological Process	63	Q6GKU1,Q8NWF2,Q6G8Y8,Q99U34,Q6GCA6,Q6GJD2,Q8NVT1,Q6GD89,P19529,Q6GEU7,Q6GJC6,Q99VW2,Q99R06,Q7A4R9,Q9F0R1,Q99W81,Q6GKT0,Q6GJV3,Q6GJV1,Q6YP15,Q6GJD1,Q6GBU9,Q6GBU7,Q6GJC3,Q6GHL1,P66083,Q6GH71,Q6GGC5,Q931Q3,Q99TK6,Q6GG27,Q6GFF6,Q6GEV5,Q99S51,Q99S46,Q6GEK1,Q6GEJ4,Q99S31,Q6GEJ1,Q99S28,Q99S26,Q99S23,Q931G5,Q8NX05,Q6GEI3,Q99WA2,Q99VM3,Q99W73,P41368,Q5HJY7,Q9KIN5,Q6GIQ3,Q6GFW8,Q2FZP6,Q8NVI5,Q6GI88,A0A0H3J…
5	GO:0044272	sulfur compound biosynthetic process	Biological Process	3	Q8NY94,Q8NX95,Q99TQ0
5	GO:0046184	aldehyde biosynthetic process	Biological Process	1	Q6GJF0
5	GO:0051188	cofactor biosynthetic process	Biological Process	18	Q6GK73,Q931R8,Q6G6Q5,Q8NUM9,Q5HCU6,Q6GHY9,Q820A6,Q6GG19,Q8NVA1,Q8NW75,Q6GFM3,Q2YU22,Q2G296,Q5HEK9,Q6GHW1,Q6G8N8,Q6GJF0,Q8NXZ2
5	GO:0034404	nucleobase-containing small molecule biosynthetic process	Biological Process	16	Q6GK73,Q931R8,Q6G6Q5,Q8NUM9,Q5HCU6,Q6GHY9,Q820A6,Q6GG19,Q99WJ1,Q6GGU2,Q99VR1,Q6GA63,P99174,Q6GA10,Q6GHN4,Q8NX25
5	GO:0046364	monosaccharide biosynthetic process	Biological Process	1	Q6G6Q5
5	GO:0008610	lipid biosynthetic process	Biological Process	6	Q6GIA4,Q6GK63,Q99WW8,Q6GH52,Q2FWX9,Q6GI75
5	GO:0009059	macromolecule biosynthetic process	Biological Process	63	Q6GKU1,Q8NWF2,Q6G8Y8,Q99U34,Q6GCA6,Q6GJD2,Q8NVT1,Q6GD89,P19529,Q6GEU7,Q6GJC6,Q99VW2,Q99R06,Q7A4R9,Q9F0R1,Q99W81,Q6GKT0,Q6GJV3,Q6GJV1,Q6YP15,Q6GJD1,Q6GBU9,Q6GBU7,Q6GJC3,Q6GHL1,P66083,Q6GH71,Q6GGC5,Q931Q3,Q99TK6,Q6GG27,Q6GFF6,Q6GEV5,Q99S51,Q99S46,Q6GEK1,Q6GEJ4,Q99S31,Q6GEJ1,Q99S28,Q99S26,Q99S23,Q931G5,Q8NX05,Q6GEI3,Q99WA2,Q99VM3,Q99W73,P41368,Q5HJY7,Q9KIN5,Q6GIQ3,Q6GFW8,Q2FZP6,Q8NVI5,Q6GI88,A0A0H3J…
5	GO:0016051	carbohydrate biosynthetic process	Biological Process	2	Q6G6Q5,P39857
5	GO:0090407	organophosphate biosynthetic process	Biological Process	24	Q6GK73,Q931R8,Q6G6Q5,Q8NUM9,Q5HCU6,Q6GHY9,Q820A6,Q6GG19,Q8NX95,Q6GGU2,Q6GI15,Q8NVA1,Q6GH52,Q5HEK9,Q6GHW1,Q6G8N8,Q6GEX3,Q99SE9,Q99WJ1,Q99SF4,Q6GJF0,Q6GA10,Q6GHN4,Q8NX25
5	GO:1901137	carbohydrate derivative biosynthetic process	Biological Process	31	Q6GK73,Q931R8,Q6G6Q5,Q8NUM9,Q5HCU6,Q6GHY9,Q820A6,Q6GG19,Q99WJ1,Q6GGU2,Q6GI15,Q99VR1,Q9KIN5,Q6GIQ3,Q6GFW8,Q2FZP6,Q6GHW1,Q6G8N8,Q6GEX3,Q99SE9,A0A0H3JVA1,Q99SF4,Q6GA10,Q6GHN4,Q8NX25,Q6GIF6,Q6GIF4,Q6GK63,Q99WW8,Q2G1B9,Q8NVE6
5	GO:1901362	organic cyclic compound biosynthetic process	Biological Process	47	Q6GDC8,Q8NX95,Q8NUI2,P64356,Q6GJD2,Q6GK73,Q931R8,Q6G6Q5,Q8NUM9,Q5HCU6,Q6GHY9,Q820A6,Q6GG19,Q99WJ1,Q6GGU2,Q6GI15,Q6GEU7,Q6GJC6,Q99VW2,Q99R06,Q7A4R9,Q9F0R1,Q99W81,Q8NVA1,Q8NW75,Q6GFM3,Q2YU22,Q99VR1,Q59803,Q2G296,Q6GA63,P99174,Q5HEK9,Q6GHW1,Q6G8N8,Q6GEX3,Q99SE9,Q8NVI5,Q6GI88,Q99SF4,Q6GJF0,Q6GA10,Q6GHN4,Q8NX25,Q8NXZ2,Q6GAW9,Q5HJY7
5	GO:1901617	organic hydroxy compound biosynthetic process	Biological Process	1	Q6GJF0
5	GO:0010629	negative regulation of gene expression	Biological Process	2	Q8NVI5,Q6GI88
5	GO:0051253	negative regulation of RNA metabolic process	Biological Process	2	Q8NVI5,Q6GI88
5	GO:0032268	regulation of cellular protein metabolic process	Biological Process	2	Q6GBU9,Q99VM3
5	GO:0010468	regulation of gene expression	Biological Process	11	Q99VW2,Q6GEU7,Q99R06,Q7A4R9,Q9F0R1,Q99W81,Q6GBU9,Q99VM3,Q8NVI5,Q6GI88,Q6GJD2
5	GO:0051052	regulation of DNA metabolic process	Biological Process	2	Q6GD89,Q8NVU3
5	GO:0051252	regulation of RNA metabolic process	Biological Process	9	Q99VW2,Q6GEU7,Q99R06,Q7A4R9,Q9F0R1,Q99W81,Q8NVI5,Q6GI88,Q6GJD2
5	GO:0001510	RNA methylation	Biological Process	2	Q6GHQ6,Q99UQ0
5	GO:0006783	heme biosynthetic process	Biological Process	3	Q8NW75,Q6GFM3,Q2YU22
5	GO:0042167	heme catabolic process	Biological Process	1	Q99X56
5	GO:0009113	purine nucleobase biosynthetic process	Biological Process	1	Q2G296
5	GO:0016117	carotenoid biosynthetic process	Biological Process	1	Q2FWX9
5	GO:0000096	sulfur amino acid metabolic process	Biological Process	4	Q8NXH0,Q8NY94,Q8NX95,Q99TQ0
5	GO:0046498	S-adenosylhomocysteine metabolic process	Biological Process	1	Q99TQ0
5	GO:0042822	pyridoxal phosphate metabolic process	Biological Process	1	Q6GJF0
5	GO:0046487	glyoxylate metabolic process	Biological Process	1	Q8NW61
5	GO:0043436	oxoacid metabolic process	Biological Process	61	Q6GDC8,Q8NX95,Q8NUI2,P64356,A0A0H3JT43,Q6GII3,Q8NWD0,Q8NWC9,Q6GK73,Q931R8,Q6G6Q5,Q8NUM9,Q5HCU6,Q6GHY9,Q820A6,Q6GG19,Q8NW61,Q6GHJ0,Q6G9K9,Q8NX01,Q8NWR7,Q2YY06,Q5HES4,Q99W73,P41368,Q5HJY7,Q99VD0,Q99UU0,Q8NXF2,Q6GA10,Q8NUK8,Q8NXH0,Q8NUR2,Q8NVE6,Q99SJ1,Q6GIA4,Q59803,Q8NY94,Q9EZ12,Q9EZ10,Q6G7Q4,Q6GBT3,Q6GF14,Q8NVI9,Q2G296,Q99RW4,Q2YYT1,Q6GBR8,Q99TQ0,Q6GG71,Q8NUK7,Q8NV65,Q6GEA1,Q931G1,Q6GI75,Q5HF42,Q99…
5	GO:0006119	oxidative phosphorylation	Biological Process	1	Q99V38
5	GO:0006757	ATP generation from ADP	Biological Process	8	Q6GK73,Q931R8,Q6G6Q5,Q8NUM9,Q5HCU6,Q6GHY9,Q820A6,Q6GG19
5	GO:0006760	folic acid-containing compound metabolic process	Biological Process	4	Q2G296,Q8NX95,Q5HF42,Q8NXZ2
5	GO:0009072	aromatic amino acid family metabolic process	Biological Process	8	Q6GDC8,Q8NX95,Q8NUI2,P64356,Q59803,Q8NV65,Q6GEA1,Q931G1
5	GO:0035999	tetrahydrofolate interconversion	Biological Process	3	Q8NX95,Q5HF42,Q2G296
5	GO:0006796	phosphate-containing compound metabolic process	Biological Process	33	Q6GG08,Q6GHD5,Q6GK73,Q931R8,Q6G6Q5,Q8NUM9,Q5HCU6,Q6GHY9,Q820A6,Q6GG19,Q8NX95,Q6GGU2,Q6GI15,Q8NVA1,Q6GH52,Q6GA63,P99174,Q5HEK9,Q6GHW1,Q6G8N8,Q6GEX3,Q99SE9,Q9KIN5,Q99WJ1,Q8NWR7,Q2YY06,Q99UU0,Q99V38,Q99SF4,Q6GJF0,Q6GA10,Q6GHN4,Q8NX25
5	GO:0042743	hydrogen peroxide metabolic process	Biological Process	1	Q6GH72
5	GO:0006544	glycine metabolic process	Biological Process	4	A0A0H3JT43,Q6GII3,Q8NWD0,Q8NWC9
5	GO:0016999	antibiotic metabolic process	Biological Process	15	Q6GHJ0,Q931R8,Q6G9K9,Q8NW61,Q8NX01,Q8NWR7,Q2YY06,Q5HES4,Q99RW4,Q2YYT1,Q6GBR8,Q8NV65,Q6GEA1,Q931G1,Q6GH72
5	GO:0042816	vitamin B6 metabolic process	Biological Process	1	Q6GJF0
5	GO:0046034	ATP metabolic process	Biological Process	12	Q6GK73,Q931R8,Q6G6Q5,Q8NUM9,Q5HCU6,Q6GHY9,Q820A6,Q6GG19,Q6GEX3,Q99SE9,Q99V38,Q99SF4
5	GO:0046440	L-lysine metabolic process	Biological Process	2	Q8NWR7,Q2YY06
5	GO:0046655	folic acid metabolic process	Biological Process	1	Q8NXZ2
5	GO:0055129	L-proline biosynthetic process	Biological Process	1	Q6GAW9
5	GO:0071265	L-methionine biosynthetic process	Biological Process	1	Q99TQ0
5	GO:0045149	acetoin metabolic process	Biological Process	1	Q6GKH9
5	GO:0043101	purine-containing compound salvage	Biological Process	1	Q99WJ1
5	GO:0043102	amino acid salvage	Biological Process	1	Q99TQ0
5	GO:0043173	nucleotide salvage	Biological Process	1	Q99WJ1
5	GO:0043174	nucleoside salvage	Biological Process	1	Q99WJ1
5	GO:0006631	fatty acid metabolic process	Biological Process	3	Q6GIA4,Q6G9K9,Q6GI75
5	GO:0006644	phospholipid metabolic process	Biological Process	1	Q6GH52
5	GO:0006720	isoprenoid metabolic process	Biological Process	3	Q6GK63,Q99WW8,Q2FWX9
5	GO:0006259	DNA metabolic process	Biological Process	17	Q6GKU1,Q8NWF2,Q6G8Y8,Q99U34,Q6GCA6,Q6GH51,Q99UM1,Q6GH50,Q8NVT1,Q6GD89,P19529,Q99WC3,Q8NXY2,Q6GHF0,Q6G9B3,Q8NVU3,Q6G943
5	GO:0044264	cellular polysaccharide metabolic process	Biological Process	1	P39857
5	GO:0044267	cellular protein metabolic process	Biological Process	40	Q6GKT0,Q6GJV3,Q6GJV1,Q6YP15,Q6GJD1,Q6GBU9,Q6GBU7,Q6GJC3,Q6GHL1,P66083,Q6GH71,Q6GGC5,Q931Q3,Q99TK6,Q6GG27,Q6GFF6,Q6GEV5,Q99S51,Q99S46,Q6GEK1,Q6GEJ4,Q99S31,Q6GEJ1,Q99S28,Q99S26,Q99S23,Q931G5,Q8NX05,Q6GEI3,Q99WA2,Q99VM3,Q99W73,P41368,Q5HJY7,Q6GH44,Q6G9D7,Q8NVA1,Q6GII3,Q6GIG3,Q5HJB7
5	GO:0006097	glyoxylate cycle	Biological Process	1	Q8NW61
5	GO:0019400	alditol metabolic process	Biological Process	1	Q6GHD5
5	GO:0006560	proline metabolic process	Biological Process	2	Q8NUR2,Q6GAW9
5	GO:0006732	coenzyme metabolic process	Biological Process	20	Q6GK73,Q931R8,Q6G6Q5,Q8NUM9,Q5HCU6,Q6GHY9,Q820A6,Q6GG19,Q8NVA1,Q2G296,Q5HEK9,Q6GHW1,Q6G8N8,Q99TQ0,Q8NWR7,Q2YY06,Q8NX95,Q5HF42,Q6GJF0,Q8NXZ2
5	GO:0051189	prosthetic group metabolic process	Biological Process	1	Q8NVA1
5	GO:0006778	porphyrin-containing compound metabolic process	Biological Process	4	Q8NW75,Q6GFM3,Q2YU22,Q99X56
5	GO:0005976	polysaccharide metabolic process	Biological Process	1	P39857
5	GO:0034654	nucleobase-containing compound biosynthetic process	Biological Process	35	Q6GJD2,Q6GK73,Q931R8,Q6G6Q5,Q8NUM9,Q5HCU6,Q6GHY9,Q820A6,Q6GG19,Q8NX95,Q99WJ1,Q6GGU2,Q6GI15,Q6GEU7,Q6GJC6,Q99VW2,Q99R06,Q7A4R9,Q9F0R1,Q99W81,Q99VR1,Q6GA63,P99174,Q5HEK9,Q6GHW1,Q6G8N8,Q6GEX3,Q99SE9,Q8NVI5,Q6GI88,Q99SF4,Q6GA10,Q6GHN4,Q8NX25,Q5HJY7
5	GO:0034655	nucleobase-containing compound catabolic process	Biological Process	13	Q6GK73,Q931R8,Q6G6Q5,Q8NUM9,Q5HCU6,Q6GHY9,Q820A6,Q6GG19,Q6G943,Q99SH6,Q6GA63,Q99TQ0,P99174
5	GO:0090304	nucleic acid metabolic process	Biological Process	36	Q6GKU1,Q8NWF2,Q6G8Y8,Q99U34,Q6GCA6,Q6GG87,Q6GJD2,Q6GH51,Q99UM1,Q6GH50,Q8NVT1,Q6GD89,P19529,Q99WC3,Q8NXY2,Q6GHF0,Q6G9B3,Q8NVU3,Q6G943,Q6GEU7,Q6GJC6,Q99VW2,Q99R06,Q7A4R9,Q9F0R1,Q99W81,Q99UI1,Q99SH6,Q99W73,P41368,Q5HJY7,Q8NVI5,Q6GI88,Q8NWZ0,Q6GHQ6,Q99UQ0
5	GO:0008652	cellular amino acid biosynthetic process	Biological Process	20	Q6GDC8,Q8NX95,Q8NUI2,P64356,Q8NXF2,Q6GA10,Q8NUK8,Q8NUR2,Q59803,Q8NY94,Q9EZ12,Q9EZ10,Q6G7Q4,Q6GBT3,Q99SJ1,Q6GF14,Q8NVI9,Q5HJY7,Q99TQ0,Q6GAW9
5	GO:0009063	cellular amino acid catabolic process	Biological Process	14	A0A0H3JT43,Q6GII3,Q8NWD0,Q8NWC9,Q8NUR2,Q6GG71,Q8NUK7,Q8NUK8,Q8NV65,Q6GEA1,Q931G1,Q8NWR7,Q2YY06,Q99TF4
5	GO:0009081	branched-chain amino acid metabolic process	Biological Process	5	Q6G7Q4,Q6GBT3,Q99SJ1,Q6GF14,Q8NVI9
5	GO:0043038	amino acid activation	Biological Process	3	Q99W73,P41368,Q5HJY7
5	GO:0046451	diaminopimelate metabolic process	Biological Process	2	Q9EZ12,Q9EZ10
5	GO:1901605	alpha-amino acid metabolic process	Biological Process	35	Q6GDC8,Q8NX95,Q8NUI2,P64356,A0A0H3JT43,Q6GII3,Q8NWD0,Q8NWC9,Q99UU0,Q8NXF2,Q6GA10,Q8NUK8,Q8NXH0,Q8NUR2,Q8NVE6,Q99SJ1,Q8NY94,Q9EZ12,Q9EZ10,Q6G7Q4,Q6GBT3,Q6GF14,Q8NVI9,Q5HJY7,Q99TQ0,Q6GG71,Q8NUK7,Q8NV65,Q6GEA1,Q931G1,Q8NWR7,Q2YY06,Q99TF4,Q5HF24,Q6GAW9
5	GO:0006777	Mo-molybdopterin cofactor biosynthetic process	Biological Process	1	Q8NVA1
5	GO:0036211	protein modification process	Biological Process	4	Q6GH44,Q6G9D7,Q6GII3,Q6GIG3
5	GO:0051604	protein maturation	Biological Process	2	Q6GII3,Q6GIG3
5	GO:0019318	hexose metabolic process	Biological Process	3	Q6GG19,Q99WZ7,Q6G6Q5
5	GO:0019751	polyol metabolic process	Biological Process	1	Q6GHD5
5	GO:1902652	secondary alcohol metabolic process	Biological Process	1	Q6GKH9
5	GO:0006767	water-soluble vitamin metabolic process	Biological Process	2	Q6GJF0,Q8NXZ2
5	GO:0006662	glycerol ether metabolic process	Biological Process	1	Q6GHU0
5	GO:0006753	nucleoside phosphate metabolic process	Biological Process	27	Q6GK73,Q931R8,Q6G6Q5,Q8NUM9,Q5HCU6,Q6GHY9,Q820A6,Q6GG19,Q8NX95,Q6GGU2,Q6GI15,Q6GA63,P99174,Q5HEK9,Q6GHW1,Q6G8N8,Q6GEX3,Q99SE9,Q99WJ1,Q8NVA1,Q8NWR7,Q2YY06,Q99V38,Q99SF4,Q6GA10,Q6GHN4,Q8NX25
5	GO:0006002	fructose 6-phosphate metabolic process	Biological Process	1	Q6GG08
5	GO:0019692	deoxyribose phosphate metabolic process	Biological Process	1	P99174
5	GO:0019693	ribose phosphate metabolic process	Biological Process	23	Q6GK73,Q931R8,Q6G6Q5,Q8NUM9,Q5HCU6,Q6GHY9,Q820A6,Q6GG19,Q6GGU2,Q6GI15,Q6GHW1,Q6G8N8,Q6GEX3,Q99SE9,Q99WJ1,Q8NVA1,Q8NWR7,Q2YY06,Q99V38,Q99SF4,Q6GA10,Q6GHN4,Q8NX25
5	GO:0052646	alditol phosphate metabolic process	Biological Process	1	Q6GHD5
5	GO:0019285	glycine betaine biosynthetic process from choline	Biological Process	1	Q8NUM0
5	GO:0006637	acyl-CoA metabolic process	Biological Process	2	Q8NWR7,Q2YY06
5	GO:0010467	gene expression	Biological Process	51	Q6GG87,Q6GJD2,Q6GEU7,Q6GJC6,Q99VW2,Q99R06,Q7A4R9,Q9F0R1,Q99W81,Q99UI1,Q6GKT0,Q6GJV3,Q6GJV1,Q6YP15,Q6GJD1,Q6GBU9,Q6GBU7,Q6GJC3,Q6GHL1,P66083,Q6GH71,Q6GGC5,Q931Q3,Q99TK6,Q6GG27,Q6GFF6,Q6GEV5,Q99S51,Q99S46,Q6GEK1,Q6GEJ4,Q99S31,Q6GEJ1,Q99S28,Q99S26,Q99S23,Q931G5,Q8NX05,Q6GEI3,Q99WA2,Q99VM3,Q99W73,P41368,Q5HJY7,Q6GII3,Q6GIG3,Q8NVI5,Q6GI88,Q8NWZ0,Q6GHQ6,Q99UQ0
5	GO:0043412	macromolecule modification	Biological Process	8	Q99UI1,Q6GH44,Q6G9D7,Q6GII3,Q6GIG3,Q8NWZ0,Q6GHQ6,Q99UQ0
5	GO:0046374	teichoic acid metabolic process	Biological Process	6	A0A0H3JVA1,Q6GIF6,Q6GIF4,Q6GK63,Q99WW8,Q2G1B9
5	GO:0033353	S-adenosylmethionine cycle	Biological Process	1	Q99TQ0
5	GO:0006040	amino sugar metabolic process	Biological Process	2	Q6GBR8,Q99X30
5	GO:0009262	deoxyribonucleotide metabolic process	Biological Process	1	P99174
5	GO:1901657	glycosyl compound metabolic process	Biological Process	10	Q99WJ1,Q6GGU2,Q99SC3,Q99VR1,Q8NX25,Q8NWC9,Q99TQ0,Q8NVA1,Q6GA10,Q6GHN4
5	GO:0000160	phosphorelay signal transduction system	Biological Process	4	Q99VW2,Q931H9,Q7A4R9,Q99X00
5	GO:0009432	SOS response	Biological Process	2	Q6GKU1,Q6GHF0
5	GO:0051276	chromosome organization	Biological Process	4	Q6GH51,Q99UM1,Q6GH50,Q8NVT1
5	GO:0070925	organelle assembly	Biological Process	1	Q6GG27
5	GO:0065003	protein-containing complex assembly	Biological Process	2	Q6GG27,Q6GI75
5	GO:0090529	cell septum assembly	Biological Process	2	Q9ZHA2,Q7A7E0
5	GO:0032984	protein-containing complex disassembly	Biological Process	1	Q6GJD2
5	GO:0000902	cell morphogenesis	Biological Process	4	Q9KIN5,Q6GIQ3,Q6GFW8,Q2FZP6
5	GO:0071826	ribonucleoprotein complex subunit organization	Biological Process	1	Q6GG27
5	GO:0045230	capsule organization	Biological Process	1	P39857
5	GO:0022604	regulation of cell morphogenesis	Biological Process	4	Q9KIN5,Q6GIQ3,Q6GFW8,Q2FZP6
5	GO:0043244	regulation of protein complex disassembly	Biological Process	1	Q6GJD2
5	GO:0006873	cellular ion homeostasis	Biological Process	1	Q99X56
5	GO:0061640	cytoskeleton-dependent cytokinesis	Biological Process	2	Q9ZHA2,Q7A7E0
5	GO:1902410	mitotic cytokinetic process	Biological Process	2	Q9ZHA2,Q7A7E0
5	GO:0000281	mitotic cytokinesis	Biological Process	2	Q9ZHA2,Q7A7E0
5	GO:2001020	regulation of response to DNA damage stimulus	Biological Process	1	Q8NVU3
5	GO:0006974	cellular response to DNA damage stimulus	Biological Process	7	Q6GKU1,Q99WC3,Q8NXY2,Q6GHF0,Q6G9B3,Q6GCA6,Q8NVU3
5	GO:0009273	peptidoglycan-based cell wall biogenesis	Biological Process	10	Q9KIN5,Q6GIQ3,Q6GFW8,Q2FZP6,A0A0H3JVA1,Q6GIF6,Q6GIF4,Q6GK63,Q99WW8,Q2G1B9
5	GO:0044038	cell wall macromolecule biosynthetic process	Biological Process	10	Q9KIN5,Q6GIQ3,Q6GFW8,Q2FZP6,A0A0H3JVA1,Q6GIF6,Q6GIF4,Q6GK63,Q99WW8,Q2G1B9
5	GO:0006811	ion transport	Biological Process	4	Q6GEX3,Q99SE9,Q6GH57,Q99SF4
5	GO:0055085	transmembrane transport	Biological Process	4	Q6GEX3,Q99SE9,Q6GH57,Q99SF4
5	GO:0071702	organic substance transport	Biological Process	1	Q93P61
5	GO:0042742	defense response to bacterium	Biological Process	1	Q7A7E0
5	GO:0044364	disruption of cells of other organism	Biological Process	2	Q99SN8,Q5HEH9
5	GO:0048878	chemical homeostasis	Biological Process	1	Q99X56
5	GO:0042254	ribosome biogenesis	Biological Process	5	Q6GG27,Q6GG87,Q8NWZ3,Q6GHQ6,Q99UQ0
5	GO:0022618	ribonucleoprotein complex assembly	Biological Process	1	Q6GG27
5	GO:0042273	ribosomal large subunit biogenesis	Biological Process	1	Q6GG27
5	GO:0042274	ribosomal small subunit biogenesis	Biological Process	1	Q8NWZ3
6	GO:0019646	aerobic electron transport chain	Biological Process	1	Q99V38
6	GO:0042773	ATP synthesis coupled electron transport	Biological Process	1	Q99V38
6	GO:0009060	aerobic respiration	Biological Process	9	Q6GHJ0,Q931R8,Q6G9K9,Q8NW61,Q8NX01,Q8NWR7,Q2YY06,Q5HES4,Q99V38
6	GO:0006578	amino-acid betaine biosynthetic process	Biological Process	1	Q8NUM0
6	GO:0043604	amide biosynthetic process	Biological Process	36	Q6GKT0,Q6GJV3,Q6GJV1,Q6YP15,Q6GJD1,Q6GBU9,Q6GBU7,Q6GJC3,Q6GHL1,P66083,Q6GH71,Q6GGC5,Q931Q3,Q99TK6,Q6GG27,Q6GFF6,Q6GEV5,Q99S51,Q99S46,Q6GEK1,Q6GEJ4,Q99S31,Q6GEJ1,Q99S28,Q99S26,Q99S23,Q931G5,Q8NX05,Q6GEI3,Q99WA2,Q99VM3,Q99W73,P41368,Q5HJY7,Q2G296,Q8NXZ2
6	GO:0043605	cellular amide catabolic process	Biological Process	1	Q6GEE4
6	GO:0033015	tetrapyrrole catabolic process	Biological Process	1	Q99X56
6	GO:0035975	carbamoyl phosphate catabolic process	Biological Process	1	Q99UU0
6	GO:0052805	imidazole-containing compound catabolic process	Biological Process	3	Q8NV65,Q6GEA1,Q931G1
6	GO:0033014	tetrapyrrole biosynthetic process	Biological Process	3	Q8NW75,Q6GFM3,Q2YU22
6	GO:0042559	pteridine-containing compound biosynthetic process	Biological Process	2	Q2G296,Q8NXZ2
6	GO:0072522	purine-containing compound biosynthetic process	Biological Process	18	Q6GK73,Q931R8,Q6G6Q5,Q8NUM9,Q5HCU6,Q6GHY9,Q820A6,Q6GG19,Q8NX95,Q99WJ1,Q6GGU2,Q6GI15,Q2G296,Q6GHW1,Q6G8N8,Q6GEX3,Q99SE9,Q99SF4
6	GO:0072525	pyridine-containing compound biosynthetic process	Biological Process	10	Q6GK73,Q931R8,Q6G6Q5,Q8NUM9,Q5HCU6,Q6GHY9,Q820A6,Q6GG19,Q5HEK9,Q6GJF0
6	GO:0072528	pyrimidine-containing compound biosynthetic process	Biological Process	4	Q6GGU2,Q6GA10,Q6GHN4,Q8NX25
6	GO:0006547	histidine metabolic process	Biological Process	7	Q6GDC8,Q8NX95,Q8NUI2,P64356,Q8NV65,Q6GEA1,Q931G1
6	GO:0006144	purine nucleobase metabolic process	Biological Process	2	Q2G296,Q99WJ1
6	GO:0006163	purine nucleotide metabolic process	Biological Process	21	Q6GK73,Q931R8,Q6G6Q5,Q8NUM9,Q5HCU6,Q6GHY9,Q820A6,Q6GG19,Q8NX95,Q6GGU2,Q6GI15,Q6GHW1,Q6G8N8,Q6GEX3,Q99SE9,Q99WJ1,Q8NVA1,Q8NWR7,Q2YY06,Q99V38,Q99SF4
6	GO:0042278	purine nucleoside metabolic process	Biological Process	4	Q99WJ1,Q6GGU2,Q99TQ0,Q8NVA1
6	GO:0034032	purine nucleoside bisphosphate metabolic process	Biological Process	4	Q6GHW1,Q6G8N8,Q8NWR7,Q2YY06
6	GO:0019362	pyridine nucleotide metabolic process	Biological Process	9	Q6GK73,Q931R8,Q6G6Q5,Q8NUM9,Q5HCU6,Q6GHY9,Q820A6,Q6GG19,Q5HEK9
6	GO:0006206	pyrimidine nucleobase metabolic process	Biological Process	1	Q99SC3
6	GO:0006213	pyrimidine nucleoside metabolic process	Biological Process	5	Q6GGU2,Q6GA10,Q6GHN4,Q8NX25,Q99SC3
6	GO:0006220	pyrimidine nucleotide metabolic process	Biological Process	4	Q6GGU2,Q6GA10,Q6GHN4,Q8NX25
6	GO:0006417	regulation of translation	Biological Process	2	Q6GBU9,Q99VM3
6	GO:0031456	glycine betaine biosynthetic process	Biological Process	1	Q8NUM0
6	GO:0006023	aminoglycan biosynthetic process	Biological Process	4	Q9KIN5,Q6GIQ3,Q6GFW8,Q2FZP6
6	GO:0006026	aminoglycan catabolic process	Biological Process	2	Q5HH31,Q8NX96
6	GO:0030203	glycosaminoglycan metabolic process	Biological Process	6	Q9KIN5,Q6GIQ3,Q6GFW8,Q2FZP6,Q5HH31,Q8NX96
6	GO:0043043	peptide biosynthetic process	Biological Process	34	Q6GKT0,Q6GJV3,Q6GJV1,Q6YP15,Q6GJD1,Q6GBU9,Q6GBU7,Q6GJC3,Q6GHL1,P66083,Q6GH71,Q6GGC5,Q931Q3,Q99TK6,Q6GG27,Q6GFF6,Q6GEV5,Q99S51,Q99S46,Q6GEK1,Q6GEJ4,Q99S31,Q6GEJ1,Q99S28,Q99S26,Q99S23,Q931G5,Q8NX05,Q6GEI3,Q99WA2,Q99VM3,Q99W73,P41368,Q5HJY7
6	GO:0046112	nucleobase biosynthetic process	Biological Process	1	Q2G296
6	GO:0046113	nucleobase catabolic process	Biological Process	1	Q8NYD0
6	GO:0009119	ribonucleoside metabolic process	Biological Process	8	Q99WJ1,Q6GGU2,Q99VR1,Q99TQ0,Q8NVA1,Q6GA10,Q6GHN4,Q8NX25
6	GO:0009163	nucleoside biosynthetic process	Biological Process	6	Q99WJ1,Q6GGU2,Q99VR1,Q6GA10,Q6GHN4,Q8NX25
6	GO:0009164	nucleoside catabolic process	Biological Process	1	Q99TQ0
6	GO:0019720	Mo-molybdopterin cofactor metabolic process	Biological Process	1	Q8NVA1
6	GO:0032324	molybdopterin cofactor biosynthetic process	Biological Process	1	Q8NVA1
6	GO:0019556	histidine catabolic process to glutamate and formamide	Biological Process	3	Q8NV65,Q6GEA1,Q931G1
6	GO:0042398	cellular modified amino acid biosynthetic process	Biological Process	3	Q2G296,Q8NUM0,Q8NXZ2
6	GO:0046395	carboxylic acid catabolic process	Biological Process	16	A0A0H3JT43,Q6GII3,Q8NWD0,Q8NWC9,Q8NUR2,Q6GBR8,Q6GG71,Q8NUK7,Q8NUK8,Q8NV65,Q6GEA1,Q931G1,Q8NWR7,Q2YY06,Q99TF4,Q99X30
6	GO:0019262	N-acetylneuraminate catabolic process	Biological Process	1	Q6GBR8
6	GO:0042744	hydrogen peroxide catabolic process	Biological Process	1	Q6GH72
6	GO:0009074	aromatic amino acid family catabolic process	Biological Process	3	Q8NV65,Q6GEA1,Q931G1
6	GO:0006546	glycine catabolic process	Biological Process	4	A0A0H3JT43,Q6GII3,Q8NWD0,Q8NWC9
6	GO:0045150	acetoin catabolic process	Biological Process	1	Q6GKH9
6	GO:0019477	L-lysine catabolic process	Biological Process	2	Q8NWR7,Q2YY06
6	GO:0006308	DNA catabolic process	Biological Process	1	Q6G943
6	GO:0006401	RNA catabolic process	Biological Process	1	Q99SH6
6	GO:0019405	alditol catabolic process	Biological Process	1	Q6GHD5
6	GO:0006562	proline catabolic process	Biological Process	1	Q8NUR2
6	GO:0006787	porphyrin-containing compound catabolic process	Biological Process	1	Q99X56
6	GO:0046174	polyol catabolic process	Biological Process	1	Q6GHD5
6	GO:0006096	glycolytic process	Biological Process	8	Q6GK73,Q931R8,Q6G6Q5,Q8NUM9,Q5HCU6,Q6GHY9,Q820A6,Q6GG19
6	GO:0046386	deoxyribose phosphate catabolic process	Biological Process	1	P99174
6	GO:1901292	nucleoside phosphate catabolic process	Biological Process	10	Q6GK73,Q931R8,Q6G6Q5,Q8NUM9,Q5HCU6,Q6GHY9,Q820A6,Q6GG19,Q6GA63,P99174
6	GO:0009264	deoxyribonucleotide catabolic process	Biological Process	1	P99174
6	GO:0046348	amino sugar catabolic process	Biological Process	2	Q6GBR8,Q99X30
6	GO:1901658	glycosyl compound catabolic process	Biological Process	1	Q99TQ0
6	GO:2000112	regulation of cellular macromolecule biosynthetic process	Biological Process	12	Q6GD89,Q99VW2,Q6GEU7,Q99R06,Q7A4R9,Q9F0R1,Q99W81,Q6GBU9,Q99VM3,Q8NVI5,Q6GI88,Q6GJD2
6	GO:2001141	regulation of RNA biosynthetic process	Biological Process	9	Q99VW2,Q6GEU7,Q99R06,Q7A4R9,Q9F0R1,Q99W81,Q8NVI5,Q6GI88,Q6GJD2
6	GO:1902679	negative regulation of RNA biosynthetic process	Biological Process	2	Q8NVI5,Q6GI88
6	GO:2000113	negative regulation of cellular macromolecule biosynthetic process	Biological Process	2	Q8NVI5,Q6GI88
6	GO:0016114	terpenoid biosynthetic process	Biological Process	1	Q2FWX9
6	GO:0042364	water-soluble vitamin biosynthetic process	Biological Process	2	Q6GJF0,Q8NXZ2
6	GO:0019350	teichoic acid biosynthetic process	Biological Process	6	Q6GIF6,Q6GIF4,Q6GK63,Q99WW8,Q2G1B9,A0A0H3JVA1
6	GO:0046394	carboxylic acid biosynthetic process	Biological Process	32	Q6GDC8,Q8NX95,Q8NUI2,P64356,Q6GK73,Q931R8,Q6G6Q5,Q8NUM9,Q5HCU6,Q6GHY9,Q820A6,Q6GG19,Q8NXF2,Q6GA10,Q8NUK8,Q8NUR2,Q6GIA4,Q59803,Q8NY94,Q9EZ12,Q9EZ10,Q6G7Q4,Q6GBT3,Q99SJ1,Q6GF14,Q8NVI9,Q2G296,Q5HJY7,Q99TQ0,Q6GI75,Q8NXZ2,Q6GAW9
6	GO:0000105	histidine biosynthetic process	Biological Process	4	Q6GDC8,Q8NX95,Q8NUI2,P64356
6	GO:0006561	proline biosynthetic process	Biological Process	1	Q6GAW9
6	GO:0009073	aromatic amino acid family biosynthetic process	Biological Process	5	Q6GDC8,Q8NX95,Q8NUI2,P64356,Q59803
6	GO:0042823	pyridoxal phosphate biosynthetic process	Biological Process	1	Q6GJF0
6	GO:0033692	cellular polysaccharide biosynthetic process	Biological Process	1	P39857
6	GO:0006260	DNA replication	Biological Process	8	Q8NVT1,Q6GD89,P19529,Q6GKU1,Q8NWF2,Q6G8Y8,Q99U34,Q6GCA6
6	GO:0006351	transcription, DNA-templated	Biological Process	10	Q6GJD2,Q99VW2,Q6GEU7,Q99R06,Q7A4R9,Q9F0R1,Q99W81,Q8NVI5,Q6GI88,Q6GJC6
6	GO:0006412	translation	Biological Process	34	Q6GBU9,Q99VM3,Q99W73,P41368,Q5HJY7,Q6GKT0,Q6GJV3,Q6GJV1,Q6YP15,Q6GJD1,Q6GBU7,Q6GJC3,Q6GHL1,P66083,Q6GH71,Q6GGC5,Q931Q3,Q99TK6,Q6GG27,Q6GFF6,Q6GEV5,Q99S51,Q99S46,Q6GEK1,Q6GEJ4,Q99S31,Q6GEJ1,Q99S28,Q99S26,Q99S23,Q931G5,Q8NX05,Q6GEI3,Q99WA2
6	GO:0000097	sulfur amino acid biosynthetic process	Biological Process	3	Q8NY94,Q8NX95,Q99TQ0
6	GO:0006779	porphyrin-containing compound biosynthetic process	Biological Process	3	Q8NW75,Q6GFM3,Q2YU22
6	GO:0009108	coenzyme biosynthetic process	Biological Process	15	Q6GK73,Q931R8,Q6G6Q5,Q8NUM9,Q5HCU6,Q6GHY9,Q820A6,Q6GG19,Q8NVA1,Q2G296,Q5HEK9,Q6GHW1,Q6G8N8,Q6GJF0,Q8NXZ2
6	GO:0019319	hexose biosynthetic process	Biological Process	1	Q6G6Q5
6	GO:0006633	fatty acid biosynthetic process	Biological Process	2	Q6GI75,Q6GIA4
6	GO:0000271	polysaccharide biosynthetic process	Biological Process	1	P39857
6	GO:0032774	RNA biosynthetic process	Biological Process	11	Q6GJD2,Q6GEU7,Q6GJC6,Q99VW2,Q99R06,Q7A4R9,Q9F0R1,Q99W81,Q8NVI5,Q6GI88,Q5HJY7
6	GO:0046390	ribose phosphate biosynthetic process	Biological Process	19	Q6GK73,Q931R8,Q6G6Q5,Q8NUM9,Q5HCU6,Q6GHY9,Q820A6,Q6GG19,Q6GGU2,Q6GI15,Q6GHW1,Q6G8N8,Q6GEX3,Q99SE9,Q99WJ1,Q99SF4,Q6GA10,Q6GHN4,Q8NX25
6	GO:1901293	nucleoside phosphate biosynthetic process	Biological Process	21	Q6GK73,Q931R8,Q6G6Q5,Q8NUM9,Q5HCU6,Q6GHY9,Q820A6,Q6GG19,Q8NX95,Q6GGU2,Q6GI15,Q5HEK9,Q6GHW1,Q6G8N8,Q6GEX3,Q99SE9,Q99WJ1,Q99SF4,Q6GA10,Q6GHN4,Q8NX25
6	GO:1901659	glycosyl compound biosynthetic process	Biological Process	6	Q99WJ1,Q6GGU2,Q99VR1,Q6GA10,Q6GHN4,Q8NX25
6	GO:0045892	negative regulation of transcription, DNA-templated	Biological Process	2	Q8NVI5,Q6GI88
6	GO:0006355	regulation of transcription, DNA-templated	Biological Process	9	Q8NVI5,Q6GI88,Q6GJD2,Q99VW2,Q6GEU7,Q99R06,Q7A4R9,Q9F0R1,Q99W81
6	GO:0010608	posttranscriptional regulation of gene expression	Biological Process	2	Q6GBU9,Q99VM3
6	GO:0006275	regulation of DNA replication	Biological Process	1	Q6GD89
6	GO:0006282	regulation of DNA repair	Biological Process	1	Q8NVU3
6	GO:0031167	rRNA methylation	Biological Process	2	Q6GHQ6,Q99UQ0
6	GO:0006782	protoporphyrinogen IX biosynthetic process	Biological Process	3	Q8NW75,Q6GFM3,Q2YU22
6	GO:0006534	cysteine metabolic process	Biological Process	2	Q99TQ0,Q8NXH0
6	GO:0006555	methionine metabolic process	Biological Process	3	Q8NY94,Q8NX95,Q99TQ0
6	GO:0019752	carboxylic acid metabolic process	Biological Process	61	Q6GDC8,Q8NX95,Q8NUI2,P64356,A0A0H3JT43,Q6GII3,Q8NWD0,Q8NWC9,Q6GK73,Q931R8,Q6G6Q5,Q8NUM9,Q5HCU6,Q6GHY9,Q820A6,Q6GG19,Q8NW61,Q6GHJ0,Q6G9K9,Q8NX01,Q8NWR7,Q2YY06,Q5HES4,Q99W73,P41368,Q5HJY7,Q99VD0,Q99UU0,Q8NXF2,Q6GA10,Q8NUK8,Q8NXH0,Q8NUR2,Q8NVE6,Q99SJ1,Q6GIA4,Q59803,Q8NY94,Q9EZ12,Q9EZ10,Q6G7Q4,Q6GBT3,Q6GF14,Q8NVI9,Q2G296,Q99RW4,Q2YYT1,Q6GBR8,Q99TQ0,Q6GG71,Q8NUK7,Q8NV65,Q6GEA1,Q931G1,Q6GI75,Q5HF42,Q99…
6	GO:0009396	folic acid-containing compound biosynthetic process	Biological Process	2	Q2G296,Q8NXZ2
6	GO:0046653	tetrahydrofolate metabolic process	Biological Process	4	Q2G296,Q8NX95,Q5HF42,Q8NXZ2
6	GO:0016310	phosphorylation	Biological Process	9	Q6GK73,Q931R8,Q6G6Q5,Q8NUM9,Q5HCU6,Q6GHY9,Q820A6,Q6GG19,Q99V38
6	GO:0016311	dephosphorylation	Biological Process	1	Q9KIN5
6	GO:0006054	N-acetylneuraminate metabolic process	Biological Process	1	Q6GBR8
6	GO:0006101	citrate metabolic process	Biological Process	8	Q6GHJ0,Q931R8,Q6G9K9,Q8NW61,Q8NX01,Q8NWR7,Q2YY06,Q5HES4
6	GO:0015942	formate metabolic process	Biological Process	5	Q8NV65,Q6GEA1,Q931G1,Q99RW4,Q2YYT1
6	GO:0019541	propionate metabolic process	Biological Process	1	Q6G9K9
6	GO:0042819	vitamin B6 biosynthetic process	Biological Process	1	Q6GJF0
6	GO:0006754	ATP biosynthetic process	Biological Process	11	Q6GK73,Q931R8,Q6G6Q5,Q8NUM9,Q5HCU6,Q6GHY9,Q820A6,Q6GG19,Q6GEX3,Q99SE9,Q99SF4
6	GO:0046656	folic acid biosynthetic process	Biological Process	1	Q8NXZ2
6	GO:0071267	L-methionine salvage	Biological Process	1	Q99TQ0
6	GO:0006166	purine ribonucleoside salvage	Biological Process	1	Q99WJ1
6	GO:0032261	purine nucleotide salvage	Biological Process	1	Q99WJ1
6	GO:0046459	short-chain fatty acid metabolic process	Biological Process	1	Q6G9K9
6	GO:0006721	terpenoid metabolic process	Biological Process	1	Q2FWX9
6	GO:0006265	DNA topological change	Biological Process	3	Q6GH51,Q99UM1,Q6GH50
6	GO:0006270	DNA replication initiation	Biological Process	2	Q6GD89,P19529
6	GO:0006281	DNA repair	Biological Process	7	Q8NVU3,Q6GKU1,Q99WC3,Q8NXY2,Q6GHF0,Q6G9B3,Q6GCA6
6	GO:0006310	DNA recombination	Biological Process	4	Q99WC3,Q6GHF0,Q6G9B3,Q6GCA6
6	GO:0046379	extracellular polysaccharide metabolic process	Biological Process	1	P39857
6	GO:0006464	cellular protein modification process	Biological Process	4	Q6GII3,Q6GIG3,Q6GH44,Q6G9D7
6	GO:0030091	protein repair	Biological Process	1	Q5HJB7
6	GO:0006071	glycerol metabolic process	Biological Process	1	Q6GHD5
6	GO:0006733	oxidoreduction coenzyme metabolic process	Biological Process	9	Q6GK73,Q931R8,Q6G6Q5,Q8NUM9,Q5HCU6,Q6GHY9,Q820A6,Q6GG19,Q5HEK9
6	GO:0015936	coenzyme A metabolic process	Biological Process	2	Q6GHW1,Q6G8N8
6	GO:0046501	protoporphyrinogen IX metabolic process	Biological Process	3	Q8NW75,Q6GFM3,Q2YU22
6	GO:0016070	RNA metabolic process	Biological Process	19	Q6GG87,Q6GJD2,Q6GEU7,Q6GJC6,Q99VW2,Q99R06,Q7A4R9,Q9F0R1,Q99W81,Q99UI1,Q99SH6,Q99W73,P41368,Q5HJY7,Q8NVI5,Q6GI88,Q8NWZ0,Q6GHQ6,Q99UQ0
6	GO:0009082	branched-chain amino acid biosynthetic process	Biological Process	5	Q6G7Q4,Q6GBT3,Q99SJ1,Q6GF14,Q8NVI9
6	GO:0019877	diaminopimelate biosynthetic process	Biological Process	2	Q9EZ12,Q9EZ10
6	GO:1901607	alpha-amino acid biosynthetic process	Biological Process	19	Q6GDC8,Q8NX95,Q8NUI2,P64356,Q8NXF2,Q6GA10,Q8NUK8,Q8NUR2,Q8NY94,Q9EZ12,Q9EZ10,Q6G7Q4,Q6GBT3,Q99SJ1,Q6GF14,Q8NVI9,Q5HJY7,Q99TQ0,Q6GAW9
6	GO:1901606	alpha-amino acid catabolic process	Biological Process	14	A0A0H3JT43,Q6GII3,Q8NWD0,Q8NWC9,Q8NUR2,Q6GG71,Q8NUK7,Q8NUK8,Q8NV65,Q6GEA1,Q931G1,Q8NWR7,Q2YY06,Q99TF4
6	GO:0006549	isoleucine metabolic process	Biological Process	3	Q6G7Q4,Q6GBT3,Q99SJ1
6	GO:0006551	leucine metabolic process	Biological Process	3	Q6GF14,Q8NVI9,Q6GBT3
6	GO:0006573	valine metabolic process	Biological Process	2	Q6G7Q4,Q6GBT3
6	GO:0043039	tRNA aminoacylation	Biological Process	3	Q99W73,P41368,Q5HJY7
6	GO:0009089	lysine biosynthetic process via diaminopimelate	Biological Process	2	Q9EZ12,Q9EZ10
6	GO:0006591	ornithine metabolic process	Biological Process	2	Q8NUK7,Q8NUK8
6	GO:0009064	glutamine family amino acid metabolic process	Biological Process	11	Q99UU0,Q8NXF2,Q6GA10,Q8NUK8,Q8NUR2,Q8NVE6,Q8NUK7,Q8NV65,Q6GEA1,Q931G1,Q6GAW9
6	GO:0009066	aspartate family amino acid metabolic process	Biological Process	8	Q99SJ1,Q8NY94,Q8NX95,Q9EZ12,Q9EZ10,Q99TQ0,Q8NWR7,Q2YY06
6	GO:0009069	serine family amino acid metabolic process	Biological Process	7	A0A0H3JT43,Q6GII3,Q8NWD0,Q8NWC9,Q8NXH0,Q5HJY7,Q99TQ0
6	GO:0009078	pyruvate family amino acid metabolic process	Biological Process	1	Q99TF4
6	GO:0046416	D-amino acid metabolic process	Biological Process	2	Q6GG71,Q5HF24
6	GO:0009249	protein lipoylation	Biological Process	2	Q6GII3,Q6GIG3
6	GO:0006006	glucose metabolic process	Biological Process	3	Q6G6Q5,Q6GG19,Q99WZ7
6	GO:0009117	nucleotide metabolic process	Biological Process	27	Q6GK73,Q931R8,Q6G6Q5,Q8NUM9,Q5HCU6,Q6GHY9,Q820A6,Q6GG19,Q8NX95,Q6GGU2,Q6GI15,P99174,Q5HEK9,Q6GHW1,Q6G8N8,Q6GEX3,Q99SE9,Q99WJ1,Q8NVA1,Q8NWR7,Q2YY06,Q99V38,Q99SF4,Q6GA10,Q6GHN4,Q8NX25,Q6GA63
6	GO:0009123	nucleoside monophosphate metabolic process	Biological Process	17	Q6GK73,Q931R8,Q6G6Q5,Q8NUM9,Q5HCU6,Q6GHY9,Q820A6,Q6GG19,Q6GI15,Q6GEX3,Q99SE9,Q99WJ1,Q99V38,Q99SF4,Q6GA10,Q6GHN4,Q8NX25
6	GO:0009132	nucleoside diphosphate metabolic process	Biological Process	8	Q6GK73,Q931R8,Q6G6Q5,Q8NUM9,Q5HCU6,Q6GHY9,Q820A6,Q6GG19
6	GO:0009141	nucleoside triphosphate metabolic process	Biological Process	15	Q6GK73,Q931R8,Q6G6Q5,Q8NUM9,Q5HCU6,Q6GHY9,Q820A6,Q6GG19,Q6GGU2,Q6GA63,Q6GEX3,Q99SE9,Q8NVA1,Q99V38,Q99SF4
6	GO:0033865	nucleoside bisphosphate metabolic process	Biological Process	4	Q6GHW1,Q6G8N8,Q8NWR7,Q2YY06
6	GO:0009259	ribonucleotide metabolic process	Biological Process	23	Q6GK73,Q931R8,Q6G6Q5,Q8NUM9,Q5HCU6,Q6GHY9,Q820A6,Q6GG19,Q6GGU2,Q6GI15,Q6GHW1,Q6G8N8,Q6GEX3,Q99SE9,Q99WJ1,Q8NVA1,Q8NWR7,Q2YY06,Q99V38,Q99SF4,Q6GA10,Q6GHN4,Q8NX25
6	GO:0006072	glycerol-3-phosphate metabolic process	Biological Process	1	Q6GHD5
6	GO:0006084	acetyl-CoA metabolic process	Biological Process	2	Q8NWR7,Q2YY06
6	GO:0006396	RNA processing	Biological Process	5	Q6GG87,Q99UI1,Q8NWZ0,Q6GHQ6,Q99UQ0
6	GO:0009451	RNA modification	Biological Process	4	Q99UI1,Q8NWZ0,Q6GHQ6,Q99UQ0
6	GO:0070394	lipoteichoic acid metabolic process	Biological Process	2	Q6GIF6,Q6GIF4
6	GO:1902011	poly(ribitol phosphate) teichoic acid metabolic process	Biological Process	3	Q6GK63,Q99WW8,Q2G1B9
6	GO:0019284	L-methionine salvage from S-adenosylmethionine	Biological Process	1	Q99TQ0
6	GO:0097172	N-acetylmuramic acid metabolic process	Biological Process	1	Q99X30
6	GO:1901071	glucosamine-containing compound metabolic process	Biological Process	1	Q6GBR8
6	GO:0071103	DNA conformation change	Biological Process	4	Q6GH51,Q99UM1,Q6GH50,Q8NVT1
6	GO:0042255	ribosome assembly	Biological Process	1	Q6GG27
6	GO:0034622	cellular protein-containing complex assembly	Biological Process	1	Q6GG27
6	GO:0051259	protein complex oligomerization	Biological Process	1	Q6GI75
6	GO:0000917	division septum assembly	Biological Process	2	Q9ZHA2,Q7A7E0
6	GO:0045227	capsule polysaccharide biosynthetic process	Biological Process	1	P39857
6	GO:0031554	regulation of DNA-templated transcription, termination	Biological Process	1	Q6GJD2
6	GO:0030003	cellular cation homeostasis	Biological Process	1	Q99X56
6	GO:0009252	peptidoglycan biosynthetic process	Biological Process	4	Q9KIN5,Q6GIQ3,Q6GFW8,Q2FZP6
6	GO:0006812	cation transport	Biological Process	3	Q6GEX3,Q99SE9,Q99SF4
6	GO:0034220	ion transmembrane transport	Biological Process	4	Q6GEX3,Q99SE9,Q99SF4,Q6GH57
6	GO:0008643	carbohydrate transport	Biological Process	1	Q93P61
6	GO:0050801	ion homeostasis	Biological Process	1	Q99X56
6	GO:0006364	rRNA processing	Biological Process	3	Q6GG87,Q6GHQ6,Q99UQ0
6	GO:0000027	ribosomal large subunit assembly	Biological Process	1	Q6GG27
7	GO:0006548	histidine catabolic process	Biological Process	3	Q8NV65,Q6GEA1,Q931G1
7	GO:0006164	purine nucleotide biosynthetic process	Biological Process	17	Q6GK73,Q931R8,Q6G6Q5,Q8NUM9,Q5HCU6,Q6GHY9,Q820A6,Q6GG19,Q6GGU2,Q6GI15,Q6GHW1,Q6G8N8,Q6GEX3,Q99SE9,Q99WJ1,Q99SF4,Q8NX95
7	GO:0034033	purine nucleoside bisphosphate biosynthetic process	Biological Process	2	Q6GHW1,Q6G8N8
7	GO:0042451	purine nucleoside biosynthetic process	Biological Process	2	Q99WJ1,Q6GGU2
7	GO:0019363	pyridine nucleotide biosynthetic process	Biological Process	9	Q6GK73,Q931R8,Q6G6Q5,Q8NUM9,Q5HCU6,Q6GHY9,Q820A6,Q6GG19,Q5HEK9
7	GO:0006221	pyrimidine nucleotide biosynthetic process	Biological Process	4	Q6GGU2,Q6GA10,Q6GHN4,Q8NX25
7	GO:0046134	pyrimidine nucleoside biosynthetic process	Biological Process	4	Q6GGU2,Q6GA10,Q6GHN4,Q8NX25
7	GO:0046110	xanthine metabolic process	Biological Process	1	Q99WJ1
7	GO:0009150	purine ribonucleotide metabolic process	Biological Process	20	Q6GK73,Q931R8,Q6G6Q5,Q8NUM9,Q5HCU6,Q6GHY9,Q820A6,Q6GG19,Q6GGU2,Q6GI15,Q6GHW1,Q6G8N8,Q6GEX3,Q99SE9,Q99WJ1,Q8NVA1,Q8NWR7,Q2YY06,Q99V38,Q99SF4
7	GO:0046128	purine ribonucleoside metabolic process	Biological Process	4	Q99WJ1,Q6GGU2,Q99TQ0,Q8NVA1
7	GO:0046496	nicotinamide nucleotide metabolic process	Biological Process	9	Q6GK73,Q931R8,Q6G6Q5,Q8NUM9,Q5HCU6,Q6GHY9,Q820A6,Q6GG19,Q5HEK9
7	GO:0046131	pyrimidine ribonucleoside metabolic process	Biological Process	4	Q6GGU2,Q6GA10,Q6GHN4,Q8NX25
7	GO:0009218	pyrimidine ribonucleotide metabolic process	Biological Process	4	Q6GGU2,Q6GA10,Q6GHN4,Q8NX25
7	GO:0006024	glycosaminoglycan biosynthetic process	Biological Process	4	Q9KIN5,Q6GIQ3,Q6GFW8,Q2FZP6
7	GO:0006027	glycosaminoglycan catabolic process	Biological Process	2	Q5HH31,Q8NX96
7	GO:0000270	peptidoglycan metabolic process	Biological Process	6	Q9KIN5,Q6GIQ3,Q6GFW8,Q2FZP6,Q5HH31,Q8NX96
7	GO:0042455	ribonucleoside biosynthetic process	Biological Process	6	Q99WJ1,Q6GGU2,Q99VR1,Q6GA10,Q6GHN4,Q8NX25
7	GO:0046116	queuosine metabolic process	Biological Process	1	Q99VR1
7	GO:0097173	N-acetylmuramic acid catabolic process	Biological Process	1	Q99X30
7	GO:0019464	glycine decarboxylation via glycine cleavage system	Biological Process	4	A0A0H3JT43,Q6GII3,Q8NWD0,Q8NWC9
7	GO:0019474	L-lysine catabolic process to acetyl-CoA	Biological Process	2	Q8NWR7,Q2YY06
7	GO:0019563	glycerol catabolic process	Biological Process	1	Q6GHD5
7	GO:0010133	proline catabolic process to glutamate	Biological Process	1	Q8NUR2
7	GO:0009143	nucleoside triphosphate catabolic process	Biological Process	1	Q6GA63
7	GO:0009166	nucleotide catabolic process	Biological Process	9	Q6GK73,Q931R8,Q6G6Q5,Q8NUM9,Q5HCU6,Q6GHY9,Q820A6,Q6GG19,P99174
7	GO:1903506	regulation of nucleic acid-templated transcription	Biological Process	9	Q99VW2,Q6GEU7,Q99R06,Q7A4R9,Q9F0R1,Q99W81,Q8NVI5,Q6GI88,Q6GJD2
7	GO:1903507	negative regulation of nucleic acid-templated transcription	Biological Process	2	Q8NVI5,Q6GI88
7	GO:0016109	tetraterpenoid biosynthetic process	Biological Process	1	Q2FWX9
7	GO:0070395	lipoteichoic acid biosynthetic process	Biological Process	2	Q6GIF6,Q6GIF4
7	GO:1902012	poly(ribitol phosphate) teichoic acid biosynthetic process	Biological Process	3	Q6GK63,Q99WW8,Q2G1B9
7	GO:0043650	dicarboxylic acid biosynthetic process	Biological Process	6	Q8NUR2,Q2G296,Q59803,Q9EZ12,Q9EZ10,Q8NXZ2
7	GO:0072330	monocarboxylic acid biosynthetic process	Biological Process	10	Q6GK73,Q931R8,Q6G6Q5,Q8NUM9,Q5HCU6,Q6GHY9,Q820A6,Q6GG19,Q6GIA4,Q6GI75
7	GO:0045226	extracellular polysaccharide biosynthetic process	Biological Process	1	P39857
7	GO:0006261	DNA-dependent DNA replication	Biological Process	3	Q8NVT1,Q6GD89,P19529
7	GO:0006353	DNA-templated transcription, termination	Biological Process	1	Q6GJD2
7	GO:0006354	DNA-templated transcription, elongation	Biological Process	1	Q6GJD2
7	GO:0006418	tRNA aminoacylation for protein translation	Biological Process	3	Q99W73,P41368,Q5HJY7
7	GO:0009086	methionine biosynthetic process	Biological Process	3	Q99TQ0,Q8NY94,Q8NX95
7	GO:0015937	coenzyme A biosynthetic process	Biological Process	2	Q6GHW1,Q6G8N8
7	GO:0006094	gluconeogenesis	Biological Process	1	Q6G6Q5
7	GO:0030497	fatty acid elongation	Biological Process	1	Q6GI75
7	GO:0097056	selenocysteinyl-tRNA(Sec) biosynthetic process	Biological Process	1	Q5HJY7
7	GO:0097659	nucleic acid-templated transcription	Biological Process	10	Q6GJD2,Q6GEU7,Q6GJC6,Q99VW2,Q99R06,Q7A4R9,Q9F0R1,Q99W81,Q8NVI5,Q6GI88
7	GO:0009260	ribonucleotide biosynthetic process	Biological Process	19	Q6GK73,Q931R8,Q6G6Q5,Q8NUM9,Q5HCU6,Q6GHY9,Q820A6,Q6GG19,Q6GGU2,Q6GI15,Q6GHW1,Q6G8N8,Q6GEX3,Q99SE9,Q99WJ1,Q99SF4,Q6GA10,Q6GHN4,Q8NX25
7	GO:0009124	nucleoside monophosphate biosynthetic process	Biological Process	16	Q6GK73,Q931R8,Q6G6Q5,Q8NUM9,Q5HCU6,Q6GHY9,Q820A6,Q6GG19,Q6GI15,Q6GEX3,Q99SE9,Q99WJ1,Q99SF4,Q6GA10,Q6GHN4,Q8NX25
7	GO:0009142	nucleoside triphosphate biosynthetic process	Biological Process	12	Q6GK73,Q931R8,Q6G6Q5,Q8NUM9,Q5HCU6,Q6GHY9,Q820A6,Q6GG19,Q6GGU2,Q6GEX3,Q99SE9,Q99SF4
7	GO:0009165	nucleotide biosynthetic process	Biological Process	21	Q6GK73,Q931R8,Q6G6Q5,Q8NUM9,Q5HCU6,Q6GHY9,Q820A6,Q6GG19,Q8NX95,Q6GGU2,Q6GI15,Q5HEK9,Q6GHW1,Q6G8N8,Q6GEX3,Q99SE9,Q99WJ1,Q99SF4,Q6GA10,Q6GHN4,Q8NX25
7	GO:0033866	nucleoside bisphosphate biosynthetic process	Biological Process	2	Q6GHW1,Q6G8N8
7	GO:0032784	regulation of DNA-templated transcription, elongation	Biological Process	1	Q6GJD2
7	GO:0070475	rRNA base methylation	Biological Process	2	Q6GHQ6,Q99UQ0
7	GO:0046439	L-cysteine metabolic process	Biological Process	1	Q99TQ0
7	GO:0032787	monocarboxylic acid metabolic process	Biological Process	17	Q6GK73,Q931R8,Q6G6Q5,Q8NUM9,Q5HCU6,Q6GHY9,Q820A6,Q6GG19,Q8NW61,Q6GIA4,Q99RW4,Q2YYT1,Q8NV65,Q6GEA1,Q931G1,Q6G9K9,Q6GI75
7	GO:0043648	dicarboxylic acid metabolic process	Biological Process	10	Q5HES4,Q8NUR2,Q9EZ12,Q9EZ10,Q2G296,Q59803,Q8NV65,Q6GEA1,Q931G1,Q8NXZ2
7	GO:0072350	tricarboxylic acid metabolic process	Biological Process	8	Q6GHJ0,Q931R8,Q6G9K9,Q8NW61,Q8NX01,Q8NWR7,Q2YY06,Q5HES4
7	GO:0046654	tetrahydrofolate biosynthetic process	Biological Process	2	Q2G296,Q8NXZ2
7	GO:0009256	10-formyltetrahydrofolate metabolic process	Biological Process	1	Q2G296
7	GO:0046939	nucleotide phosphorylation	Biological Process	8	Q6GK73,Q931R8,Q6G6Q5,Q8NUM9,Q5HCU6,Q6GHY9,Q820A6,Q6GG19
7	GO:0019557	histidine catabolic process to glutamate and formate	Biological Process	3	Q8NV65,Q6GEA1,Q931G1
7	GO:0019679	propionate metabolic process, methylcitrate cycle	Biological Process	1	Q6G9K9
7	GO:0015986	ATP synthesis coupled proton transport	Biological Process	3	Q99SF4,Q6GEX3,Q99SE9
7	GO:0019509	L-methionine salvage from methylthioadenosine	Biological Process	1	Q99TQ0
7	GO:0032265	XMP salvage	Biological Process	1	Q99WJ1
7	GO:0016108	tetraterpenoid metabolic process	Biological Process	1	Q2FWX9
7	GO:0018065	protein-cofactor linkage	Biological Process	2	Q6GII3,Q6GIG3
7	GO:0018193	peptidyl-amino acid modification	Biological Process	2	Q6GII3,Q6GIG3
7	GO:0010501	RNA secondary structure unwinding	Biological Process	1	Q99SH6
7	GO:0034660	ncRNA metabolic process	Biological Process	8	Q6GG87,Q99UI1,Q99W73,P41368,Q5HJY7,Q8NWZ0,Q6GHQ6,Q99UQ0
7	GO:0009097	isoleucine biosynthetic process	Biological Process	3	Q6G7Q4,Q6GBT3,Q99SJ1
7	GO:0009098	leucine biosynthetic process	Biological Process	3	Q6GF14,Q8NVI9,Q6GBT3
7	GO:0009099	valine biosynthetic process	Biological Process	2	Q6G7Q4,Q6GBT3
7	GO:0009067	aspartate family amino acid biosynthetic process	Biological Process	5	Q8NY94,Q8NX95,Q9EZ12,Q9EZ10,Q99TQ0
7	GO:0009070	serine family amino acid biosynthetic process	Biological Process	1	Q5HJY7
7	GO:0009084	glutamine family amino acid biosynthetic process	Biological Process	5	Q8NXF2,Q6GA10,Q8NUK8,Q8NUR2,Q6GAW9
7	GO:0009065	glutamine family amino acid catabolic process	Biological Process	3	Q8NUR2,Q8NUK7,Q8NUK8
7	GO:0009068	aspartate family amino acid catabolic process	Biological Process	2	Q8NWR7,Q2YY06
7	GO:0009071	serine family amino acid catabolic process	Biological Process	4	A0A0H3JT43,Q6GII3,Q8NWD0,Q8NWC9
7	GO:0009080	pyruvate family amino acid catabolic process	Biological Process	1	Q99TF4
7	GO:0019478	D-amino acid catabolic process	Biological Process	1	Q6GG71
7	GO:0019547	arginine catabolic process to ornithine	Biological Process	2	Q8NUK7,Q8NUK8
7	GO:0006525	arginine metabolic process	Biological Process	5	Q8NXF2,Q6GA10,Q8NUK8,Q8NUK7,Q99UU0
7	GO:0006536	glutamate metabolic process	Biological Process	4	Q8NUR2,Q8NV65,Q6GEA1,Q931G1
7	GO:0006541	glutamine metabolic process	Biological Process	1	Q8NVE6
7	GO:0006553	lysine metabolic process	Biological Process	4	Q9EZ12,Q9EZ10,Q8NWR7,Q2YY06
7	GO:0006566	threonine metabolic process	Biological Process	1	Q99SJ1
7	GO:0016259	selenocysteine metabolic process	Biological Process	1	Q5HJY7
7	GO:0006522	alanine metabolic process	Biological Process	1	Q99TF4
7	GO:0009126	purine nucleoside monophosphate metabolic process	Biological Process	14	Q6GK73,Q931R8,Q6G6Q5,Q8NUM9,Q5HCU6,Q6GHY9,Q820A6,Q6GG19,Q6GI15,Q6GEX3,Q99SE9,Q99WJ1,Q99V38,Q99SF4
7	GO:0009129	pyrimidine nucleoside monophosphate metabolic process	Biological Process	3	Q6GA10,Q6GHN4,Q8NX25
7	GO:0009161	ribonucleoside monophosphate metabolic process	Biological Process	17	Q6GK73,Q931R8,Q6G6Q5,Q8NUM9,Q5HCU6,Q6GHY9,Q820A6,Q6GG19,Q6GI15,Q6GEX3,Q99SE9,Q99WJ1,Q99V38,Q99SF4,Q6GA10,Q6GHN4,Q8NX25
7	GO:0006165	nucleoside diphosphate phosphorylation	Biological Process	8	Q6GK73,Q931R8,Q6G6Q5,Q8NUM9,Q5HCU6,Q6GHY9,Q820A6,Q6GG19
7	GO:0009135	purine nucleoside diphosphate metabolic process	Biological Process	8	Q6GK73,Q931R8,Q6G6Q5,Q8NUM9,Q5HCU6,Q6GHY9,Q820A6,Q6GG19
7	GO:0009185	ribonucleoside diphosphate metabolic process	Biological Process	8	Q6GK73,Q931R8,Q6G6Q5,Q8NUM9,Q5HCU6,Q6GHY9,Q820A6,Q6GG19
7	GO:0009144	purine nucleoside triphosphate metabolic process	Biological Process	15	Q6GK73,Q931R8,Q6G6Q5,Q8NUM9,Q5HCU6,Q6GHY9,Q820A6,Q6GG19,Q6GGU2,Q6GA63,Q6GEX3,Q99SE9,Q8NVA1,Q99V38,Q99SF4
7	GO:0009147	pyrimidine nucleoside triphosphate metabolic process	Biological Process	1	Q6GGU2
7	GO:0009199	ribonucleoside triphosphate metabolic process	Biological Process	14	Q6GK73,Q931R8,Q6G6Q5,Q8NUM9,Q5HCU6,Q6GHY9,Q820A6,Q6GG19,Q6GGU2,Q6GEX3,Q99SE9,Q8NVA1,Q99V38,Q99SF4
7	GO:0033875	ribonucleoside bisphosphate metabolic process	Biological Process	4	Q6GHW1,Q6G8N8,Q8NWR7,Q2YY06
7	GO:0000966	RNA 5'-end processing	Biological Process	1	Q6GG87
7	GO:0034470	ncRNA processing	Biological Process	5	Q6GG87,Q99UI1,Q8NWZ0,Q6GHQ6,Q99UQ0
7	GO:0000154	rRNA modification	Biological Process	2	Q6GHQ6,Q99UQ0
7	GO:0001522	pseudouridine synthesis	Biological Process	1	Q8NWZ0
7	GO:0006400	tRNA modification	Biological Process	2	Q8NWZ0,Q99UI1
7	GO:0006044	N-acetylglucosamine metabolic process	Biological Process	1	Q6GBR8
7	GO:0032392	DNA geometric change	Biological Process	1	Q8NVT1
7	GO:0051260	protein homooligomerization	Biological Process	1	Q6GI75
7	GO:0051262	protein tetramerization	Biological Process	1	Q6GI75
7	GO:0031564	transcription antitermination	Biological Process	1	Q6GJD2
7	GO:0006875	cellular metal ion homeostasis	Biological Process	1	Q99X56
7	GO:0015672	monovalent inorganic cation transport	Biological Process	3	Q6GEX3,Q99SE9,Q99SF4
7	GO:0098655	cation transmembrane transport	Biological Process	3	Q6GEX3,Q99SE9,Q99SF4
7	GO:0098660	inorganic ion transmembrane transport	Biological Process	3	Q6GEX3,Q99SE9,Q99SF4
7	GO:0009401	phosphoenolpyruvate-dependent sugar phosphotransferase system	Biological Process	1	Q93P61
7	GO:0055080	cation homeostasis	Biological Process	1	Q99X56
7	GO:0098771	inorganic ion homeostasis	Biological Process	1	Q99X56
7	GO:0000967	rRNA 5'-end processing	Biological Process	1	Q6GG87
8	GO:0009152	purine ribonucleotide biosynthetic process	Biological Process	16	Q6GK73,Q931R8,Q6G6Q5,Q8NUM9,Q5HCU6,Q6GHY9,Q820A6,Q6GG19,Q6GGU2,Q6GI15,Q6GHW1,Q6G8N8,Q6GEX3,Q99SE9,Q99WJ1,Q99SF4
8	GO:0046129	purine ribonucleoside biosynthetic process	Biological Process	2	Q99WJ1,Q6GGU2
8	GO:0019359	nicotinamide nucleotide biosynthetic process	Biological Process	9	Q6GK73,Q931R8,Q6G6Q5,Q8NUM9,Q5HCU6,Q6GHY9,Q820A6,Q6GG19,Q5HEK9
8	GO:0009220	pyrimidine ribonucleotide biosynthetic process	Biological Process	4	Q6GGU2,Q6GA10,Q6GHN4,Q8NX25
8	GO:0046132	pyrimidine ribonucleoside biosynthetic process	Biological Process	4	Q6GGU2,Q6GA10,Q6GHN4,Q8NX25
8	GO:0046031	ADP metabolic process	Biological Process	8	Q6GK73,Q931R8,Q6G6Q5,Q8NUM9,Q5HCU6,Q6GHY9,Q820A6,Q6GG19
8	GO:0046039	GTP metabolic process	Biological Process	2	Q6GGU2,Q8NVA1
8	GO:0046040	IMP metabolic process	Biological Process	1	Q6GI15
8	GO:0097292	XMP metabolic process	Biological Process	1	Q99WJ1
8	GO:1901068	guanosine-containing compound metabolic process	Biological Process	2	Q6GGU2,Q8NVA1
8	GO:0019674	NAD metabolic process	Biological Process	1	Q5HEK9
8	GO:0046036	CTP metabolic process	Biological Process	1	Q6GGU2
8	GO:0046049	UMP metabolic process	Biological Process	3	Q6GA10,Q6GHN4,Q8NX25
8	GO:0046051	UTP metabolic process	Biological Process	1	Q6GGU2
8	GO:0009253	peptidoglycan catabolic process	Biological Process	2	Q5HH31,Q8NX96
8	GO:0008616	queuosine biosynthetic process	Biological Process	1	Q99VR1
8	GO:0033512	L-lysine catabolic process to acetyl-CoA via saccharopine	Biological Process	2	Q8NWR7,Q2YY06
8	GO:0009146	purine nucleoside triphosphate catabolic process	Biological Process	1	Q6GA63
8	GO:0006537	glutamate biosynthetic process	Biological Process	1	Q8NUR2
8	GO:0009257	10-formyltetrahydrofolate biosynthetic process	Biological Process	1	Q2G296
8	GO:0009423	chorismate biosynthetic process	Biological Process	1	Q59803
8	GO:0042866	pyruvate biosynthetic process	Biological Process	8	Q6GK73,Q931R8,Q6G6Q5,Q8NUM9,Q5HCU6,Q6GHY9,Q820A6,Q6GG19
8	GO:0006268	DNA unwinding involved in DNA replication	Biological Process	1	Q8NVT1
8	GO:0006423	cysteinyl-tRNA aminoacylation	Biological Process	1	Q99W73
8	GO:0006428	isoleucyl-tRNA aminoacylation	Biological Process	1	P41368
8	GO:0006434	seryl-tRNA aminoacylation	Biological Process	1	Q5HJY7
8	GO:0009127	purine nucleoside monophosphate biosynthetic process	Biological Process	13	Q6GK73,Q931R8,Q6G6Q5,Q8NUM9,Q5HCU6,Q6GHY9,Q820A6,Q6GG19,Q6GI15,Q6GEX3,Q99SE9,Q99WJ1,Q99SF4
8	GO:0009130	pyrimidine nucleoside monophosphate biosynthetic process	Biological Process	3	Q6GA10,Q6GHN4,Q8NX25
8	GO:0009156	ribonucleoside monophosphate biosynthetic process	Biological Process	16	Q6GK73,Q931R8,Q6G6Q5,Q8NUM9,Q5HCU6,Q6GHY9,Q820A6,Q6GG19,Q6GI15,Q6GEX3,Q99SE9,Q99WJ1,Q99SF4,Q6GA10,Q6GHN4,Q8NX25
8	GO:0009145	purine nucleoside triphosphate biosynthetic process	Biological Process	12	Q6GK73,Q931R8,Q6G6Q5,Q8NUM9,Q5HCU6,Q6GHY9,Q820A6,Q6GG19,Q6GGU2,Q6GEX3,Q99SE9,Q99SF4
8	GO:0009148	pyrimidine nucleoside triphosphate biosynthetic process	Biological Process	1	Q6GGU2
8	GO:0009201	ribonucleoside triphosphate biosynthetic process	Biological Process	12	Q6GK73,Q931R8,Q6G6Q5,Q8NUM9,Q5HCU6,Q6GHY9,Q820A6,Q6GG19,Q6GGU2,Q6GEX3,Q99SE9,Q99SF4
8	GO:0034030	ribonucleoside bisphosphate biosynthetic process	Biological Process	2	Q6GHW1,Q6G8N8
8	GO:0006090	pyruvate metabolic process	Biological Process	8	Q6GK73,Q931R8,Q6G6Q5,Q8NUM9,Q5HCU6,Q6GHY9,Q820A6,Q6GG19
8	GO:0006106	fumarate metabolic process	Biological Process	1	Q5HES4
8	GO:0046417	chorismate metabolic process	Biological Process	1	Q59803
8	GO:0042777	plasma membrane ATP synthesis coupled proton transport	Biological Process	1	Q99SF4
8	GO:0016116	carotenoid metabolic process	Biological Process	1	Q2FWX9
8	GO:0018205	peptidyl-lysine modification	Biological Process	2	Q6GII3,Q6GIG3
8	GO:0006399	tRNA metabolic process	Biological Process	5	Q99UI1,Q99W73,P41368,Q5HJY7,Q8NWZ0
8	GO:0016072	rRNA metabolic process	Biological Process	3	Q6GG87,Q6GHQ6,Q99UQ0
8	GO:0009085	lysine biosynthetic process	Biological Process	2	Q9EZ12,Q9EZ10
8	GO:0016260	selenocysteine biosynthetic process	Biological Process	1	Q5HJY7
8	GO:0006526	arginine biosynthetic process	Biological Process	3	Q8NXF2,Q6GA10,Q8NUK8
8	GO:0006527	arginine catabolic process	Biological Process	2	Q8NUK7,Q8NUK8
8	GO:0006554	lysine catabolic process	Biological Process	2	Q8NWR7,Q2YY06
8	GO:0006524	alanine catabolic process	Biological Process	1	Q99TF4
8	GO:0042851	L-alanine metabolic process	Biological Process	1	Q99TF4
8	GO:0009167	purine ribonucleoside monophosphate metabolic process	Biological Process	14	Q6GK73,Q931R8,Q6G6Q5,Q8NUM9,Q5HCU6,Q6GHY9,Q820A6,Q6GG19,Q6GI15,Q6GEX3,Q99SE9,Q99WJ1,Q99V38,Q99SF4
8	GO:0009173	pyrimidine ribonucleoside monophosphate metabolic process	Biological Process	3	Q6GA10,Q6GHN4,Q8NX25
8	GO:0009179	purine ribonucleoside diphosphate metabolic process	Biological Process	8	Q6GK73,Q931R8,Q6G6Q5,Q8NUM9,Q5HCU6,Q6GHY9,Q820A6,Q6GG19
8	GO:0009205	purine ribonucleoside triphosphate metabolic process	Biological Process	14	Q6GK73,Q931R8,Q6G6Q5,Q8NUM9,Q5HCU6,Q6GHY9,Q820A6,Q6GG19,Q6GGU2,Q6GEX3,Q99SE9,Q8NVA1,Q99V38,Q99SF4
8	GO:0009208	pyrimidine ribonucleoside triphosphate metabolic process	Biological Process	1	Q6GGU2
8	GO:0034471	ncRNA 5'-end processing	Biological Process	1	Q6GG87
8	GO:0008033	tRNA processing	Biological Process	2	Q99UI1,Q8NWZ0
8	GO:0031119	tRNA pseudouridine synthesis	Biological Process	1	Q8NWZ0
8	GO:0032508	DNA duplex unwinding	Biological Process	1	Q8NVT1
8	GO:0051289	protein homotetramerization	Biological Process	1	Q6GI75
8	GO:0046916	cellular transition metal ion homeostasis	Biological Process	1	Q99X56
8	GO:1902600	proton transmembrane transport	Biological Process	3	Q6GEX3,Q99SE9,Q99SF4
8	GO:0098662	inorganic cation transmembrane transport	Biological Process	3	Q6GEX3,Q99SE9,Q99SF4
8	GO:0055065	metal ion homeostasis	Biological Process	1	Q99X56
9	GO:0006183	GTP biosynthetic process	Biological Process	1	Q6GGU2
9	GO:0006188	IMP biosynthetic process	Biological Process	1	Q6GI15
9	GO:0097293	XMP biosynthetic process	Biological Process	1	Q99WJ1
9	GO:1901070	guanosine-containing compound biosynthetic process	Biological Process	1	Q6GGU2
9	GO:0009435	NAD biosynthetic process	Biological Process	1	Q5HEK9
9	GO:0006222	UMP biosynthetic process	Biological Process	3	Q6GA10,Q6GHN4,Q8NX25
9	GO:0006228	UTP biosynthetic process	Biological Process	1	Q6GGU2
9	GO:0006241	CTP biosynthetic process	Biological Process	1	Q6GGU2
9	GO:0009168	purine ribonucleoside monophosphate biosynthetic process	Biological Process	13	Q6GK73,Q931R8,Q6G6Q5,Q8NUM9,Q5HCU6,Q6GHY9,Q820A6,Q6GG19,Q6GI15,Q6GEX3,Q99SE9,Q99WJ1,Q99SF4
9	GO:0009174	pyrimidine ribonucleoside monophosphate biosynthetic process	Biological Process	3	Q6GA10,Q6GHN4,Q8NX25
9	GO:0009206	purine ribonucleoside triphosphate biosynthetic process	Biological Process	12	Q6GK73,Q931R8,Q6G6Q5,Q8NUM9,Q5HCU6,Q6GHY9,Q820A6,Q6GG19,Q6GGU2,Q6GEX3,Q99SE9,Q99SF4
9	GO:0009209	pyrimidine ribonucleoside triphosphate biosynthetic process	Biological Process	1	Q6GGU2
9	GO:0042853	L-alanine catabolic process	Biological Process	1	Q99TF4
9	GO:0006879	cellular iron ion homeostasis	Biological Process	1	Q99X56
9	GO:0015985	energy coupled proton transport, down electrochemical gradient	Biological Process	3	Q6GEX3,Q99SE9,Q99SF4
9	GO:0055076	transition metal ion homeostasis	Biological Process	1	Q99X56
10	GO:0006189	'de novo' IMP biosynthetic process	Biological Process	1	Q6GI15
10	GO:0044205	'de novo' UMP biosynthetic process	Biological Process	3	Q6GA10,Q6GHN4,Q8NX25
10	GO:0033212	iron assimilation	Biological Process	1	Q99X56
10	GO:0055072	iron ion homeostasis	Biological Process	1	Q99X56

## Sheet: MF
Level	GO_ID	Term	Type	Seqs_Num	Sequences
1	GO:0003674	molecular_function	Molecular Function	224	Q6G8Y8,Q8NW72,Q99VC0,Q99X11,Q6GHY9,Q99RW4,Q2YYT1,Q6GBU9,Q6GJC3,Q99UQ0,Q6GG71,Q99S28,Q931G5,P41368,Q6GA63,Q8NX01,Q99TF4,Q6GHJ0,Q6G9B3,Q2FZP6,Q8NW61,Q8NX25,Q6GI15,Q99WJ1,Q8NWA9,Q8NX50,Q2G015,Q6GJJ4,Q99WC3,Q99VW2,Q99R06,Q6GJC6,Q6GGD7,Q931H9,Q6GH51,Q99WT9,Q7A4R9,Q99VT5,P19529,Q8NVT1,Q99UM1,Q99U34,Q99W81,Q6GH50,Q6GHF0,Q6GD89,Q6GKU1,Q6GCA6,Q9F0R1,Q99X00,Q8NWZ0,Q99SH6,Q8NWM8,Q6G9K9,Q6GKT0,Q6GJV3,Q6GJV1,…
2	GO:0140110	transcription regulator activity	Molecular Function	4	Q99VT5,Q9F0R1,Q99X00,Q8NVI5
2	GO:0003824	catalytic activity	Molecular Function	167	Q99VC0,Q99X11,Q6GHY9,Q99RW4,Q2YYT1,Q99TF4,Q99WJ1,P41368,Q99UQ0,Q6GGD7,Q99VD4,Q6GIM3,Q8NUR2,Q6GF14,Q8NVI9,Q8NY94,Q6GG08,Q99U34,Q6GEU7,Q6GJC6,P19529,Q99UM1,Q6GH51,Q6GH50,Q6GEX3,Q99SF4,Q99SE9,Q8NUI2,Q5HEK9,Q8NY95,Q6G9K9,Q8NVT1,Q99SH6,Q2FWX9,Q5HJK3,Q2G222,Q5HH31,Q8NX96,Q6YP15,Q6GA63,Q8NXF2,Q6GA10,Q6GH72,Q59803,Q99V36,Q99V38,P99174,Q6G8N8,Q8NWR7,Q2YY06,Q6GHN4,Q8NXZ2,Q6G7Q4,Q7A522,Q6GAW1,Q99U67,Q6GIA4,…
2	GO:0005198	structural molecule activity	Molecular Function	28	Q6GKT0,Q6GJV3,Q6GJV1,Q6GJD1,Q6GBU9,Q6GBU7,Q6GJC3,Q6GHL1,P66083,Q6GH71,Q6GGC5,Q931Q3,Q99TK6,Q6GG27,Q6GEV5,Q99S51,Q99S46,Q6GEK1,Q6GEJ4,Q99S31,Q6GEJ1,Q99S28,Q99S26,Q99S23,Q931G5,Q8NX05,Q6GEI3,Q99WA2
2	GO:0005215	transporter activity	Molecular Function	6	Q6GEX3,Q99SF4,Q99SE9,Q99V36,Q99V38,Q6GH57
2	GO:0005488	binding	Molecular Function	142	Q6G8Y8,Q8NW72,Q6GBU9,Q6GJC3,Q99UQ0,Q6GG71,Q99S28,Q931G5,P41368,Q6GA63,Q8NX01,Q6GHJ0,Q6G9B3,Q2FZP6,Q8NW61,Q8NX25,Q6GI15,Q8NWA9,Q8NX50,Q2G015,Q6GJJ4,Q99WC3,Q99VW2,Q99R06,Q6GJC6,Q6GGD7,Q931H9,Q6GH51,Q99WT9,Q7A4R9,Q99VT5,P19529,Q8NVT1,Q99UM1,Q99U34,Q99W81,Q6GH50,Q6GHF0,Q6GD89,Q6GKU1,Q6GCA6,Q8NWZ0,Q99SH6,Q8NWM8,Q6G9K9,Q6G8P5,A0A0H3JVA1,Q6GIG3,Q99UX4,Q6GA10,Q99UI1,Q6GGU2,Q6GG08,Q6G7Q4,Q6GF14,Q5HJB7,Q5H…
2	GO:0016209	antioxidant activity	Molecular Function	4	Q6GH72,Q6GJR7,Q6GHD0,Q6GKH2
2	GO:0098772	molecular function regulator	Molecular Function	1	Q8NWA9
2	GO:0140104	molecular carrier activity	Molecular Function	1	Q6GIF4
3	GO:0003700	DNA-binding transcription factor activity	Molecular Function	3	Q99VT5,Q9F0R1,Q99X00
3	GO:0003712	transcription coregulator activity	Molecular Function	1	Q8NVI5
3	GO:0016491	oxidoreductase activity	Molecular Function	40	Q99X11,Q6GHY9,Q99RW4,Q2YYT1,Q99TF4,Q8NUR2,Q2FWX9,Q5HJK3,Q6GH72,Q99V36,Q99V38,Q6GI75,Q99VD0,Q6GG19,Q8NWD0,Q8NWC9,Q99X56,Q8NW61,Q6GK73,Q8NUM9,Q8NX95,Q2G296,Q931R8,Q6GJR7,Q6GHD0,Q820A6,Q6GKH2,Q6GH44,Q6G9D7,Q6GDS2,Q6GIQ3,Q8NUM0,Q6GHU0,Q8NV80,Q2G1B9,Q99VC0,Q6GKH9,Q99RB2,Q5HD73,Q99W49
3	GO:0016740	transferase activity	Molecular Function	47	Q99WJ1,Q99UQ0,Q8NY94,Q6GG08,Q99U34,Q6GGD7,Q6GEU7,Q6GJC6,Q8NY95,Q6G8N8,Q8NWR7,Q2YY06,Q8NXZ2,Q6GIA4,Q6GI75,Q8NVE6,Q6GHD5,Q6GHM6,Q6GGU2,Q8NUK8,Q6GAW9,Q8NX25,Q6GHW1,Q99SC3,Q8NVI5,Q8NW75,Q2YU22,Q99UU0,Q99WZ7,Q93P61,Q99UT4,A0A0H3JVA1,P39857,Q6GIG3,Q6GHI4,Q8NXH0,Q6GH52,Q9EZ10,Q6GK63,Q99WW8,Q5HF24,Q6GBT3,Q8NVA1,Q6GHQ6,Q99UI1,Q8NXY3,Q6GJB8
3	GO:0016787	hydrolase activity	Molecular Function	48	P41368,Q6GGD7,Q6GIM3,Q6GH51,Q6GH50,Q6GEX3,Q99SF4,Q99SE9,Q8NVT1,Q99SH6,Q2G222,Q5HH31,Q8NX96,Q6YP15,Q6GA63,Q6GHN4,Q7A522,Q6GAW1,Q99U67,Q6GBR8,Q6GFD7,Q8NX95,Q2G296,Q6GG87,P64356,Q8NUI5,Q99U78,Q99U34,Q6GHF0,Q7A7E0,Q99TQ0,Q6G9B3,Q6G943,Q6GEE4,Q5HH71,Q8NXY2,Q6G6A5,Q8NYD0,Q8NUK7,Q8NW95,Q6GG71,Q9KIN5,Q6GEA1,Q8NV65,Q8NW56,Q99QV3,Q5HF67,Q99U87
3	GO:0016829	lyase activity	Molecular Function	18	Q6GF14,Q8NVI9,Q6G9K9,Q59803,P99174,Q6G7Q4,Q5HCU6,Q5HES4,Q6GDC8,Q8NYD0,Q99SJ1,Q6GFM3,Q9EZ12,Q931G1,Q99X30,Q6GJF0,Q8NXY2,Q6GEU1
3	GO:0016853	isomerase activity	Molecular Function	12	Q99VC0,Q99VD4,P19529,Q99UM1,Q6GH51,Q6GH50,Q8NUI2,Q6GBR8,Q8NW75,Q2YU22,Q6G6Q5,Q8NWZ0
3	GO:0016874	ligase activity	Molecular Function	16	Q5HEK9,Q8NXF2,Q6GA10,Q5HF42,Q2G296,Q6GI15,Q6GHJ0,Q8NX01,Q99W73,P41368,Q5HJY7,Q6GFW8,Q99VR1,Q6GIF6,Q2FZP6,Q6GFF6
3	GO:0061783	peptidoglycan muralytic activity	Molecular Function	3	Q7A7E0,Q5HH31,Q8NX96
3	GO:0140096	catalytic activity, acting on a protein	Molecular Function	10	Q99VC0,Q99VD4,Q6GIM3,Q8NWR7,Q2YY06,Q7A522,Q6GAW1,Q99U67,Q8NVI5,Q8NXY2
3	GO:0140097	catalytic activity, acting on DNA	Molecular Function	9	Q6GGD7,Q99U34,P19529,Q99UM1,Q6GH51,Q6GH50,Q8NVT1,Q6G9B3,Q6G943
3	GO:0140098	catalytic activity, acting on RNA	Molecular Function	14	P41368,Q99UQ0,Q6GGD7,Q6GEU7,Q6GJC6,Q99SH6,Q6YP15,Q99W73,Q5HJY7,Q6GHI4,Q6GG71,Q6GFF6,Q6GHQ6,Q8NWZ0
3	GO:0003735	structural constituent of ribosome	Molecular Function	28	Q6GKT0,Q6GJV3,Q6GJV1,Q6GJD1,Q6GBU9,Q6GBU7,Q6GJC3,Q6GHL1,P66083,Q6GH71,Q6GGC5,Q931Q3,Q99TK6,Q6GG27,Q6GEV5,Q99S51,Q99S46,Q6GEK1,Q6GEJ4,Q99S31,Q6GEJ1,Q99S28,Q99S26,Q99S23,Q931G5,Q8NX05,Q6GEI3,Q99WA2
3	GO:0022857	transmembrane transporter activity	Molecular Function	6	Q6GEX3,Q99SF4,Q99SE9,Q99V36,Q99V38,Q6GH57
3	GO:0005515	protein binding	Molecular Function	5	Q6G8Y8,Q8NW72,Q8NX50,Q2G015,Q8NWA9
3	GO:0008144	drug binding	Molecular Function	50	Q6GD89,Q6GKU1,Q99W73,Q99VR1,Q6GIF6,Q8NXF2,Q6GHW1,Q6GA10,Q6GHJ0,Q6GHF0,Q6GHD5,Q6GGU2,Q6G8Y8,Q8NW95,Q8NW72,Q6GG08,Q6GFW8,Q6GFF6,Q6GF42,Q8NVI5,Q6GEX3,Q99SF4,Q5HJY7,Q5HF42,Q5HEK9,Q2FZP6,Q6GGD7,Q6GH51,Q99WT9,P41368,Q6G8N8,Q8NVT1,P64356,Q6GHM6,Q99SH6,Q99U34,Q99U78,Q99UU0,Q2G296,Q99VB5,Q6GH50,Q6GI15,Q8NW75,Q8NXY3,Q6GAW9,Q99SJ1,Q2YU22,Q5HF24,Q8NXH0,Q6GJB8
3	GO:0036094	small molecule binding	Molecular Function	68	Q6GA63,Q8NX01,Q8NWA9,Q6GD89,Q6GKU1,Q99W73,Q99VR1,Q6GIF6,Q8NXF2,Q6GHW1,Q6GA10,Q6GHJ0,Q6GHF0,Q6GHD5,Q6GGU2,Q6G8Y8,Q8NW95,Q8NW72,Q6GG08,Q6GFW8,Q6GFF6,Q6GF42,Q8NVI5,Q6GEX3,Q99SF4,Q5HJY7,Q5HF42,Q5HEK9,Q2FZP6,Q6GGD7,Q6GH51,Q99WT9,P41368,Q6G8N8,Q8NVT1,P64356,Q6GHM6,Q99SH6,Q99U34,Q99U78,Q99UU0,Q2G296,Q99VB5,Q6GH50,Q6GI15,Q99X11,Q8NUK8,Q8NW75,Q8NXY3,Q6GAW9,Q99SJ1,Q2YU22,Q5HF24,Q8NXH0,Q6GJB8,Q99R06,Q931R8,…
3	GO:0043167	ion binding	Molecular Function	97	Q6GHJ0,Q6G9B3,Q2FZP6,Q8NW61,Q8NX25,Q6GI15,A0A0H3JVA1,Q99WC3,Q6GIG3,Q99UX4,Q6GA10,Q99UQ0,Q99UI1,Q6GGU2,Q6GG08,Q6G7Q4,Q6GF14,Q5HJB7,Q5HEK9,Q8NXZ2,Q6GH51,Q6GA63,Q93P61,Q6G9K9,Q8NUI5,Q8NVA1,Q6GKH2,Q99UM1,Q99QV3,Q99RW4,Q99SC3,Q5HF67,Q2YYT1,Q6GH72,Q8NYD0,Q6GEU1,Q8NV65,Q99X56,Q99V36,Q6GD89,Q6GKU1,Q99W73,Q99VR1,Q6GIF6,Q8NXF2,Q6GHW1,Q6GHF0,Q6GHD5,Q6G8Y8,Q8NW95,Q8NW72,Q6GFW8,Q6GFF6,Q6GF42,Q8NVI5,Q6GEX3,Q99…
3	GO:0044877	protein-containing complex binding	Molecular Function	3	Q99RL2,A0A0H3K686,Q2G015
3	GO:0048037	cofactor binding	Molecular Function	33	Q99X11,Q99X56,Q6GH72,Q8NW75,Q8NXY3,Q6GAW9,Q99SJ1,Q2YU22,Q5HF24,Q8NXH0,Q6GJB8,Q931R8,Q6GIF4,Q99RW4,Q2YYT1,Q99VC0,Q6GHI4,Q8NUM0,Q6GHY9,Q6GG19,Q6GI75,Q99W56,Q6GDS2,Q8NW61,Q8NV80,Q6GIG3,Q99UQ0,Q99UI1,Q6G7Q4,Q6GF14,Q6G9K9,Q6GIQ3,Q8NX01
3	GO:0051540	metal cluster binding	Molecular Function	8	Q99RW4,Q2YYT1,Q6GIG3,Q99UQ0,Q99UI1,Q6G7Q4,Q6GF14,Q6G9K9
3	GO:0097159	organic cyclic compound binding	Molecular Function	106	Q6GBU9,Q6GJC3,Q99UQ0,Q6GG71,Q99S28,Q931G5,P41368,Q6GA63,Q8NX01,Q8NWA9,Q6G9B3,Q6GJJ4,Q99WC3,Q99VW2,Q99R06,Q6GJC6,Q6GGD7,Q931H9,Q6GH51,Q99WT9,Q7A4R9,Q99VT5,P19529,Q8NVT1,Q99UM1,Q99U34,Q99W81,Q6GH50,Q6GHF0,Q6GD89,Q6GKU1,Q6GCA6,Q8NWZ0,Q99SH6,Q8NWM8,Q6G9K9,Q6G8P5,Q99W73,Q99VR1,Q6GIF6,Q8NXF2,Q6GHW1,Q6GA10,Q6GHJ0,Q6GHD5,Q6GGU2,Q6G8Y8,Q8NW95,Q8NW72,Q6GG08,Q6GFW8,Q6GFF6,Q6GF42,Q8NVI5,Q6GEX3,Q99SF4,Q5HJY7,…
3	GO:0097367	carbohydrate derivative binding	Molecular Function	47	Q6GD89,Q6GKU1,Q99W73,Q99VR1,Q6GIF6,Q8NXF2,Q6GHW1,Q6GA10,Q6GHJ0,Q6GHF0,Q6GHD5,Q6GGU2,Q6G8Y8,Q8NW95,Q8NW72,Q6GG08,Q6GFW8,Q6GFF6,Q6GF42,Q8NVI5,Q6GEX3,Q99SF4,Q5HJY7,Q5HF42,Q5HEK9,Q2FZP6,Q6GGD7,Q6GH51,Q99WT9,P41368,Q6G8N8,Q8NVT1,P64356,Q6GHM6,Q99SH6,Q99U34,Q99U78,Q99UU0,Q2G296,Q99VB5,Q6GH50,Q6GI15,Q99X11,Q99R06,Q6GJC6,Q99X30,Q8NVE6
3	GO:1901363	heterocyclic compound binding	Molecular Function	106	Q6GBU9,Q6GJC3,Q99UQ0,Q6GG71,Q99S28,Q931G5,P41368,Q6GA63,Q8NX01,Q8NWA9,Q6G9B3,Q6GJJ4,Q99WC3,Q99VW2,Q99R06,Q6GJC6,Q6GGD7,Q931H9,Q6GH51,Q99WT9,Q7A4R9,Q99VT5,P19529,Q8NVT1,Q99UM1,Q99U34,Q99W81,Q6GH50,Q6GHF0,Q6GD89,Q6GKU1,Q6GCA6,Q8NWZ0,Q99SH6,Q8NWM8,Q6G9K9,Q6G8P5,Q99W73,Q99VR1,Q6GIF6,Q8NXF2,Q6GHW1,Q6GA10,Q6GHJ0,Q6GHD5,Q6GGU2,Q6G8Y8,Q8NW95,Q8NW72,Q6GG08,Q6GFW8,Q6GFF6,Q6GF42,Q8NVI5,Q6GEX3,Q99SF4,Q5HJY7,…
3	GO:1901681	sulfur compound binding	Molecular Function	1	Q931R8
3	GO:0004601	peroxidase activity	Molecular Function	3	Q6GH72,Q6GHD0,Q6GJR7
3	GO:0004784	superoxide dismutase activity	Molecular Function	1	Q6GKH2
3	GO:0051920	peroxiredoxin activity	Molecular Function	1	Q6GJR7
3	GO:0030234	enzyme regulator activity	Molecular Function	1	Q8NWA9
3	GO:0000036	acyl carrier activity	Molecular Function	1	Q6GIF4
4	GO:0003714	transcription corepressor activity	Molecular Function	1	Q8NVI5
4	GO:0009055	electron transfer activity	Molecular Function	6	Q99V36,Q99V38,Q99X11,Q6GHY9,Q99RW4,Q2YYT1
4	GO:0004497	monooxygenase activity	Molecular Function	1	Q99X56
4	GO:0016651	oxidoreductase activity, acting on NAD(P)H	Molecular Function	3	Q6GHY9,Q99X11,Q99VC0
4	GO:0015002	heme-copper terminal oxidase activity	Molecular Function	2	Q99V36,Q99V38
4	GO:0016614	oxidoreductase activity, acting on CH-OH group of donors	Molecular Function	9	Q8NW61,Q6GK73,Q8NUM9,Q6GDS2,Q6GIQ3,Q8NUM0,Q8NV80,Q2G1B9,Q6GKH9
4	GO:0016903	oxidoreductase activity, acting on the aldehyde or oxo group of donors	Molecular Function	9	Q2FWX9,Q5HJK3,Q6GG19,Q931R8,Q820A6,Q8NUM0,Q99RW4,Q2YYT1,Q8NUR2
4	GO:0016627	oxidoreductase activity, acting on the CH-CH group of donors	Molecular Function	1	Q6GI75
4	GO:0016638	oxidoreductase activity, acting on the CH-NH2 group of donors	Molecular Function	4	Q99TF4,Q99VD0,Q8NWD0,Q8NWC9
4	GO:0016645	oxidoreductase activity, acting on the CH-NH group of donors	Molecular Function	4	Q8NUR2,Q8NX95,Q2G296,Q99X11
4	GO:0016661	oxidoreductase activity, acting on other nitrogenous compounds as donors	Molecular Function	1	Q99X11
4	GO:0016667	oxidoreductase activity, acting on a sulfur group of donors	Molecular Function	5	Q6GHY9,Q6GH44,Q6G9D7,Q6GHU0,Q99VC0
4	GO:0016675	oxidoreductase activity, acting on a heme group of donors	Molecular Function	2	Q99V36,Q99V38
4	GO:0016679	oxidoreductase activity, acting on diphenols and related substances as donors	Molecular Function	1	Q99V36
4	GO:0016684	oxidoreductase activity, acting on peroxide as acceptor	Molecular Function	3	Q6GH72,Q6GJR7,Q6GHD0
4	GO:0016705	oxidoreductase activity, acting on paired donors, with incorporation or reduction of molecular oxygen	Molecular Function	1	Q99X56
4	GO:0016721	oxidoreductase activity, acting on superoxide radicals as acceptor	Molecular Function	1	Q6GKH2
4	GO:0016741	transferase activity, transferring one-carbon groups	Molecular Function	5	Q99UQ0,Q8NY94,Q8NUK8,Q6GHI4,Q6GHQ6
4	GO:0016746	transferase activity, transferring acyl groups	Molecular Function	9	Q8NY95,Q8NWR7,Q2YY06,Q6GIA4,Q6GI75,Q99WZ7,Q99UT4,Q6GH52,Q9EZ10
4	GO:0016757	transferase activity, transferring glycosyl groups	Molecular Function	5	Q99WJ1,Q8NX25,Q99SC3,A0A0H3JVA1,P39857
4	GO:0016765	transferase activity, transferring alkyl or aryl (other than methyl) groups	Molecular Function	1	Q8NXZ2
4	GO:0016769	transferase activity, transferring nitrogenous groups	Molecular Function	6	Q8NVE6,Q6GAW9,Q8NW75,Q2YU22,Q5HF24,Q6GBT3
4	GO:0016772	transferase activity, transferring phosphorus-containing groups	Molecular Function	15	Q6GG08,Q99U34,Q6GGD7,Q6GEU7,Q6GJC6,Q6G8N8,Q6GHD5,Q6GHM6,Q6GGU2,Q6GHW1,Q8NVI5,Q99UU0,Q93P61,Q6GK63,Q99WW8
4	GO:0016782	transferase activity, transferring sulfur-containing groups	Molecular Function	2	Q6GIG3,Q8NXH0
4	GO:0061599	molybdopterin molybdotransferase activity	Molecular Function	1	Q8NVA1
4	GO:0008233	peptidase activity	Molecular Function	4	Q6GIM3,Q7A522,Q6GAW1,Q99U67
4	GO:0016788	hydrolase activity, acting on ester bonds	Molecular Function	10	P41368,Q6YP15,Q6GG87,Q8NUI5,Q99U34,Q6G9B3,Q6G943,Q8NXY2,Q6GG71,Q5HH71
4	GO:0016798	hydrolase activity, acting on glycosyl bonds	Molecular Function	5	Q99TQ0,Q5HH31,Q8NX96,Q6G6A5,Q8NYD0
4	GO:0016810	hydrolase activity, acting on carbon-nitrogen (but not peptide) bonds	Molecular Function	14	Q2G222,Q5HH31,Q8NX96,Q6GHN4,Q8NX95,Q2G296,P64356,Q7A7E0,Q6GEE4,Q8NXY2,Q8NUK7,Q8NW95,Q6GEA1,Q8NV65
4	GO:0016817	hydrolase activity, acting on acid anhydrides	Molecular Function	15	Q6GGD7,Q6GH51,Q6GH50,Q6GEX3,Q99SF4,Q99SE9,Q8NVT1,Q99SH6,Q6GA63,Q6GFD7,P64356,Q99U78,Q99U34,Q6GHF0,Q9KIN5
4	GO:0017171	serine hydrolase activity	Molecular Function	3	Q6GIM3,Q6GAW1,Q99U67
4	GO:0019239	deaminase activity	Molecular Function	1	Q6GBR8
4	GO:0016830	carbon-carbon lyase activity	Molecular Function	3	P99174,Q5HCU6,Q6GFM3
4	GO:0016835	carbon-oxygen lyase activity	Molecular Function	12	Q6GF14,Q8NVI9,Q6G9K9,Q59803,Q6G7Q4,Q5HES4,Q6GDC8,Q8NYD0,Q9EZ12,Q931G1,Q8NXY2,Q99X30
4	GO:0016840	carbon-nitrogen lyase activity	Molecular Function	2	Q99SJ1,Q6GJF0
4	GO:0016846	carbon-sulfur lyase activity	Molecular Function	1	Q6GEU1
4	GO:0003916	DNA topoisomerase activity	Molecular Function	4	Q99UM1,Q6GH51,Q6GH50,P19529
4	GO:0016859	cis-trans isomerase activity	Molecular Function	1	Q99VD4
4	GO:0016860	intramolecular oxidoreductase activity	Molecular Function	3	Q99VC0,Q8NUI2,Q6GBR8
4	GO:0016866	intramolecular transferase activity	Molecular Function	4	Q8NW75,Q2YU22,Q6G6Q5,Q8NWZ0
4	GO:0016875	ligase activity, forming carbon-oxygen bonds	Molecular Function	3	Q99W73,P41368,Q5HJY7
4	GO:0016877	ligase activity, forming carbon-sulfur bonds	Molecular Function	3	Q6GHJ0,Q8NX01,Q6GIF6
4	GO:0016879	ligase activity, forming carbon-nitrogen bonds	Molecular Function	10	Q5HEK9,Q8NXF2,Q6GA10,Q5HF42,Q2G296,Q6GI15,Q6GFW8,Q2FZP6,Q6GFF6,Q99VR1
4	GO:0008745	N-acetylmuramoyl-L-alanine amidase activity	Molecular Function	3	Q7A7E0,Q5HH31,Q8NX96
4	GO:0003756	protein disulfide isomerase activity	Molecular Function	1	Q99VC0
4	GO:0003755	peptidyl-prolyl cis-trans isomerase activity	Molecular Function	1	Q99VD4
4	GO:0004149	dihydrolipoyllysine-residue succinyltransferase activity	Molecular Function	2	Q8NWR7,Q2YY06
4	GO:0004672	protein kinase activity	Molecular Function	1	Q8NVI5
4	GO:0036524	protein deglycase activity	Molecular Function	1	Q8NXY2
4	GO:0003678	DNA helicase activity	Molecular Function	2	Q8NVT1,Q6GGD7
4	GO:0004536	deoxyribonuclease activity	Molecular Function	2	Q6G9B3,Q6G943
4	GO:0034061	DNA polymerase activity	Molecular Function	1	Q99U34
4	GO:0003724	RNA helicase activity	Molecular Function	1	Q99SH6
4	GO:0008173	RNA methyltransferase activity	Molecular Function	3	Q99UQ0,Q6GHI4,Q6GHQ6
4	GO:0097747	RNA polymerase activity	Molecular Function	3	Q6GGD7,Q6GEU7,Q6GJC6
4	GO:0140101	catalytic activity, acting on a tRNA	Molecular Function	9	P41368,Q99UQ0,Q6YP15,Q99W73,Q5HJY7,Q6GHI4,Q6GG71,Q6GFF6,Q8NWZ0
4	GO:0140102	catalytic activity, acting on a rRNA	Molecular Function	2	Q99UQ0,Q6GHQ6
4	GO:0015075	ion transmembrane transporter activity	Molecular Function	5	Q6GEX3,Q99SF4,Q99SE9,Q99V36,Q99V38
4	GO:0015318	inorganic molecular entity transmembrane transporter activity	Molecular Function	5	Q6GEX3,Q99SF4,Q99SE9,Q99V36,Q99V38
4	GO:0022803	passive transmembrane transporter activity	Molecular Function	1	Q6GH57
4	GO:0022804	active transmembrane transporter activity	Molecular Function	3	Q6GEX3,Q99SF4,Q99SE9
4	GO:0051082	unfolded protein binding	Molecular Function	2	Q6G8Y8,Q8NW72
4	GO:0001848	complement binding	Molecular Function	1	Q8NX50
4	GO:0001968	fibronectin binding	Molecular Function	1	Q2G015
4	GO:0051087	chaperone binding	Molecular Function	1	Q8NWA9
4	GO:0046983	protein dimerization activity	Molecular Function	2	Q8NWA9,Q8NW72
4	GO:0042802	identical protein binding	Molecular Function	1	Q8NWA9
4	GO:0031072	heat shock protein binding	Molecular Function	1	Q6G8Y8
4	GO:0005524	ATP binding	Molecular Function	42	Q6GD89,Q6GKU1,Q99W73,Q99VR1,Q6GIF6,Q8NXF2,Q6GHW1,Q6GA10,Q6GHJ0,Q6GHF0,Q6GHD5,Q6GGU2,Q6G8Y8,Q8NW95,Q8NW72,Q6GG08,Q6GFW8,Q6GFF6,Q6GF42,Q8NVI5,Q6GEX3,Q99SF4,Q5HJY7,Q5HF42,Q5HEK9,Q2FZP6,Q6GGD7,Q6GH51,Q99WT9,P41368,Q6G8N8,Q8NVT1,P64356,Q6GHM6,Q99SH6,Q99U34,Q99U78,Q99UU0,Q2G296,Q99VB5,Q6GH50,Q6GI15
4	GO:0070279	vitamin B6 binding	Molecular Function	8	Q8NW75,Q8NXY3,Q6GAW9,Q99SJ1,Q2YU22,Q5HF24,Q8NXH0,Q6GJB8
4	GO:0000166	nucleotide binding	Molecular Function	57	Q8NWA9,Q6GD89,Q6GKU1,Q99W73,Q99VR1,Q6GIF6,Q8NXF2,Q6GHW1,Q6GA10,Q6GHJ0,Q6GHF0,Q6GHD5,Q6GGU2,Q6G8Y8,Q8NW95,Q8NW72,Q6GG08,Q6GFW8,Q6GFF6,Q6GF42,Q8NVI5,Q6GEX3,Q99SF4,Q5HJY7,Q5HF42,Q5HEK9,Q2FZP6,Q6GGD7,Q6GH51,Q99WT9,P41368,Q6G8N8,Q8NVT1,P64356,Q6GHM6,Q99SH6,Q99U34,Q99U78,Q99UU0,Q2G296,Q99VB5,Q6GH50,Q6GI15,Q99X11,Q99R06,Q99VC0,Q6GHI4,Q8NUM0,Q6GHY9,Q6GG19,Q6GI75,Q6GDS2,Q8NW61,Q8NV80,Q6GIQ3,Q6GA63,Q8NX01
4	GO:0001882	nucleoside binding	Molecular Function	1	Q6GJC6
4	GO:0019842	vitamin binding	Molecular Function	9	Q8NW75,Q8NXY3,Q6GAW9,Q99SJ1,Q2YU22,Q5HF24,Q8NXH0,Q6GJB8,Q931R8
4	GO:0043177	organic acid binding	Molecular Function	1	Q8NUK8
4	GO:0043168	anion binding	Molecular Function	59	Q6GD89,Q6GKU1,Q99W73,Q99VR1,Q6GIF6,Q8NXF2,Q6GHW1,Q6GA10,Q6GHJ0,Q6GHF0,Q6GHD5,Q6GGU2,Q6G8Y8,Q8NW95,Q8NW72,Q6GG08,Q6GFW8,Q6GFF6,Q6GF42,Q8NVI5,Q6GEX3,Q99SF4,Q5HJY7,Q5HF42,Q5HEK9,Q2FZP6,Q6GGD7,Q6GH51,Q99WT9,P41368,Q6G8N8,Q8NVT1,P64356,Q6GHM6,Q99SH6,Q99U34,Q99U78,Q99UU0,Q2G296,Q99VB5,Q6GH50,Q6GI15,Q99X11,Q8NUK8,Q8NW75,Q8NXY3,Q6GAW9,Q99SJ1,Q2YU22,Q5HF24,Q8NXH0,Q6GJB8,Q99R06,Q931R8,Q99VC0,Q6GHI4,Q8NUM0,…
4	GO:0043169	cation binding	Molecular Function	53	Q6GHJ0,Q6G9B3,Q2FZP6,Q8NW61,Q8NX25,Q6GI15,A0A0H3JVA1,Q99WC3,Q6GIG3,Q99UX4,Q6GA10,Q99UQ0,Q99UI1,Q6GGU2,Q6GG08,Q6G7Q4,Q6GF14,Q5HJB7,Q5HEK9,Q8NXZ2,Q6GH51,Q6GA63,Q93P61,Q6G9K9,Q8NUI5,Q8NVA1,Q6GKH2,Q99UM1,Q99QV3,Q99RW4,Q99SC3,Q5HF67,Q2YYT1,Q6GH72,Q8NYD0,Q6GEU1,Q8NV65,Q99X56,Q99V36,Q8NY94,Q99W73,Q99VR1,Q6G8Y8,Q8NW72,Q6GGD7,P41368,Q6GHN4,Q7A522,Q2G1B9,Q6GEE4,Q6GFD7,Q6GEA1,Q931R8
4	GO:0019865	immunoglobulin binding	Molecular Function	2	Q99RL2,A0A0H3K686
4	GO:0070051	fibrinogen binding	Molecular Function	1	Q2G015
4	GO:0020037	heme binding	Molecular Function	2	Q99X56,Q6GH72
4	GO:0050662	coenzyme binding	Molecular Function	23	Q99X11,Q8NW75,Q8NXY3,Q6GAW9,Q99SJ1,Q2YU22,Q5HF24,Q8NXH0,Q6GJB8,Q931R8,Q99RW4,Q2YYT1,Q99VC0,Q6GHI4,Q8NUM0,Q6GHY9,Q6GG19,Q6GI75,Q6GDS2,Q8NW61,Q8NV80,Q6GIQ3,Q99W56
4	GO:0051192	prosthetic group binding	Molecular Function	1	Q6GIF4
4	GO:0051536	iron-sulfur cluster binding	Molecular Function	8	Q99RW4,Q2YYT1,Q6GIG3,Q99UQ0,Q99UI1,Q6G7Q4,Q6GF14,Q6G9K9
4	GO:0003676	nucleic acid binding	Molecular Function	48	Q6GBU9,Q6GJC3,Q99UQ0,Q6GG71,Q99S28,Q931G5,P41368,Q6GJJ4,Q99WC3,Q99VW2,Q99R06,Q6GJC6,Q6GGD7,Q931H9,Q6GH51,Q99WT9,Q7A4R9,Q99VT5,P19529,Q8NVT1,Q99UM1,Q99U34,Q99W81,Q6GH50,Q6GHF0,Q6GD89,Q6GKU1,Q6GCA6,Q8NWZ0,Q99SH6,Q8NWM8,Q6G9K9,Q6G8P5,Q99WA2,Q9F0R1,Q6GKT0,Q6GJV3,Q6GJV1,Q99TK6,Q6GG27,Q6GEJ4,Q99S31,Q99S26,Q99S23,Q6GEI3,Q99X00,Q6GJD1,Q6G9B3
4	GO:0030976	thiamine pyrophosphate binding	Molecular Function	1	Q931R8
4	GO:0043546	molybdopterin cofactor binding	Molecular Function	2	Q99RW4,Q2YYT1
4	GO:0046906	tetrapyrrole binding	Molecular Function	2	Q99X56,Q6GH72
4	GO:1901265	nucleoside phosphate binding	Molecular Function	57	Q6GA63,Q8NX01,Q8NWA9,Q6GD89,Q6GKU1,Q99W73,Q99VR1,Q6GIF6,Q8NXF2,Q6GHW1,Q6GA10,Q6GHJ0,Q6GHF0,Q6GHD5,Q6GGU2,Q6G8Y8,Q8NW95,Q8NW72,Q6GG08,Q6GFW8,Q6GFF6,Q6GF42,Q8NVI5,Q6GEX3,Q99SF4,Q5HJY7,Q5HF42,Q5HEK9,Q2FZP6,Q6GGD7,Q6GH51,Q99WT9,P41368,Q6G8N8,Q8NVT1,P64356,Q6GHM6,Q99SH6,Q99U34,Q99U78,Q99UU0,Q2G296,Q99VB5,Q6GH50,Q6GI15,Q99X11,Q99R06,Q99VC0,Q6GHI4,Q8NUM0,Q6GHY9,Q6GG19,Q6GI75,Q6GDS2,Q8NW61,Q8NV80,Q6GIQ3
4	GO:0032553	ribonucleotide binding	Molecular Function	44	Q6GD89,Q6GKU1,Q99W73,Q99VR1,Q6GIF6,Q8NXF2,Q6GHW1,Q6GA10,Q6GHJ0,Q6GHF0,Q6GHD5,Q6GGU2,Q6G8Y8,Q8NW95,Q8NW72,Q6GG08,Q6GFW8,Q6GFF6,Q6GF42,Q8NVI5,Q6GEX3,Q99SF4,Q5HJY7,Q5HF42,Q5HEK9,Q2FZP6,Q6GGD7,Q6GH51,Q99WT9,P41368,Q6G8N8,Q8NVT1,P64356,Q6GHM6,Q99SH6,Q99U34,Q99U78,Q99UU0,Q2G296,Q99VB5,Q6GH50,Q6GI15,Q99X11,Q99R06
4	GO:0004096	catalase activity	Molecular Function	1	Q6GH72
4	GO:0004602	glutathione peroxidase activity	Molecular Function	1	Q6GHD0
4	GO:0060589	nucleoside-triphosphatase regulator activity	Molecular Function	1	Q8NWA9
4	GO:0036370	D-alanyl carrier activity	Molecular Function	1	Q6GIF4
5	GO:0016989	sigma factor antagonist activity	Molecular Function	1	Q8NVI5
5	GO:0004129	cytochrome-c oxidase activity	Molecular Function	2	Q99V36,Q99V38
5	GO:0016652	oxidoreductase activity, acting on NAD(P)H, NAD(P) as acceptor	Molecular Function	1	Q99X11
5	GO:0016668	oxidoreductase activity, acting on a sulfur group of donors, NAD(P) as acceptor	Molecular Function	2	Q6GHY9,Q99VC0
5	GO:0009486	cytochrome bo3 ubiquinol oxidase activity	Molecular Function	1	Q99V36
5	GO:0004457	lactate dehydrogenase activity	Molecular Function	3	Q6GK73,Q8NUM9,Q6GDS2
5	GO:0008812	choline dehydrogenase activity	Molecular Function	1	Q8NUM0
5	GO:0016616	oxidoreductase activity, acting on the CH-OH group of donors, NAD or NADP as acceptor	Molecular Function	8	Q8NW61,Q6GK73,Q8NUM9,Q6GDS2,Q6GIQ3,Q2G1B9,Q6GKH9,Q8NV80
5	GO:0004738	pyruvate dehydrogenase activity	Molecular Function	1	Q820A6
5	GO:0016620	oxidoreductase activity, acting on the aldehyde or oxo group of donors, NAD or NADP as acceptor	Molecular Function	7	Q2FWX9,Q5HJK3,Q6GG19,Q8NUM0,Q99RW4,Q2YYT1,Q8NUR2
5	GO:0016624	oxidoreductase activity, acting on the aldehyde or oxo group of donors, disulfide as acceptor	Molecular Function	2	Q931R8,Q820A6
5	GO:0016628	oxidoreductase activity, acting on the CH-CH group of donors, NAD or NADP as acceptor	Molecular Function	1	Q6GI75
5	GO:0000286	alanine dehydrogenase activity	Molecular Function	1	Q99TF4
5	GO:0016639	oxidoreductase activity, acting on the CH-NH2 group of donors, NAD or NADP as acceptor	Molecular Function	1	Q99VD0
5	GO:0016642	oxidoreductase activity, acting on the CH-NH2 group of donors, disulfide as acceptor	Molecular Function	2	Q8NWD0,Q8NWC9
5	GO:0016646	oxidoreductase activity, acting on the CH-NH group of donors, NAD or NADP as acceptor	Molecular Function	4	Q8NUR2,Q8NX95,Q2G296,Q99X11
5	GO:0015036	disulfide oxidoreductase activity	Molecular Function	2	Q6GHU0,Q99VC0
5	GO:0016671	oxidoreductase activity, acting on a sulfur group of donors, disulfide as acceptor	Molecular Function	2	Q6GH44,Q6G9D7
5	GO:0016676	oxidoreductase activity, acting on a heme group of donors, oxygen as acceptor	Molecular Function	2	Q99V36,Q99V38
5	GO:0016682	oxidoreductase activity, acting on diphenols and related substances as donors, oxygen as acceptor	Molecular Function	1	Q99V36
5	GO:0004392	heme oxygenase (decyclizing) activity	Molecular Function	1	Q99X56
5	GO:0008168	methyltransferase activity	Molecular Function	4	Q99UQ0,Q8NY94,Q6GHI4,Q6GHQ6
5	GO:0016743	carboxyl- or carbamoyltransferase activity	Molecular Function	1	Q8NUK8
5	GO:0016747	transferase activity, transferring acyl groups other than amino-acyl groups	Molecular Function	9	Q8NY95,Q8NWR7,Q2YY06,Q6GIA4,Q6GI75,Q99WZ7,Q6GH52,Q9EZ10,Q99UT4
5	GO:0016758	transferase activity, transferring hexosyl groups	Molecular Function	1	Q99SC3
5	GO:0016763	transferase activity, transferring pentosyl groups	Molecular Function	3	Q99WJ1,Q8NX25,Q99SC3
5	GO:0004156	dihydropteroate synthase activity	Molecular Function	1	Q8NXZ2
5	GO:0008483	transaminase activity	Molecular Function	6	Q8NVE6,Q6GAW9,Q5HF24,Q6GBT3,Q8NW75,Q2YU22
5	GO:0016301	kinase activity	Molecular Function	8	Q6GG08,Q6G8N8,Q6GHD5,Q6GHM6,Q6GGU2,Q8NVI5,Q99UU0,Q93P61
5	GO:0016773	phosphotransferase activity, alcohol group as acceptor	Molecular Function	4	Q6GG08,Q6G8N8,Q6GHD5,Q8NVI5
5	GO:0016774	phosphotransferase activity, carboxyl group as acceptor	Molecular Function	1	Q99UU0
5	GO:0016776	phosphotransferase activity, phosphate group as acceptor	Molecular Function	2	Q6GHM6,Q6GGU2
5	GO:0016779	nucleotidyltransferase activity	Molecular Function	7	Q99U34,Q6GGD7,Q6GEU7,Q6GJC6,Q6GHW1,Q6GK63,Q99WW8
5	GO:0016783	sulfurtransferase activity	Molecular Function	2	Q6GIG3,Q8NXH0
5	GO:0070011	peptidase activity, acting on L-amino acid peptides	Molecular Function	4	Q6GIM3,Q7A522,Q6GAW1,Q99U67
5	GO:0004518	nuclease activity	Molecular Function	4	Q99U34,Q6G9B3,Q6G943,Q6GG87
5	GO:0016298	lipase activity	Molecular Function	1	Q8NUI5
5	GO:0016790	thiolester hydrolase activity	Molecular Function	1	Q8NXY2
5	GO:0052689	carboxylic ester hydrolase activity	Molecular Function	4	P41368,Q6YP15,Q8NUI5,Q6GG71
5	GO:0004553	hydrolase activity, hydrolyzing O-glycosyl compounds	Molecular Function	2	Q5HH31,Q8NX96
5	GO:0016799	hydrolase activity, hydrolyzing N-glycosyl compounds	Molecular Function	1	Q99TQ0
5	GO:0016811	hydrolase activity, acting on carbon-nitrogen (but not peptide) bonds, in linear amides	Molecular Function	6	Q2G222,Q5HH31,Q8NX96,Q7A7E0,Q6GEE4,Q8NXY2
5	GO:0016812	hydrolase activity, acting on carbon-nitrogen (but not peptide) bonds, in cyclic amides	Molecular Function	3	Q6GHN4,Q8NW95,Q8NV65
5	GO:0016813	hydrolase activity, acting on carbon-nitrogen (but not peptide) bonds, in linear amidines	Molecular Function	2	Q8NUK7,Q6GEA1
5	GO:0016814	hydrolase activity, acting on carbon-nitrogen (but not peptide) bonds, in cyclic amidines	Molecular Function	3	Q8NX95,Q2G296,P64356
5	GO:0016818	hydrolase activity, acting on acid anhydrides, in phosphorus-containing anhydrides	Molecular Function	15	Q6GGD7,Q6GH51,Q6GH50,Q6GEX3,Q99SF4,Q99SE9,Q8NVT1,Q99SH6,Q6GA63,Q6GFD7,P64356,Q99U78,Q99U34,Q6GHF0,Q9KIN5
5	GO:0008236	serine-type peptidase activity	Molecular Function	3	Q6GIM3,Q6GAW1,Q99U67
5	GO:0004342	glucosamine-6-phosphate deaminase activity	Molecular Function	1	Q6GBR8
5	GO:0016831	carboxy-lyase activity	Molecular Function	1	Q6GFM3
5	GO:0016832	aldehyde-lyase activity	Molecular Function	2	P99174,Q5HCU6
5	GO:0016836	hydro-lyase activity	Molecular Function	10	Q6GF14,Q8NVI9,Q6G9K9,Q6G7Q4,Q5HES4,Q6GDC8,Q8NYD0,Q9EZ12,Q931G1,Q8NXY2
5	GO:0016838	carbon-oxygen lyase activity, acting on phosphates	Molecular Function	1	Q59803
5	GO:0016841	ammonia-lyase activity	Molecular Function	1	Q99SJ1
5	GO:0016843	amine-lyase activity	Molecular Function	1	Q6GJF0
5	GO:0043768	S-ribosylhomocysteine lyase activity	Molecular Function	1	Q6GEU1
5	GO:0003917	DNA topoisomerase type I activity	Molecular Function	1	Q99UM1
5	GO:0061505	DNA topoisomerase II activity	Molecular Function	2	Q6GH51,Q6GH50
5	GO:0016861	intramolecular oxidoreductase activity, interconverting aldoses and ketoses	Molecular Function	2	Q8NUI2,Q6GBR8
5	GO:0016864	intramolecular oxidoreductase activity, transposing S-S bonds	Molecular Function	1	Q99VC0
5	GO:0009982	pseudouridine synthase activity	Molecular Function	1	Q8NWZ0
5	GO:0016868	intramolecular transferase activity, phosphotransferases	Molecular Function	1	Q6G6Q5
5	GO:0016869	intramolecular transferase activity, transferring amino groups	Molecular Function	2	Q8NW75,Q2YU22
5	GO:0004812	aminoacyl-tRNA ligase activity	Molecular Function	3	Q99W73,P41368,Q5HJY7
5	GO:0016878	acid-thiol ligase activity	Molecular Function	3	Q6GHJ0,Q8NX01,Q6GIF6
5	GO:0004055	argininosuccinate synthase activity	Molecular Function	1	Q8NXF2
5	GO:0004329	formate-tetrahydrofolate ligase activity	Molecular Function	2	Q5HF42,Q2G296
5	GO:0016880	acid-ammonia (or amide) ligase activity	Molecular Function	1	Q5HEK9
5	GO:0016881	acid-amino acid ligase activity	Molecular Function	2	Q6GFW8,Q2FZP6
5	GO:0016884	carbon-nitrogen ligase activity, with glutamine as amido-N-donor	Molecular Function	4	Q5HEK9,Q6GA10,Q6GI15,Q6GFF6
5	GO:0004674	protein serine/threonine kinase activity	Molecular Function	1	Q8NVI5
5	GO:0004003	ATP-dependent DNA helicase activity	Molecular Function	1	Q8NVT1
5	GO:0004520	endodeoxyribonuclease activity	Molecular Function	1	Q6G9B3
5	GO:0004529	exodeoxyribonuclease activity	Molecular Function	1	Q6G943
5	GO:0003887	DNA-directed DNA polymerase activity	Molecular Function	1	Q99U34
5	GO:0004004	ATP-dependent RNA helicase activity	Molecular Function	1	Q99SH6
5	GO:0008175	tRNA methyltransferase activity	Molecular Function	2	Q99UQ0,Q6GHI4
5	GO:0008649	rRNA methyltransferase activity	Molecular Function	2	Q99UQ0,Q6GHQ6
5	GO:0034062	5'-3' RNA polymerase activity	Molecular Function	3	Q6GGD7,Q6GEU7,Q6GJC6
5	GO:0002161	aminoacyl-tRNA editing activity	Molecular Function	2	Q6GG71,P41368
5	GO:0004045	aminoacyl-tRNA hydrolase activity	Molecular Function	1	Q6YP15
5	GO:0043908	Ser(Gly)-tRNA(Ala) hydrolase activity	Molecular Function	1	Q6GG71
5	GO:0050567	glutaminyl-tRNA synthase (glutamine-hydrolyzing) activity	Molecular Function	1	Q6GFF6
5	GO:0106029	tRNA pseudouridine synthase activity	Molecular Function	1	Q8NWZ0
5	GO:0008324	cation transmembrane transporter activity	Molecular Function	5	Q6GEX3,Q99SF4,Q99SE9,Q99V36,Q99V38
5	GO:0022853	active ion transmembrane transporter activity	Molecular Function	3	Q6GEX3,Q99SF4,Q99SE9
5	GO:0022890	inorganic cation transmembrane transporter activity	Molecular Function	5	Q6GEX3,Q99SF4,Q99SE9,Q99V36,Q99V38
5	GO:0015267	channel activity	Molecular Function	1	Q6GH57
5	GO:0015399	primary active transmembrane transporter activity	Molecular Function	3	Q6GEX3,Q99SF4,Q99SE9
5	GO:0042803	protein homodimerization activity	Molecular Function	1	Q8NWA9
5	GO:0030170	pyridoxal phosphate binding	Molecular Function	8	Q8NW75,Q8NXY3,Q6GAW9,Q99SJ1,Q2YU22,Q5HF24,Q8NXH0,Q6GJB8
5	GO:0017076	purine nucleotide binding	Molecular Function	44	Q8NWA9,Q6GD89,Q6GKU1,Q99W73,Q99VR1,Q6GIF6,Q8NXF2,Q6GHW1,Q6GA10,Q6GHJ0,Q6GHF0,Q6GHD5,Q6GGU2,Q6G8Y8,Q8NW95,Q8NW72,Q6GG08,Q6GFW8,Q6GFF6,Q6GF42,Q8NVI5,Q6GEX3,Q99SF4,Q5HJY7,Q5HF42,Q5HEK9,Q2FZP6,Q6GGD7,Q6GH51,Q99WT9,P41368,Q6G8N8,Q8NVT1,P64356,Q6GHM6,Q99SH6,Q99U34,Q99U78,Q99UU0,Q2G296,Q99VB5,Q6GH50,Q6GI15,Q99R06
5	GO:0030551	cyclic nucleotide binding	Molecular Function	1	Q99R06
5	GO:0050660	flavin adenine dinucleotide binding	Molecular Function	5	Q6GIQ3,Q99VC0,Q6GHI4,Q8NUM0,Q6GHY9
5	GO:0050661	NADP binding	Molecular Function	3	Q99VC0,Q6GG19,Q6GI75
5	GO:0051287	NAD binding	Molecular Function	4	Q6GDS2,Q6GG19,Q8NW61,Q8NV80
5	GO:0032549	ribonucleoside binding	Molecular Function	1	Q6GJC6
5	GO:0031406	carboxylic acid binding	Molecular Function	1	Q8NUK8
5	GO:0010181	FMN binding	Molecular Function	1	Q99X11
5	GO:0030552	cAMP binding	Molecular Function	1	Q99R06
5	GO:0035639	purine ribonucleoside triphosphate binding	Molecular Function	42	Q6GD89,Q6GKU1,Q99W73,Q99VR1,Q6GIF6,Q8NXF2,Q6GHW1,Q6GA10,Q6GHJ0,Q6GHF0,Q6GHD5,Q6GGU2,Q6G8Y8,Q8NW95,Q8NW72,Q6GG08,Q6GFW8,Q6GFF6,Q6GF42,Q8NVI5,Q6GEX3,Q99SF4,Q5HJY7,Q5HF42,Q5HEK9,Q2FZP6,Q6GGD7,Q6GH51,Q99WT9,P41368,Q6G8N8,Q8NVT1,P64356,Q6GHM6,Q99SH6,Q99U34,Q99U78,Q99UU0,Q2G296,Q99VB5,Q6GH50,Q6GI15
5	GO:0046872	metal ion binding	Molecular Function	52	Q6GHJ0,Q6G9B3,Q2FZP6,Q8NW61,Q8NX25,Q6GI15,Q6GEU1,Q8NV65,Q99X56,Q99V36,Q8NY94,Q99W73,Q99VR1,Q6G8Y8,Q8NW72,Q6GGD7,P41368,Q6GHN4,Q7A522,Q2G1B9,Q6GEE4,Q6GFD7,Q6GEA1,A0A0H3JVA1,Q99WC3,Q6GIG3,Q99UX4,Q6GA10,Q99UQ0,Q99UI1,Q6GGU2,Q6GG08,Q6G7Q4,Q6GF14,Q5HJB7,Q5HEK9,Q8NXZ2,Q6GH51,Q6GA63,Q93P61,Q6G9K9,Q8NUI5,Q8NVA1,Q6GKH2,Q99UM1,Q99QV3,Q99RW4,Q99SC3,Q5HF67,Q2YYT1,Q6GH72,Q8NYD0
5	GO:0019864	IgG binding	Molecular Function	1	Q99RL2
5	GO:0044620	ACP phosphopantetheine attachment site binding	Molecular Function	1	Q6GIF4
5	GO:0051537	2 iron, 2 sulfur cluster binding	Molecular Function	2	Q99RW4,Q2YYT1
5	GO:0051539	4 iron, 4 sulfur cluster binding	Molecular Function	8	Q6GIG3,Q99UQ0,Q99UI1,Q6G7Q4,Q6GF14,Q6G9K9,Q99RW4,Q2YYT1
5	GO:0001067	regulatory region nucleic acid binding	Molecular Function	1	Q9F0R1
5	GO:0003677	DNA binding	Molecular Function	23	Q6GHF0,Q6GD89,Q6GKU1,Q6GCA6,Q9F0R1,Q99X00,Q6GJJ4,Q99WC3,Q99VW2,Q99R06,Q6GJC6,Q6GGD7,Q931H9,Q6GH51,Q99WT9,Q7A4R9,Q99VT5,P19529,Q8NVT1,Q99UM1,Q99U34,Q99W81,Q6GH50
5	GO:0003723	RNA binding	Molecular Function	24	Q6GBU9,Q6GJC3,Q99UQ0,Q6GG71,Q99S28,Q931G5,P41368,Q6G9K9,Q6G8P5,Q99WA2,Q6GKT0,Q6GJV3,Q6GJV1,Q99TK6,Q6GG27,Q6GEJ4,Q99S31,Q99S26,Q99S23,Q6GEI3,Q6GJD1,Q8NWZ0,Q99SH6,Q8NWM8
5	GO:0032555	purine ribonucleotide binding	Molecular Function	43	Q6GD89,Q6GKU1,Q99W73,Q99VR1,Q6GIF6,Q8NXF2,Q6GHW1,Q6GA10,Q6GHJ0,Q6GHF0,Q6GHD5,Q6GGU2,Q6G8Y8,Q8NW95,Q8NW72,Q6GG08,Q6GFW8,Q6GFF6,Q6GF42,Q8NVI5,Q6GEX3,Q99SF4,Q5HJY7,Q5HF42,Q5HEK9,Q2FZP6,Q6GGD7,Q6GH51,Q99WT9,P41368,Q6G8N8,Q8NVT1,P64356,Q6GHM6,Q99SH6,Q99U34,Q99U78,Q99UU0,Q2G296,Q99VB5,Q6GH50,Q6GI15,Q99R06
5	GO:0060590	ATPase regulator activity	Molecular Function	1	Q8NWA9
6	GO:0004148	dihydrolipoyl dehydrogenase activity	Molecular Function	1	Q6GHY9
6	GO:0050451	CoA-disulfide reductase activity	Molecular Function	1	Q99VC0
6	GO:0004459	L-lactate dehydrogenase activity	Molecular Function	2	Q6GK73,Q8NUM9
6	GO:0008720	D-lactate dehydrogenase activity	Molecular Function	1	Q6GDS2
6	GO:0004448	isocitrate dehydrogenase activity	Molecular Function	1	Q8NW61
6	GO:0008762	UDP-N-acetylmuramate dehydrogenase activity	Molecular Function	1	Q6GIQ3
6	GO:0019152	acetoin dehydrogenase activity	Molecular Function	1	Q6GKH9
6	GO:0050256	ribitol-5-phosphate 2-dehydrogenase activity	Molecular Function	1	Q2G1B9
6	GO:0004739	pyruvate dehydrogenase (acetyl-transferring) activity	Molecular Function	1	Q820A6
6	GO:0004028	3-chloroallyl aldehyde dehydrogenase activity	Molecular Function	1	Q2FWX9
6	GO:0004029	aldehyde dehydrogenase (NAD) activity	Molecular Function	2	Q8NUM0,Q5HJK3
6	GO:0008863	formate dehydrogenase (NAD+) activity	Molecular Function	2	Q99RW4,Q2YYT1
6	GO:0043878	glyceraldehyde-3-phosphate dehydrogenase (NAD+) (non-phosphorylating) activity	Molecular Function	1	Q5HJK3
6	GO:0043891	glyceraldehyde-3-phosphate dehydrogenase (NAD(P)+) (phosphorylating) activity	Molecular Function	1	Q6GG19
6	GO:0004591	oxoglutarate dehydrogenase (succinyl-transferring) activity	Molecular Function	1	Q931R8
6	GO:0004318	enoyl-[acyl-carrier-protein] reductase (NADH) activity	Molecular Function	1	Q6GI75
6	GO:0047117	enoyl-[acyl-carrier-protein] reductase (NADPH, A-specific) activity	Molecular Function	1	Q6GI75
6	GO:0004353	glutamate dehydrogenase [NAD(P)+] activity	Molecular Function	1	Q99VD0
6	GO:0004375	glycine dehydrogenase (decarboxylating) activity	Molecular Function	2	Q8NWD0,Q8NWC9
6	GO:0003842	1-pyrroline-5-carboxylate dehydrogenase activity	Molecular Function	1	Q8NUR2
6	GO:0004488	methylenetetrahydrofolate dehydrogenase (NADP+) activity	Molecular Function	2	Q8NX95,Q2G296
6	GO:0008752	FMN reductase activity	Molecular Function	1	Q99X11
6	GO:0015035	protein disulfide oxidoreductase activity	Molecular Function	1	Q6GHU0
6	GO:0008113	peptide-methionine (S)-S-oxide reductase activity	Molecular Function	2	Q6GH44,Q6G9D7
6	GO:0008169	C-methyltransferase activity	Molecular Function	1	Q99UQ0
6	GO:0008170	N-methyltransferase activity	Molecular Function	1	Q6GHQ6
6	GO:0008172	S-methyltransferase activity	Molecular Function	1	Q8NY94
6	GO:0008757	S-adenosylmethionine-dependent methyltransferase activity	Molecular Function	2	Q99UQ0,Q6GHQ6
6	GO:0042083	5,10-methylenetetrahydrofolate-dependent methyltransferase activity	Molecular Function	1	Q6GHI4
6	GO:0042085	5-methyltetrahydropteroyltri-L-glutamate-dependent methyltransferase activity	Molecular Function	1	Q8NY94
6	GO:0047151	methylenetetrahydrofolate-tRNA-(uracil-5-)-methyltransferase (FADH2-oxidizing) activity	Molecular Function	1	Q6GHI4
6	GO:0004585	ornithine carbamoyltransferase activity	Molecular Function	1	Q8NUK8
6	GO:0004312	fatty acid synthase activity	Molecular Function	2	Q6GIA4,Q6GI75
6	GO:0016407	acetyltransferase activity	Molecular Function	3	Q8NY95,Q99WZ7,Q9EZ10
6	GO:0016408	C-acyltransferase activity	Molecular Function	2	Q8NY95,Q99WZ7
6	GO:0016410	N-acyltransferase activity	Molecular Function	1	Q9EZ10
6	GO:0016417	S-acyltransferase activity	Molecular Function	2	Q8NWR7,Q2YY06
6	GO:0016748	succinyltransferase activity	Molecular Function	2	Q8NWR7,Q2YY06
6	GO:0033818	beta-ketoacyl-acyl-carrier-protein synthase III activity	Molecular Function	1	Q6GIA4
6	GO:0043772	acyl-phosphate glycerol-3-phosphate acyltransferase activity	Molecular Function	1	Q6GH52
6	GO:0004645	phosphorylase activity	Molecular Function	1	Q99SC3
6	GO:0004588	orotate phosphoribosyltransferase activity	Molecular Function	1	Q8NX25
6	GO:0016154	pyrimidine-nucleoside phosphorylase activity	Molecular Function	1	Q99SC3
6	GO:0106130	purine phosphoribosyltransferase activity	Molecular Function	1	Q99WJ1
6	GO:0004084	branched-chain-amino-acid transaminase activity	Molecular Function	1	Q6GBT3
6	GO:0004587	ornithine-oxo-acid transaminase activity	Molecular Function	1	Q6GAW9
6	GO:0047810	D-alanine:2-oxoglutarate aminotransferase activity	Molecular Function	1	Q5HF24
6	GO:0070548	L-glutamine aminotransferase activity	Molecular Function	1	Q8NVE6
6	GO:0004140	dephospho-CoA kinase activity	Molecular Function	1	Q6G8N8
6	GO:0004370	glycerol kinase activity	Molecular Function	1	Q6GHD5
6	GO:0008804	carbamate kinase activity	Molecular Function	1	Q99UU0
6	GO:0019200	carbohydrate kinase activity	Molecular Function	1	Q6GG08
6	GO:0019205	nucleobase-containing compound kinase activity	Molecular Function	2	Q6GHM6,Q6GGU2
6	GO:0008443	phosphofructokinase activity	Molecular Function	1	Q6GG08
6	GO:0004550	nucleoside diphosphate kinase activity	Molecular Function	1	Q6GGU2
6	GO:0050145	nucleoside monophosphate kinase activity	Molecular Function	1	Q6GHM6
6	GO:0070566	adenylyltransferase activity	Molecular Function	1	Q6GHW1
6	GO:0070567	cytidylyltransferase activity	Molecular Function	2	Q6GK63,Q99WW8
6	GO:0016992	lipoate synthase activity	Molecular Function	1	Q6GIG3
6	GO:0031071	cysteine desulfurase activity	Molecular Function	1	Q8NXH0
6	GO:0004175	endopeptidase activity	Molecular Function	1	Q6GIM3
6	GO:0008237	metallopeptidase activity	Molecular Function	1	Q7A522
6	GO:0008238	exopeptidase activity	Molecular Function	1	Q7A522
6	GO:0004519	endonuclease activity	Molecular Function	1	Q6G9B3
6	GO:0004527	exonuclease activity	Molecular Function	2	Q99U34,Q6G943
6	GO:0004806	triglyceride lipase activity	Molecular Function	1	Q8NUI5
6	GO:0033925	mannosyl-glycoprotein endo-beta-N-acetylglucosaminidase activity	Molecular Function	2	Q5HH31,Q8NX96
6	GO:0008477	purine nucleosidase activity	Molecular Function	1	Q99TQ0
6	GO:0008782	adenosylhomocysteine nucleosidase activity	Molecular Function	1	Q99TQ0
6	GO:0004040	amidase activity	Molecular Function	3	Q2G222,Q5HH31,Q8NX96
6	GO:0009039	urease activity	Molecular Function	1	Q6GEE4
6	GO:0004151	dihydroorotase activity	Molecular Function	1	Q6GHN4
6	GO:0017168	5-oxoprolinase (ATP-hydrolyzing) activity	Molecular Function	1	Q8NW95
6	GO:0050480	imidazolonepropionase activity	Molecular Function	1	Q8NV65
6	GO:0016990	arginine deiminase activity	Molecular Function	1	Q8NUK7
6	GO:0050415	formimidoylglutamase activity	Molecular Function	1	Q6GEA1
6	GO:0019238	cyclohydrolase activity	Molecular Function	3	Q8NX95,Q2G296,P64356
6	GO:0016462	pyrophosphatase activity	Molecular Function	15	Q6GGD7,Q6GH51,Q6GH50,Q6GEX3,Q99SF4,Q99SE9,Q8NVT1,Q99SH6,Q6GA63,Q6GFD7,P64356,Q99U78,Q99U34,Q6GHF0,Q9KIN5
6	GO:0004252	serine-type endopeptidase activity	Molecular Function	1	Q6GIM3
6	GO:0004853	uroporphyrinogen decarboxylase activity	Molecular Function	1	Q6GFM3
6	GO:0004139	deoxyribose-phosphate aldolase activity	Molecular Function	1	P99174
6	GO:0004332	fructose-bisphosphate aldolase activity	Molecular Function	1	Q5HCU6
6	GO:0003861	3-isopropylmalate dehydratase activity	Molecular Function	2	Q6GF14,Q8NVI9
6	GO:0003994	aconitate hydratase activity	Molecular Function	1	Q6G9K9
6	GO:0004160	dihydroxy-acid dehydratase activity	Molecular Function	1	Q6G7Q4
6	GO:0004333	fumarate hydratase activity	Molecular Function	1	Q5HES4
6	GO:0004424	imidazoleglycerol-phosphate dehydratase activity	Molecular Function	1	Q6GDC8
6	GO:0004730	pseudouridylate synthase activity	Molecular Function	1	Q8NYD0
6	GO:0008840	4-hydroxy-tetrahydrodipicolinate synthase	Molecular Function	1	Q9EZ12
6	GO:0016153	urocanate hydratase activity	Molecular Function	1	Q931G1
6	GO:0047456	2-methylisocitrate dehydratase activity	Molecular Function	1	Q6G9K9
6	GO:0004107	chorismate synthase activity	Molecular Function	1	Q59803
6	GO:0004794	L-threonine ammonia-lyase activity	Molecular Function	1	Q99SJ1
6	GO:0036381	pyridoxal 5'-phosphate synthase (glutamine hydrolysing) activity	Molecular Function	1	Q6GJF0
6	GO:0003918	DNA topoisomerase type II (ATP-hydrolyzing) activity	Molecular Function	2	Q6GH51,Q6GH50
6	GO:0003949	1-(5-phosphoribosyl)-5-[(5-phosphoribosylamino)methylideneamino]imidazole-4-carboxamide isomerase activity	Molecular Function	1	Q8NUI2
6	GO:0004619	phosphoglycerate mutase activity	Molecular Function	1	Q6G6Q5
6	GO:0042286	glutamate-1-semialdehyde 2,1-aminomutase activity	Molecular Function	2	Q8NW75,Q2YU22
6	GO:0004817	cysteine-tRNA ligase activity	Molecular Function	1	Q99W73
6	GO:0004822	isoleucine-tRNA ligase activity	Molecular Function	1	P41368
6	GO:0004828	serine-tRNA ligase activity	Molecular Function	1	Q5HJY7
6	GO:0004774	succinate-CoA ligase activity	Molecular Function	2	Q6GHJ0,Q8NX01
6	GO:0047473	D-alanine [D-alanyl carrier protein] ligase activity	Molecular Function	1	Q6GIF6
6	GO:0008795	NAD+ synthase activity	Molecular Function	1	Q5HEK9
6	GO:0008763	UDP-N-acetylmuramate-L-alanine ligase activity	Molecular Function	1	Q6GFW8
6	GO:0047482	UDP-N-acetylmuramoyl-L-alanyl-D-glutamate-L-lysine ligase activity	Molecular Function	1	Q2FZP6
6	GO:0003952	NAD+ synthase (glutamine-hydrolyzing) activity	Molecular Function	1	Q5HEK9
6	GO:0004088	carbamoyl-phosphate synthase (glutamine-hydrolyzing) activity	Molecular Function	1	Q6GA10
6	GO:0004642	phosphoribosylformylglycinamidine synthase activity	Molecular Function	1	Q6GI15
6	GO:0016889	endodeoxyribonuclease activity, producing 3'-phosphomonoesters	Molecular Function	1	Q6G9B3
6	GO:0016895	exodeoxyribonuclease activity, producing 5'-phosphomonoesters	Molecular Function	1	Q6G943
6	GO:0016300	tRNA (uracil) methyltransferase activity	Molecular Function	1	Q6GHI4
6	GO:0016426	tRNA (adenine) methyltransferase activity	Molecular Function	1	Q99UQ0
6	GO:0016433	rRNA (adenine) methyltransferase activity	Molecular Function	1	Q99UQ0
6	GO:0016434	rRNA (cytosine) methyltransferase activity	Molecular Function	1	Q6GHQ6
6	GO:0003899	DNA-directed 5'-3' RNA polymerase activity	Molecular Function	3	Q6GGD7,Q6GEU7,Q6GJC6
6	GO:0051499	D-aminoacyl-tRNA deacylase activity	Molecular Function	1	Q6GG71
6	GO:0106026	Gly-tRNA(Ala) hydrolase activity	Molecular Function	1	Q6GG71
6	GO:0042625	ATPase coupled ion transmembrane transporter activity	Molecular Function	3	Q6GEX3,Q99SF4,Q99SE9
6	GO:0019829	cation-transporting ATPase activity	Molecular Function	3	Q6GEX3,Q99SF4,Q99SE9
6	GO:0015077	monovalent inorganic cation transmembrane transporter activity	Molecular Function	5	Q6GEX3,Q99SF4,Q99SE9,Q99V36,Q99V38
6	GO:0022836	gated channel activity	Molecular Function	1	Q6GH57
6	GO:0015405	P-P-bond-hydrolysis-driven transmembrane transporter activity	Molecular Function	3	Q6GEX3,Q99SF4,Q99SE9
6	GO:0030554	adenyl nucleotide binding	Molecular Function	44	Q8NWA9,Q6GD89,Q6GKU1,Q99W73,Q99VR1,Q6GIF6,Q8NXF2,Q6GHW1,Q6GA10,Q6GHJ0,Q6GHF0,Q6GHD5,Q6GGU2,Q6G8Y8,Q8NW95,Q8NW72,Q6GG08,Q6GFW8,Q6GFF6,Q6GF42,Q8NVI5,Q6GEX3,Q99SF4,Q5HJY7,Q5HF42,Q5HEK9,Q2FZP6,Q6GGD7,Q6GH51,Q99WT9,P41368,Q6G8N8,Q8NVT1,P64356,Q6GHM6,Q99SH6,Q99U34,Q99U78,Q99UU0,Q2G296,Q99VB5,Q6GH50,Q6GI15,Q99R06
6	GO:0071949	FAD binding	Molecular Function	1	Q6GIQ3
6	GO:0016597	amino acid binding	Molecular Function	1	Q8NUK8
6	GO:0000287	magnesium ion binding	Molecular Function	6	Q6GHJ0,Q6G9B3,Q2FZP6,Q8NW61,Q8NX25,Q6GI15
6	GO:0046914	transition metal ion binding	Molecular Function	17	Q6GEU1,Q8NV65,Q99X56,Q99V36,Q8NY94,Q99W73,Q99VR1,Q6G8Y8,Q8NW72,Q6GGD7,P41368,Q6GHN4,Q7A522,Q2G1B9,Q6GEE4,Q6GFD7,Q6GEA1
6	GO:0044212	transcription regulatory region DNA binding	Molecular Function	1	Q9F0R1
6	GO:0003684	damaged DNA binding	Molecular Function	1	Q6GHF0
6	GO:0003690	double-stranded DNA binding	Molecular Function	1	Q6GD89
6	GO:0003697	single-stranded DNA binding	Molecular Function	3	Q6GKU1,Q6GHF0,Q6GCA6
6	GO:0043565	sequence-specific DNA binding	Molecular Function	2	Q6GD89,Q99X00
6	GO:0000049	tRNA binding	Molecular Function	7	Q6GBU9,Q6GJC3,Q99UQ0,Q6GG71,Q99S28,Q931G5,P41368
6	GO:0003729	mRNA binding	Molecular Function	1	Q6G9K9
6	GO:0008135	translation factor activity, RNA binding	Molecular Function	1	Q6G8P5
6	GO:0019843	rRNA binding	Molecular Function	16	Q99WA2,Q6GJD1,Q6GKT0,Q6GJV3,Q6GJV1,Q6GBU9,Q6GJC3,Q99UQ0,Q99TK6,Q6GG27,Q6GEJ4,Q99S31,Q99S28,Q99S26,Q99S23,Q6GEI3
6	GO:0032559	adenyl ribonucleotide binding	Molecular Function	43	Q6GD89,Q6GKU1,Q99W73,Q99VR1,Q6GIF6,Q8NXF2,Q6GHW1,Q6GA10,Q6GHJ0,Q6GHF0,Q6GHD5,Q6GGU2,Q6G8Y8,Q8NW95,Q8NW72,Q6GG08,Q6GFW8,Q6GFF6,Q6GF42,Q8NVI5,Q6GEX3,Q99SF4,Q5HJY7,Q5HF42,Q5HEK9,Q2FZP6,Q6GGD7,Q6GH51,Q99WT9,P41368,Q6G8N8,Q8NVT1,P64356,Q6GHM6,Q99SH6,Q99U34,Q99U78,Q99UU0,Q2G296,Q99VB5,Q6GH50,Q6GI15,Q99R06
6	GO:0000774	adenyl-nucleotide exchange factor activity	Molecular Function	1	Q8NWA9
7	GO:0004450	isocitrate dehydrogenase (NADP+) activity	Molecular Function	1	Q8NW61
7	GO:0052588	diacetyl reductase ((S)-acetoin forming) activity	Molecular Function	1	Q6GKH9
7	GO:0008802	betaine-aldehyde dehydrogenase activity	Molecular Function	1	Q8NUM0
7	GO:0004365	glyceraldehyde-3-phosphate dehydrogenase (NAD+) (phosphorylating) activity	Molecular Function	1	Q6GG19
7	GO:0004352	glutamate dehydrogenase (NAD+) activity	Molecular Function	1	Q99VD0
7	GO:0002935	tRNA (adenine-C2-)-methyltransferase activity	Molecular Function	1	Q99UQ0
7	GO:0070040	rRNA (adenine-C2-)-methyltransferase activity	Molecular Function	1	Q99UQ0
7	GO:0071424	rRNA (cytosine-N4-)-methyltransferase activity	Molecular Function	1	Q6GHQ6
7	GO:0003871	5-methyltetrahydropteroyltriglutamate-homocysteine S-methyltransferase activity	Molecular Function	1	Q8NY94
7	GO:0030698	5,10-methylenetetrahydrofolate-dependent tRNA (m5U54) methyltransferase activity	Molecular Function	1	Q6GHI4
7	GO:0004315	3-oxoacyl-[acyl-carrier-protein] synthase activity	Molecular Function	1	Q6GIA4
7	GO:0008080	N-acetyltransferase activity	Molecular Function	1	Q9EZ10
7	GO:0016453	C-acetyltransferase activity	Molecular Function	2	Q8NY95,Q99WZ7
7	GO:0003988	acetyl-CoA C-acyltransferase activity	Molecular Function	1	Q8NY95
7	GO:0016751	S-succinyltransferase activity	Molecular Function	2	Q8NWR7,Q2YY06
7	GO:0000310	xanthine phosphoribosyltransferase activity	Molecular Function	1	Q99WJ1
7	GO:0052654	L-leucine transaminase activity	Molecular Function	1	Q6GBT3
7	GO:0052655	L-valine transaminase activity	Molecular Function	1	Q6GBT3
7	GO:0052656	L-isoleucine transaminase activity	Molecular Function	1	Q6GBT3
7	GO:0004360	glutamine-fructose-6-phosphate transaminase (isomerizing) activity	Molecular Function	1	Q8NVE6
7	GO:0003872	6-phosphofructokinase activity	Molecular Function	1	Q6GG08
7	GO:0004385	guanylate kinase activity	Molecular Function	1	Q6GHM6
7	GO:0004595	pantetheine-phosphate adenylyltransferase activity	Molecular Function	1	Q6GHW1
7	GO:0047349	D-ribitol-5-phosphate cytidylyltransferase activity	Molecular Function	2	Q6GK63,Q99WW8
7	GO:0016805	dipeptidase activity	Molecular Function	1	Q7A522
7	GO:0016894	endonuclease activity, active with either ribo- or deoxyribonucleic acids and producing 3'-phosphomonoesters	Molecular Function	1	Q6G9B3
7	GO:0008408	3'-5' exonuclease activity	Molecular Function	1	Q99U34
7	GO:0016796	exonuclease activity, active with either ribo- or deoxyribonucleic acids and producing 5'-phosphomonoesters	Molecular Function	1	Q6G943
7	GO:0008930	methylthioadenosine nucleosidase activity	Molecular Function	1	Q99TQ0
7	GO:0004477	methenyltetrahydrofolate cyclohydrolase activity	Molecular Function	2	Q8NX95,Q2G296
7	GO:0004635	phosphoribosyl-AMP cyclohydrolase activity	Molecular Function	1	P64356
7	GO:0017111	nucleoside-triphosphatase activity	Molecular Function	12	Q6GGD7,Q6GH51,Q6GH50,Q6GEX3,Q99SF4,Q99SE9,Q8NVT1,Q99SH6,Q99U78,Q99U34,Q6GHF0,Q6GA63
7	GO:0004427	inorganic diphosphatase activity	Molecular Function	1	Q6GFD7
7	GO:0004636	phosphoribosyl-ATP diphosphatase activity	Molecular Function	1	P64356
7	GO:0047429	nucleoside-triphosphate diphosphatase activity	Molecular Function	1	Q6GA63
7	GO:0050380	undecaprenyl-diphosphatase activity	Molecular Function	1	Q9KIN5
7	GO:0046538	2,3-bisphosphoglycerate-dependent phosphoglycerate mutase activity	Molecular Function	1	Q6G6Q5
7	GO:0004775	succinate-CoA ligase (ADP-forming) activity	Molecular Function	2	Q6GHJ0,Q8NX01
7	GO:0008821	crossover junction endodeoxyribonuclease activity	Molecular Function	1	Q6G9B3
7	GO:0008855	exodeoxyribonuclease VII activity	Molecular Function	1	Q6G943
7	GO:0030696	tRNA (m5U54) methyltransferase activity	Molecular Function	1	Q6GHI4
7	GO:0003896	DNA primase activity	Molecular Function	1	Q6GGD7
7	GO:0044769	ATPase activity, coupled to transmembrane movement of ions, rotational mechanism	Molecular Function	3	Q6GEX3,Q99SF4,Q99SE9
7	GO:0046933	proton-transporting ATP synthase activity, rotational mechanism	Molecular Function	3	Q6GEX3,Q99SF4,Q99SE9
7	GO:0015078	proton transmembrane transporter activity	Molecular Function	5	Q6GEX3,Q99SF4,Q99SE9,Q99V36,Q99V38
7	GO:0008381	mechanosensitive ion channel activity	Molecular Function	1	Q6GH57
7	GO:0042626	ATPase activity, coupled to transmembrane movement of substances	Molecular Function	3	Q6GEX3,Q99SF4,Q99SE9
7	GO:0005506	iron ion binding	Molecular Function	3	Q6GEU1,Q8NV65,Q99X56
7	GO:0005507	copper ion binding	Molecular Function	1	Q99V36
7	GO:0008270	zinc ion binding	Molecular Function	11	Q8NY94,Q99W73,Q99VR1,Q6G8Y8,Q8NW72,Q8NV65,Q6GGD7,P41368,Q6GHN4,Q7A522,Q2G1B9
7	GO:0016151	nickel cation binding	Molecular Function	1	Q6GEE4
7	GO:0030145	manganese ion binding	Molecular Function	2	Q6GFD7,Q6GEA1
7	GO:1990837	sequence-specific double-stranded DNA binding	Molecular Function	1	Q6GD89
7	GO:0003730	mRNA 3'-UTR binding	Molecular Function	1	Q6G9K9
7	GO:0003743	translation initiation factor activity	Molecular Function	1	Q6G8P5
7	GO:0008097	5S rRNA binding	Molecular Function	1	Q99WA2
7	GO:0070180	large ribosomal subunit rRNA binding	Molecular Function	1	Q6GJD1
8	GO:0047200	tetrahydrodipicolinate N-acetyltransferase activity	Molecular Function	1	Q9EZ10
8	GO:0003985	acetyl-CoA C-acetyltransferase activity	Molecular Function	1	Q8NY95
8	GO:0008861	formate C-acetyltransferase activity	Molecular Function	1	Q99WZ7
8	GO:0004386	helicase activity	Molecular Function	4	Q6GGD7,Q8NVT1,Q99SH6,Q99U34
8	GO:0016887	ATPase activity	Molecular Function	10	Q6GH51,Q6GH50,Q6GEX3,Q99SF4,Q99SE9,Q8NVT1,Q99SH6,Q99U34,Q6GHF0,Q99U78
8	GO:0003688	DNA replication origin binding	Molecular Function	1	Q6GD89
9	GO:0070035	purine NTP-dependent helicase activity	Molecular Function	3	Q8NVT1,Q99SH6,Q99U34
9	GO:0042623	ATPase activity, coupled	Molecular Function	9	Q6GH51,Q6GH50,Q6GEX3,Q99SF4,Q99SE9,Q8NVT1,Q99SH6,Q99U34,Q6GHF0
10	GO:0008026	ATP-dependent helicase activity	Molecular Function	3	Q8NVT1,Q99SH6,Q99U34
10	GO:0008094	DNA-dependent ATPase activity	Molecular Function	4	Q6GH51,Q6GH50,Q8NVT1,Q6GHF0
10	GO:0008186	RNA-dependent ATPase activity	Molecular Function	1	Q99SH6
10	GO:0043492	ATPase activity, coupled to movement of substances	Molecular Function	3	Q6GEX3,Q99SF4,Q99SE9

## Sheet: CC
Level	GO_ID	Term	Type	Seqs_Num	Sequences
1	GO:0005575	cellular_component	Cellular Component	161	A0A0H3K686,O86488,Q6GHY9,Q931E9,Q8NUI5,Q5HJU7,Q7A4W3,Q2G015,Q99WU4,Q99UX4,Q99RL2,Q6G6A5,Q7A7E0,Q99SN8,Q9LAB5,Q5HEH9,Q2G222,Q5HH31,Q8NX96,Q99VC0,Q6GHU0,Q9KIN5,Q6GH52,Q6GFE5,Q6GEX3,Q99SF4,Q99SE9,Q5HFU2,Q6GH63,Q6GAW1,Q99WT9,Q99RQ9,Q99RT8,Q99V36,Q99V38,Q99U67,Q99Q02,Q8NWQ6,Q6GJJ4,Q5HES4,Q8NX50,Q6GH50,Q6GKT0,Q6GJV3,Q6GJV1,Q6GJD1,Q6GBU7,Q6GHL1,P66083,Q6GH71,Q6GGC5,Q931Q3,Q99TK6,Q6GG27,Q6GEV5,Q99S51,Q99…
2	GO:0016020	membrane	Cellular Component	27	Q9KIN5,Q6GH52,Q6GFE5,Q6GEX3,Q99SF4,Q99SE9,Q5HFU2,Q6GH63,Q6GAW1,Q99WT9,Q99RQ9,Q99RT8,Q99V36,Q99V38,Q99U67,Q99Q02,Q8NWQ6,Q6GH57,Q6GH50,A0A0H3K686,O86488,Q6GHY9,Q931E9,Q8NUI5,Q5HJU7,Q7A4W3,Q2G015
2	GO:0005576	extracellular region	Cellular Component	18	Q8NX50,Q99WU4,A0A0H3K686,Q99UX4,Q99RL2,Q6G6A5,O86488,Q7A7E0,Q99SN8,Q931E9,Q8NUI5,Q5HJU7,Q9LAB5,Q5HEH9,Q2G015,Q2G222,Q5HH31,Q8NX96
2	GO:0005623	cell	Cellular Component	149	Q9KIN5,Q6GH52,Q6GFE5,Q6GEX3,Q99SF4,Q99SE9,Q5HFU2,Q6GH63,Q6GAW1,Q99WT9,Q99RQ9,Q99RT8,Q99V36,Q99V38,Q99U67,Q99Q02,Q8NWQ6,Q6GH57,Q6GKT0,Q6GJV3,Q6GJV1,Q6GJD1,Q6GBU7,Q6GHL1,P66083,Q6GH71,Q6GGC5,Q931Q3,Q99TK6,Q6GG27,Q6GEV5,Q99S51,Q99S46,Q6GEJ4,Q6GEJ1,Q99S28,Q99S23,Q931G5,Q8NX05,Q6GEI3,Q99WA2,Q8NWM8,A0A0H3K686,Q99UX4,O86488,Q931E9,Q5HJU7,Q2G015,Q6GD89,Q6GKU1,Q6GK73,Q99WJ1,Q6GJJ4,Q6YP15,Q99W73,Q8NXY2,Q99…
2	GO:0009295	nucleoid	Cellular Component	1	Q6GJJ4
2	GO:0032991	protein-containing complex	Cellular Component	40	Q5HES4,Q6GKT0,Q6GJV3,Q6GJV1,Q6GJD1,Q6GBU7,Q6GHL1,P66083,Q6GH71,Q6GGC5,Q931Q3,Q99TK6,Q6GG27,Q6GEV5,Q99S51,Q99S46,Q6GEJ4,Q6GEJ1,Q99S28,Q99S23,Q931G5,Q8NX05,Q6GEI3,Q99WA2,Q8NWM8,Q6GGD7,Q8NVI9,Q6G943,Q6GBU9,Q6GEK1,Q99S31,Q99S26,Q6GJC3,Q8NWR7,Q2YY06,Q99SE9,Q6GEX3,Q99SF4,A0A0H3JT43,Q6GII3
2	GO:0043226	organelle	Cellular Component	34	Q6GKT0,Q6GJV3,Q6GJV1,Q6GJD1,Q6GBU7,Q6GHL1,P66083,Q6GH71,Q6GGC5,Q931Q3,Q99TK6,Q6GG27,Q6GEV5,Q99S51,Q99S46,Q6GEJ4,Q6GEJ1,Q99S28,Q99S23,Q931G5,Q8NX05,Q6GEI3,Q99WA2,Q8NWM8,Q6GH51,Q99UM1,Q6GH50,Q6GJJ4,Q6GBU9,Q6GEK1,Q99S31,Q99S26,Q6GJC3,Q6GGD7
2	GO:0044421	extracellular region part	Cellular Component	1	Q8NX50
2	GO:0044422	organelle part	Cellular Component	6	Q6GBU9,Q6GEK1,Q99S31,Q99S26,Q6GJC3,Q6GGD7
2	GO:0044425	membrane part	Cellular Component	18	Q99V36,Q6GH50,Q9KIN5,Q6GH52,Q6GFE5,Q99SE9,Q5HFU2,Q6GH63,Q6GAW1,Q99WT9,Q99RT8,Q99V38,Q99U67,Q99Q02,Q8NWQ6,Q6GH57,Q6GEX3,Q99SF4
2	GO:0044464	cell part	Cellular Component	147	Q9KIN5,Q6GH52,Q6GFE5,Q6GEX3,Q99SF4,Q99SE9,Q5HFU2,Q6GH63,Q6GAW1,Q99WT9,Q99RQ9,Q99RT8,Q99V36,Q99V38,Q99U67,Q99Q02,Q8NWQ6,Q7A7E0,A0A0H3K686,Q99UX4,O86488,Q931E9,Q5HJU7,Q2G015,Q6GD89,Q6GKU1,Q6GK73,Q99WJ1,Q6GJJ4,Q6YP15,Q99W73,Q8NXY2,Q99VW2,Q6GIQ3,Q6GIM3,Q6GIG3,Q6GIF6,Q6GIF4,Q8NXF2,Q6GIA4,Q6GHW1,Q6GHQ6,Q9ZHA2,Q99UQ0,Q6GHI4,Q8NWZ3,Q6GHF0,Q99UI1,Q9EZ12,Q6G9B3,Q6GGU2,Q8NWF2,Q6G943,Q6G8Y8,Q6GG87,Q6GG71,Q8N…
3	GO:0005886	plasma membrane	Cellular Component	19	Q6GH57,Q6GH50,Q9KIN5,Q6GH52,Q6GFE5,Q6GEX3,Q99SF4,Q99SE9,Q5HFU2,Q6GH63,Q6GAW1,Q99WT9,Q99RQ9,Q99RT8,Q99V36,Q99V38,Q99U67,Q99Q02,Q8NWQ6
3	GO:0043590	bacterial nucleoid	Cellular Component	1	Q6GJJ4
3	GO:1990904	ribonucleoprotein complex	Cellular Component	29	Q6GKT0,Q6GJV3,Q6GJV1,Q6GJD1,Q6GBU7,Q6GHL1,P66083,Q6GH71,Q6GGC5,Q931Q3,Q99TK6,Q6GG27,Q6GEV5,Q99S51,Q99S46,Q6GEJ4,Q6GEJ1,Q99S28,Q99S23,Q931G5,Q8NX05,Q6GEI3,Q99WA2,Q8NWM8,Q6GBU9,Q6GEK1,Q99S31,Q99S26,Q6GJC3
3	GO:0032993	protein-DNA complex	Cellular Component	1	Q6GGD7
3	GO:0045239	tricarboxylic acid cycle enzyme complex	Cellular Component	3	Q8NWR7,Q2YY06,Q5HES4
3	GO:0098796	membrane protein complex	Cellular Component	3	Q99SE9,Q6GEX3,Q99SF4
3	GO:1902494	catalytic complex	Cellular Component	6	Q8NVI9,Q6G943,A0A0H3JT43,Q6GII3,Q8NWR7,Q2YY06
3	GO:0043228	non-membrane-bounded organelle	Cellular Component	34	Q6GKT0,Q6GJV3,Q6GJV1,Q6GJD1,Q6GBU7,Q6GHL1,P66083,Q6GH71,Q6GGC5,Q931Q3,Q99TK6,Q6GG27,Q6GEV5,Q99S51,Q99S46,Q6GEJ4,Q6GEJ1,Q99S28,Q99S23,Q931G5,Q8NX05,Q6GEI3,Q99WA2,Q8NWM8,Q6GH51,Q99UM1,Q6GH50,Q6GJJ4,Q6GBU9,Q6GEK1,Q99S31,Q99S26,Q6GJC3,Q6GGD7
3	GO:0043229	intracellular organelle	Cellular Component	34	Q6GKT0,Q6GJV3,Q6GJV1,Q6GJD1,Q6GBU7,Q6GHL1,P66083,Q6GH71,Q6GGC5,Q931Q3,Q99TK6,Q6GG27,Q6GEV5,Q99S51,Q99S46,Q6GEJ4,Q6GEJ1,Q99S28,Q99S23,Q931G5,Q8NX05,Q6GEI3,Q99WA2,Q8NWM8,Q6GH51,Q99UM1,Q6GH50,Q6GJJ4,Q6GBU9,Q6GEK1,Q99S31,Q99S26,Q6GJC3,Q6GGD7
3	GO:0005615	extracellular space	Cellular Component	1	Q8NX50
3	GO:0044446	intracellular organelle part	Cellular Component	6	Q6GBU9,Q6GEK1,Q99S31,Q99S26,Q6GJC3,Q6GGD7
3	GO:0019898	extrinsic component of membrane	Cellular Component	1	Q6GH50
3	GO:0031224	intrinsic component of membrane	Cellular Component	15	Q9KIN5,Q6GH52,Q6GFE5,Q99SE9,Q5HFU2,Q6GH63,Q6GAW1,Q99WT9,Q99RT8,Q99V36,Q99V38,Q99U67,Q99Q02,Q8NWQ6,Q6GH57
3	GO:0044459	plasma membrane part	Cellular Component	2	Q6GH50,Q6GH57
3	GO:0070469	respiratory chain	Cellular Component	1	Q99V36
3	GO:0005622	intracellular	Cellular Component	125	Q6GKT0,Q6GJV3,Q6GJV1,Q6GJD1,Q6GBU7,Q6GHL1,P66083,Q6GH71,Q6GGC5,Q931Q3,Q99TK6,Q6GG27,Q6GEV5,Q99S51,Q99S46,Q6GEJ4,Q6GEJ1,Q99S28,Q99S23,Q931G5,Q8NX05,Q6GEI3,Q99WA2,Q8NWM8,Q6GD89,Q6GKU1,Q6GK73,Q99WJ1,Q6GJJ4,Q6YP15,Q99W73,Q8NXY2,Q99VW2,Q6GIQ3,Q6GIM3,Q6GIG3,Q6GIF6,Q6GIF4,Q8NXF2,Q6GIA4,Q6GHW1,Q6GHQ6,Q9ZHA2,Q99UQ0,Q6GHI4,Q8NWZ3,Q6GHF0,Q99UI1,Q9EZ12,Q6G9B3,Q6GGU2,Q8NWF2,Q6G943,Q6G8Y8,Q6GG87,Q6GG71,Q8NW75,…
3	GO:0009986	cell surface	Cellular Component	1	Q7A7E0
3	GO:0030312	external encapsulating structure	Cellular Component	6	A0A0H3K686,Q99UX4,O86488,Q931E9,Q5HJU7,Q2G015
3	GO:0044424	intracellular part	Cellular Component	125	Q6GD89,Q6GKU1,Q6GK73,Q99WJ1,Q6GJJ4,Q6YP15,Q99W73,Q8NXY2,Q99VW2,Q6GIQ3,Q6GIM3,Q6GIG3,Q6GIF6,Q6GIF4,Q8NXF2,Q6GIA4,Q6GHW1,Q6GHQ6,Q9ZHA2,Q99UQ0,Q6GHI4,Q8NWZ3,Q6GHF0,Q99UI1,Q9EZ12,Q6G9B3,Q6GGU2,Q8NWF2,Q6G943,Q6G8Y8,Q6GG87,Q6GG71,Q8NW75,Q6GG08,Q6GFW8,Q6GFM3,Q8NVU3,Q6GFD7,Q6GF42,Q8NV65,Q99R06,Q6GDC8,Q5HJY7,Q99X56,Q5HJB7,Q8NWA9,Q6G8P5,Q6GEE4,Q8NUM9,Q8NUK7,Q8NUI2,Q2FZP6,Q6GJR7,Q6GHY9,Q931H9,Q7A4R9,Q99VT5,…
3	GO:0071944	cell periphery	Cellular Component	25	Q9KIN5,Q6GH52,Q6GFE5,Q6GEX3,Q99SF4,Q99SE9,Q5HFU2,Q6GH63,Q6GAW1,Q99WT9,Q99RQ9,Q99RT8,Q99V36,Q99V38,Q99U67,Q99Q02,Q8NWQ6,A0A0H3K686,Q99UX4,O86488,Q931E9,Q5HJU7,Q2G015,Q6GH57,Q6GH50
3	GO:1990204	oxidoreductase complex	Cellular Component	4	A0A0H3JT43,Q6GII3,Q8NWR7,Q2YY06
4	GO:0005840	ribosome	Cellular Component	29	Q6GBU9,Q6GEK1,Q99S31,Q99S26,Q6GJC3,Q6GKT0,Q6GJV3,Q6GJV1,Q6GJD1,Q6GBU7,Q6GHL1,P66083,Q6GH71,Q6GGC5,Q931Q3,Q99TK6,Q6GG27,Q6GEV5,Q99S51,Q99S46,Q6GEJ4,Q6GEJ1,Q99S28,Q99S23,Q931G5,Q8NX05,Q6GEI3,Q99WA2,Q8NWM8
4	GO:0044391	ribosomal subunit	Cellular Component	5	Q6GBU9,Q6GEK1,Q99S31,Q99S26,Q6GJC3
4	GO:0030894	replisome	Cellular Component	1	Q6GGD7
4	GO:1990077	primosome complex	Cellular Component	1	Q6GGD7
4	GO:0045240	dihydrolipoyl dehydrogenase complex	Cellular Component	2	Q8NWR7,Q2YY06
4	GO:0016469	proton-transporting two-sector ATPase complex	Cellular Component	3	Q99SE9,Q6GEX3,Q99SF4
4	GO:0033177	proton-transporting two-sector ATPase complex, proton-transporting domain	Cellular Component	1	Q99SE9
4	GO:0033178	proton-transporting two-sector ATPase complex, catalytic domain	Cellular Component	2	Q6GEX3,Q99SF4
4	GO:0009316	3-isopropylmalate dehydratase complex	Cellular Component	1	Q8NVI9
4	GO:0009318	exodeoxyribonuclease VII complex	Cellular Component	1	Q6G943
4	GO:1990234	transferase complex	Cellular Component	2	Q8NWR7,Q2YY06
4	GO:0043232	intracellular non-membrane-bounded organelle	Cellular Component	34	Q6GKT0,Q6GJV3,Q6GJV1,Q6GJD1,Q6GBU7,Q6GHL1,P66083,Q6GH71,Q6GGC5,Q931Q3,Q99TK6,Q6GG27,Q6GEV5,Q99S51,Q99S46,Q6GEJ4,Q6GEJ1,Q99S28,Q99S23,Q931G5,Q8NX05,Q6GEI3,Q99WA2,Q8NWM8,Q6GH51,Q99UM1,Q6GH50,Q6GJJ4,Q6GBU9,Q6GEK1,Q99S31,Q99S26,Q6GJC3,Q6GGD7
4	GO:0044427	chromosomal part	Cellular Component	1	Q6GGD7
4	GO:0019897	extrinsic component of plasma membrane	Cellular Component	1	Q6GH50
4	GO:0016021	integral component of membrane	Cellular Component	15	Q6GH57,Q9KIN5,Q6GH52,Q6GFE5,Q99SE9,Q5HFU2,Q6GH63,Q6GAW1,Q99WT9,Q99RT8,Q99V36,Q99V38,Q99U67,Q99Q02,Q8NWQ6
4	GO:0031226	intrinsic component of plasma membrane	Cellular Component	1	Q6GH57
4	GO:0005618	cell wall	Cellular Component	6	A0A0H3K686,Q99UX4,O86488,Q931E9,Q5HJU7,Q2G015
4	GO:0005737	cytoplasm	Cellular Component	118	Q6GKT0,Q6GJV3,Q6GJV1,Q6GJD1,Q6GBU7,Q6GHL1,P66083,Q6GH71,Q6GGC5,Q931Q3,Q99TK6,Q6GG27,Q6GEV5,Q99S51,Q99S46,Q6GEJ4,Q6GEJ1,Q99S28,Q99S23,Q931G5,Q8NX05,Q6GEI3,Q99WA2,Q8NWM8,A0A0H3JT43,Q6GII3,Q8NVI9,Q8NWR7,Q2YY06,Q6GBU9,Q6GEK1,Q99S31,Q99S26,Q6GJC3,Q5HES4,Q6GD89,Q6GKU1,Q6GK73,Q99WJ1,Q6GJJ4,Q6YP15,Q99W73,Q8NXY2,Q99VW2,Q6GIQ3,Q6GIM3,Q6GIG3,Q6GIF6,Q6GIF4,Q8NXF2,Q6GIA4,Q6GHW1,Q6GHQ6,Q9ZHA2,Q99UQ0,Q6GHI4,Q8N…
4	GO:0045263	proton-transporting ATP synthase complex, coupling factor F(o)	Cellular Component	1	Q99SE9
4	GO:0044444	cytoplasmic part	Cellular Component	35	Q6GKT0,Q6GJV3,Q6GJV1,Q6GJD1,Q6GBU7,Q6GHL1,P66083,Q6GH71,Q6GGC5,Q931Q3,Q99TK6,Q6GG27,Q6GEV5,Q99S51,Q99S46,Q6GEJ4,Q6GEJ1,Q99S28,Q99S23,Q931G5,Q8NX05,Q6GEI3,Q99WA2,Q8NWM8,A0A0H3JT43,Q6GII3,Q5HES4,Q6GBU9,Q6GEK1,Q99S31,Q99S26,Q6GJC3,Q8NVI9,Q8NWR7,Q2YY06
4	GO:0045259	proton-transporting ATP synthase complex	Cellular Component	3	Q99SE9,Q6GEX3,Q99SF4
4	GO:0045261	proton-transporting ATP synthase complex, catalytic core F(1)	Cellular Component	2	Q6GEX3,Q99SF4
4	GO:0005960	glycine cleavage complex	Cellular Component	2	A0A0H3JT43,Q6GII3
5	GO:0015934	large ribosomal subunit	Cellular Component	4	Q6GBU9,Q6GEK1,Q99S31,Q99S26
5	GO:0015935	small ribosomal subunit	Cellular Component	1	Q6GJC3
5	GO:0045252	oxoglutarate dehydrogenase complex	Cellular Component	2	Q8NWR7,Q2YY06
5	GO:0005694	chromosome	Cellular Component	4	Q6GGD7,Q6GH51,Q99UM1,Q6GH50
5	GO:0005657	replication fork	Cellular Component	1	Q6GGD7
5	GO:0005887	integral component of plasma membrane	Cellular Component	1	Q6GH57
5	GO:0005829	cytosol	Cellular Component	1	Q8NVI9
5	GO:0044445	cytosolic part	Cellular Component	1	Q8NVI9

## Sheet: Enrichment
GO_ID	Term	Category	Test	Ref	TestAll	RefAll	Test_per	Ref_per	Over_Under	TestSeqs	RefSeqs	P value	FDR	richFactor
GO:0005576	extracellular region	C	18	24	261	623	0.0689655	0.0385233	over	Q8NX50,Q99WU4,A0A0H3K686,Q99UX4,Q99RL2,Q6G6A5,O86488,Q7A7E0,Q99SN8,Q931E9,Q8NUI5,Q5HJU7,Q9LAB5,Q5HEH9,Q2G015,Q2G222,Q5HH31,Q8NX96	Q8NX50,Q99WU4,A0A0H3K686,Q6GIL4,Q99UX4,Q99RL2,Q6G6A5,O86488,Q99VJ0,Q7A7E0,Q99SN8,Q931E9,Q8NUI5,Q5HJU7,Q9LAB5,Q5HEH9,Q99VQ4,Q2G015,Q2G222,Q99RX4,Q5HH31,Q6GDH2,Q6GJK9,Q8NX96	0.000848241	0.94544	0.75
GO:0051536	iron-sulfur cluster binding	F	8	9	261	623	0.0306513	0.0144462	over	Q99RW4,Q2YYT1,Q6GIG3,Q99UQ0,Q99UI1,Q6G7Q4,Q6GF14,Q6G9K9	Q99RW4,Q2YYT1,Q6GIG3,Q99VC4,Q99UQ0,Q99UI1,Q6G7Q4,Q6GF14,Q6G9K9	0.00508545	0.94544	0.888889
GO:0051540	metal cluster binding	F	8	9	261	623	0.0306513	0.0144462	over	Q99RW4,Q2YYT1,Q6GIG3,Q99UQ0,Q99UI1,Q6G7Q4,Q6GF14,Q6G9K9	Q99RW4,Q2YYT1,Q6GIG3,Q99VC4,Q99UQ0,Q99UI1,Q6G7Q4,Q6GF14,Q6G9K9	0.00508545	0.94544	0.888889
GO:0051539	4 iron, 4 sulfur cluster binding	F	8	9	261	623	0.0306513	0.0144462	over	Q6GIG3,Q99UQ0,Q99UI1,Q6G7Q4,Q6GF14,Q6G9K9,Q99RW4,Q2YYT1	Q6GIG3,Q99VC4,Q99UQ0,Q99UI1,Q6G7Q4,Q6GF14,Q6G9K9,Q99RW4,Q2YYT1	0.00508545	0.94544	0.888889
GO:0016835	carbon-oxygen lyase activity	F	12	16	261	623	0.045977	0.0256822	over	Q6GF14,Q8NVI9,Q6G9K9,Q59803,Q6G7Q4,Q5HES4,Q6GDC8,Q8NYD0,Q9EZ12,Q931G1,Q8NXY2,Q99X30	Q6GF14,Q8NVI9,Q6G9K9,Q59803,Q6G7Q4,Q5HES4,Q6GDC8,Q6GIL4,Q6GG37,Q8NYD0,Q6GEX6,Q9EZ12,Q931G1,Q8NXY2,Q2G2P8,Q99X30	0.00699245	0.94544	0.75
GO:1901605	alpha-amino acid metabolic process	P	35	61	261	623	0.1341	0.0979133	over	Q6GDC8,Q8NX95,Q8NUI2,P64356,A0A0H3JT43,Q6GII3,Q8NWD0,Q8NWC9,Q99UU0,Q8NXF2,Q6GA10,Q8NUK8,Q8NXH0,Q8NUR2,Q8NVE6,Q99SJ1,Q8NY94,Q9EZ12,Q9EZ10,Q6G7Q4,Q6GBT3,Q6GF14,Q8NVI9,Q5HJY7,Q99TQ0,Q6GG71,Q8NUK7,Q8NV65,Q6GEA1,Q931G1,Q8NWR7,Q2YY06,Q99TF4,Q5HF24,Q6GAW9	Q8NXN3,Q6GDC8,Q8NX95,Q8NUI2,Q2YZB4,P64356,A0A0H3JT43,Q6GII3,Q8NWD0,Q6GGG2,Q8NWC9,Q8NVE3,Q99UU0,Q2YWH4,Q8NXF2,Q6GA10,Q6GGH8,Q8NX44,Q6GHN3,Q8NUK8,Q6GIC7,Q8NXH0,Q6GJF8,Q8NUR2,Q8NY69,Q6GEU8,Q8NVE6,Q6G9Q4,Q99W83,Q99SJ1,Q8NY94,Q9EZ12,Q9EZ11,Q9EZ10,Q5HG20,Q6G7Q4,Q5HEE5,Q6GBT3,Q6GF14,Q8NVI9,Q5HJY7,Q6GEW2,Q99TQ0,Q6GG71,Q7X2S2,Q8NUK7,Q8NV65,Q6GEA1,Q931G1,Q6GKT7,Q9ZAH5,Q8NWR7,Q2YY06,Q6GGZ6,Q8NXF3,Q5HFY4,Q99…	0.00758658	0.94544	0.57377
GO:0044282	small molecule catabolic process	P	20	31	261	623	0.0766284	0.0497592	over	A0A0H3JT43,Q6GII3,Q8NWD0,Q8NWC9,Q99TQ0,Q8NUR2,Q6GBR8,Q6GG71,Q8NUK7,Q8NUK8,Q8NV65,Q6GEA1,Q931G1,Q6GHD5,Q8NWR7,Q2YY06,Q99TF4,Q6GEE4,Q6GKH9,Q99X30	A0A0H3JT43,Q6GII3,Q8NWD0,Q6GGG2,Q8NWC9,Q8NXL5,Q99W83,Q99TQ0,Q8NUR2,Q8NYC7,Q6GBR8,Q6GG71,Q7X2S2,Q8NUK7,Q8NUK8,Q8NV65,Q6GEA1,Q931G1,Q6GKT7,Q6GHD5,Q99UH2,Q8NWR7,Q2YY06,Q6GGZ6,Q5HFY4,Q99TF4,Q6GEE6,Q6GEE4,Q6GKH9,Q8NWQ4,Q99X30	0.00783173	0.94544	0.645161
GO:0016054	organic acid catabolic process	P	16	24	261	623	0.0613027	0.0385233	over	A0A0H3JT43,Q6GII3,Q8NWD0,Q8NWC9,Q8NUR2,Q6GBR8,Q6GG71,Q8NUK7,Q8NUK8,Q8NV65,Q6GEA1,Q931G1,Q8NWR7,Q2YY06,Q99TF4,Q99X30	A0A0H3JT43,Q6GII3,Q8NWD0,Q6GGG2,Q8NWC9,Q99W83,Q8NUR2,Q8NYC7,Q6GBR8,Q6GG71,Q7X2S2,Q8NUK7,Q8NUK8,Q8NV65,Q6GEA1,Q931G1,Q6GKT7,Q8NWR7,Q2YY06,Q6GGZ6,Q5HFY4,Q99TF4,Q8NWQ4,Q99X30	0.0111806	0.94544	0.666667
GO:0046395	carboxylic acid catabolic process	P	16	24	261	623	0.0613027	0.0385233	over	A0A0H3JT43,Q6GII3,Q8NWD0,Q8NWC9,Q8NUR2,Q6GBR8,Q6GG71,Q8NUK7,Q8NUK8,Q8NV65,Q6GEA1,Q931G1,Q8NWR7,Q2YY06,Q99TF4,Q99X30	A0A0H3JT43,Q6GII3,Q8NWD0,Q6GGG2,Q8NWC9,Q99W83,Q8NUR2,Q8NYC7,Q6GBR8,Q6GG71,Q7X2S2,Q8NUK7,Q8NUK8,Q8NV65,Q6GEA1,Q931G1,Q6GKT7,Q8NWR7,Q2YY06,Q6GGZ6,Q5HFY4,Q99TF4,Q8NWQ4,Q99X30	0.0111806	0.94544	0.666667
GO:0016798	hydrolase activity, acting on glycosyl bonds	F	5	5	261	623	0.0191571	0.00802568	over	Q99TQ0,Q5HH31,Q8NX96,Q6G6A5,Q8NYD0	Q99TQ0,Q5HH31,Q8NX96,Q6G6A5,Q8NYD0	0.0126187	0.94544	1
GO:1901565	organonitrogen compound catabolic process	P	20	32	261	623	0.0766284	0.0513644	over	A0A0H3JT43,Q6GII3,Q8NWD0,Q8NWC9,Q99TQ0,Q5HH31,Q8NX96,Q8NUR2,Q6GG71,Q8NUK7,Q8NUK8,Q8NV65,Q6GEA1,Q931G1,Q8NWR7,Q2YY06,Q99X56,Q99TF4,Q6GEE4,Q8NYD0	A0A0H3JT43,Q6GII3,Q8NWD0,Q6GGG2,Q8NWC9,Q6GHI2,Q99W83,Q99TQ0,Q2FYD8,Q5HH31,Q8NX96,Q8NUR2,Q6GG71,Q7X2S2,Q8NUK7,Q8NUK8,Q8NV65,Q6GEA1,Q931G1,Q6GKT7,P00807,Q8NWR7,Q2YY06,Q6GGZ6,Q99X56,Q5HFY4,Q99TF4,Q8NXM6,Q6GEE6,Q6GEE4,Q8NYD0,Q8NWQ4	0.0129681	0.94544	0.625
GO:0009063	cellular amino acid catabolic process	P	14	21	261	623	0.0536398	0.0337079	over	A0A0H3JT43,Q6GII3,Q8NWD0,Q8NWC9,Q8NUR2,Q6GG71,Q8NUK7,Q8NUK8,Q8NV65,Q6GEA1,Q931G1,Q8NWR7,Q2YY06,Q99TF4	A0A0H3JT43,Q6GII3,Q8NWD0,Q6GGG2,Q8NWC9,Q99W83,Q8NUR2,Q6GG71,Q7X2S2,Q8NUK7,Q8NUK8,Q8NV65,Q6GEA1,Q931G1,Q6GKT7,Q8NWR7,Q2YY06,Q6GGZ6,Q5HFY4,Q99TF4,Q8NWQ4	0.0177101	0.94544	0.666667
GO:1901606	alpha-amino acid catabolic process	P	14	21	261	623	0.0536398	0.0337079	over	A0A0H3JT43,Q6GII3,Q8NWD0,Q8NWC9,Q8NUR2,Q6GG71,Q8NUK7,Q8NUK8,Q8NV65,Q6GEA1,Q931G1,Q8NWR7,Q2YY06,Q99TF4	A0A0H3JT43,Q6GII3,Q8NWD0,Q6GGG2,Q8NWC9,Q99W83,Q8NUR2,Q6GG71,Q7X2S2,Q8NUK7,Q8NUK8,Q8NV65,Q6GEA1,Q931G1,Q6GKT7,Q8NWR7,Q2YY06,Q6GGZ6,Q5HFY4,Q99TF4,Q8NWQ4	0.0177101	0.94544	0.666667
GO:0016903	oxidoreductase activity, acting on the aldehyde or oxo group of donors	F	9	12	261	623	0.0344828	0.0192616	over	Q2FWX9,Q5HJK3,Q6GG19,Q931R8,Q820A6,Q8NUM0,Q99RW4,Q2YYT1,Q8NUR2	Q2FWX9,Q5HJK3,Q8NVG4,Q6GIL8,Q6GG19,Q931R8,Q6GHZ1,Q820A6,Q8NUM0,Q99RW4,Q2YYT1,Q8NUR2	0.0203858	0.94544	0.75
GO:0016491	oxidoreductase activity	F	40	75	261	623	0.153257	0.120385	over	Q99X11,Q6GHY9,Q99RW4,Q2YYT1,Q99TF4,Q8NUR2,Q2FWX9,Q5HJK3,Q6GH72,Q99V36,Q99V38,Q6GI75,Q99VD0,Q6GG19,Q8NWD0,Q8NWC9,Q99X56,Q8NW61,Q6GK73,Q8NUM9,Q8NX95,Q2G296,Q931R8,Q6GJR7,Q6GHD0,Q820A6,Q6GKH2,Q6GH44,Q6G9D7,Q6GDS2,Q6GIQ3,Q8NUM0,Q6GHU0,Q8NV80,Q2G1B9,Q99VC0,Q6GKH9,Q99RB2,Q5HD73,Q99W49	Q99X11,Q5HIR6,Q6GHY9,Q99RW4,Q2YYT1,Q5HFY4,Q99TF4,Q8NUR2,Q6GH69,Q8NY70,Q8NXU1,Q2FWX9,Q5HJK3,Q8NVG4,Q99UE2,Q6GH72,Q99V36,Q99V37,Q99V38,Q6GHK4,Q6GI75,Q99VD0,Q6GIL8,Q6GG19,Q8NWM9,Q8NWD0,Q8NWC9,Q99X56,Q2YZB4,Q8NW61,Q5HEE5,Q6GK73,Q8NUM9,Q8NX95,Q2G296,Q931R8,Q99W24,Q6GJR7,Q6GHD0,Q6GGI7,Q6GGJ5,Q6GHZ1,Q820A6,Q6GGE6,Q6GKH2,Q6GB66,Q6GH44,Q6G9D7,Q8NW51,Q6GDS2,Q6GIQ3,Q8NUM0,Q9EZ11,Q6G6V5,Q8NUM4,Q9RL68,Q6GHU0,…	0.0224294	0.94544	0.533333
GO:0009056	catabolic process	P	39	73	261	623	0.149425	0.117175	over	A0A0H3JT43,Q6GII3,Q8NWD0,Q8NWC9,Q6GK73,Q931R8,Q6G6Q5,Q8NUM9,Q5HCU6,Q6GHY9,Q820A6,Q6GG19,Q6G943,Q99SH6,Q6GA63,Q99TQ0,Q5HH31,Q8NX96,P99174,Q8NUR2,Q8NUI5,Q6GBR8,Q6GG71,Q8NUK7,Q8NUK8,Q8NV65,Q6GEA1,Q931G1,Q6GHD5,Q8NWR7,Q2YY06,Q99UU0,Q99X56,Q6GH72,Q99TF4,Q6GEE4,Q6GKH9,Q8NYD0,Q99X30	A0A0H3JT43,Q6GII3,Q8NWD0,Q6GGG2,Q8NWC9,Q8NXL5,Q6GK73,Q6GIL7,Q6GIL6,Q6GIL4,Q931R8,Q6G6Q5,Q8NXF1,Q8NUM9,Q5HCU6,Q6GIL8,Q6GHZ1,Q6GHY9,Q820A6,Q6GG19,Q8NX76,Q6GEV0,Q6G943,Q99UW5,Q99SH6,Q2FY15,Q99UJ8,Q6GHE9,Q6GHI2,Q99W83,Q6GA63,Q99TQ0,Q2FYD8,Q5HH31,Q8NX96,Q6GKG6,P99174,Q8NYR1,Q8NXN2,Q8NUR2,Q8NUI5,Q931T1,Q8NYC7,Q6GBR8,Q6GG71,Q7X2S2,Q8NUK7,Q8NUK8,Q8NV65,Q6GEA1,Q931G1,Q6GKT7,Q6GHD5,Q99UH2,P00807,Q8NWR7,Q2Y…	0.0233609	0.94544	0.534247
GO:0005618	cell wall	C	6	7	261	623	0.0229885	0.011236	over	A0A0H3K686,Q99UX4,O86488,Q931E9,Q5HJU7,Q2G015	A0A0H3K686,Q99UX4,O86488,Q931E9,Q5HJU7,Q2G015,Q6GDH2	0.0236281	0.94544	0.857143
GO:0030312	external encapsulating structure	C	6	7	261	623	0.0229885	0.011236	over	A0A0H3K686,Q99UX4,O86488,Q931E9,Q5HJU7,Q2G015	A0A0H3K686,Q99UX4,O86488,Q931E9,Q5HJU7,Q2G015,Q6GDH2	0.0236281	0.94544	0.857143
GO:0016836	hydro-lyase activity	F	10	14	261	623	0.0383142	0.0224719	over	Q6GF14,Q8NVI9,Q6G9K9,Q6G7Q4,Q5HES4,Q6GDC8,Q8NYD0,Q9EZ12,Q931G1,Q8NXY2	Q6GF14,Q8NVI9,Q6G9K9,Q6G7Q4,Q5HES4,Q6GDC8,Q6GIL4,Q6GG37,Q8NYD0,Q6GEX6,Q9EZ12,Q931G1,Q8NXY2,Q2G2P8	0.0237005	0.94544	0.714286
GO:0055114	oxidation-reduction process	P	10	14	261	623	0.0383142	0.0224719	over	Q6GHJ0,Q931R8,Q6G9K9,Q8NW61,Q8NX01,Q8NWR7,Q2YY06,Q5HES4,Q99V38,Q99VD0	Q6GHJ0,Q931R8,Q6G9K9,Q8NW61,Q6G6V5,Q8NUM4,Q8NX01,Q8NWR7,Q2YY06,Q5HES4,Q6GGZ6,Q99V37,Q99V38,Q99VD0	0.0237005	0.94544	0.714286
GO:0043648	dicarboxylic acid metabolic process	P	10	14	261	623	0.0383142	0.0224719	over	Q5HES4,Q8NUR2,Q9EZ12,Q9EZ10,Q2G296,Q59803,Q8NV65,Q6GEA1,Q931G1,Q8NXZ2	Q5HES4,Q8NUR2,Q9EZ12,Q9EZ11,Q9EZ10,Q5HG20,Q2G296,P63585,Q59803,Q8NV65,Q6GEA1,Q931G1,Q6GKT7,Q8NXZ2	0.0237005	0.94544	0.714286
GO:1901575	organic substance catabolic process	P	38	71	261	623	0.145594	0.113965	over	A0A0H3JT43,Q6GII3,Q8NWD0,Q8NWC9,Q6GK73,Q931R8,Q6G6Q5,Q8NUM9,Q5HCU6,Q6GHY9,Q820A6,Q6GG19,Q6G943,Q99SH6,Q6GA63,Q99TQ0,Q5HH31,Q8NX96,P99174,Q8NUR2,Q8NUI5,Q6GBR8,Q6GG71,Q8NUK7,Q8NUK8,Q8NV65,Q6GEA1,Q931G1,Q6GHD5,Q8NWR7,Q2YY06,Q99UU0,Q99X56,Q99TF4,Q6GEE4,Q6GKH9,Q8NYD0,Q99X30	A0A0H3JT43,Q6GII3,Q8NWD0,Q6GGG2,Q8NWC9,Q8NXL5,Q6GK73,Q6GIL7,Q6GIL6,Q6GIL4,Q931R8,Q6G6Q5,Q8NXF1,Q8NUM9,Q5HCU6,Q6GIL8,Q6GHZ1,Q6GHY9,Q820A6,Q6GG19,Q8NX76,Q6GEV0,Q6G943,Q99UW5,Q99SH6,Q2FY15,Q99UJ8,Q6GHE9,Q6GHI2,Q99W83,Q6GA63,Q99TQ0,Q2FYD8,Q5HH31,Q8NX96,Q6GKG6,P99174,Q8NYR1,Q8NXN2,Q8NUR2,Q8NUI5,Q931T1,Q8NYC7,Q6GBR8,Q6GG71,Q7X2S2,Q8NUK7,Q8NUK8,Q8NV65,Q6GEA1,Q931G1,Q6GKT7,Q6GHD5,Q99UH2,P00807,Q8NWR7,Q2Y…	0.0243205	0.94544	0.535211
GO:0016999	antibiotic metabolic process	P	15	24	261	623	0.0574713	0.0385233	over	Q6GHJ0,Q931R8,Q6G9K9,Q8NW61,Q8NX01,Q8NWR7,Q2YY06,Q5HES4,Q99RW4,Q2YYT1,Q6GBR8,Q8NV65,Q6GEA1,Q931G1,Q6GH72	Q6GHJ0,Q931R8,Q6G9K9,Q8NW61,Q6G6V5,Q8NUM4,Q8NX01,Q8NWR7,Q2YY06,Q5HES4,Q6GGZ6,Q99RW4,Q2YYT1,Q8NYC7,Q6GBR8,Q8NV65,Q6GEA1,Q931G1,Q6GKT7,Q99W39,P00807,Q99UE2,Q6GH72,Q8NWQ4	0.0311334	0.94544	0.625
GO:0016620	oxidoreductase activity, acting on the aldehyde or oxo group of donors, NAD or NADP as acceptor	F	7	9	261	623	0.0268199	0.0144462	over	Q2FWX9,Q5HJK3,Q6GG19,Q8NUM0,Q99RW4,Q2YYT1,Q8NUR2	Q2FWX9,Q5HJK3,Q8NVG4,Q6GIL8,Q6GG19,Q8NUM0,Q99RW4,Q2YYT1,Q8NUR2	0.0319131	0.94544	0.777778
GO:0044248	cellular catabolic process	P	36	68	261	623	0.137931	0.109149	over	A0A0H3JT43,Q6GII3,Q8NWD0,Q8NWC9,Q6GK73,Q931R8,Q6G6Q5,Q8NUM9,Q5HCU6,Q6GHY9,Q820A6,Q6GG19,Q6G943,Q99SH6,Q6GA63,Q99TQ0,P99174,Q8NUR2,Q6GBR8,Q6GG71,Q8NUK7,Q8NUK8,Q8NV65,Q6GEA1,Q931G1,Q6GHD5,Q8NWR7,Q2YY06,Q99UU0,Q99X56,Q6GH72,Q99TF4,Q6GEE4,Q6GKH9,Q8NYD0,Q99X30	A0A0H3JT43,Q6GII3,Q8NWD0,Q6GGG2,Q8NWC9,Q6GK73,Q6GIL7,Q6GIL6,Q6GIL4,Q931R8,Q6G6Q5,Q8NXF1,Q8NUM9,Q5HCU6,Q6GIL8,Q6GHZ1,Q6GHY9,Q820A6,Q6GG19,Q8NXL5,Q8NX76,Q6GEV0,Q6G943,Q99UW5,Q99SH6,Q2FY15,Q99UJ8,Q6GHE9,Q6GHI2,Q99W83,Q6GA63,Q99TQ0,Q6GKG6,P99174,Q8NYR1,Q8NXN2,Q8NUR2,Q931T1,Q8NYC7,Q6GBR8,Q6GG71,Q7X2S2,Q8NUK7,Q8NUK8,Q8NV65,Q6GEA1,Q931G1,Q6GKT7,Q6GHD5,Q99UH2,P00807,Q8NWR7,Q2YY06,Q6GGZ6,Q99UU0,Q2YWH4,Q99…	0.0345708	0.94544	0.529412
GO:0043228	non-membrane-bounded organelle	C	34	64	261	623	0.130268	0.102729	over	Q6GKT0,Q6GJV3,Q6GJV1,Q6GJD1,Q6GBU7,Q6GHL1,P66083,Q6GH71,Q6GGC5,Q931Q3,Q99TK6,Q6GG27,Q6GEV5,Q99S51,Q99S46,Q6GEJ4,Q6GEJ1,Q99S28,Q99S23,Q931G5,Q8NX05,Q6GEI3,Q99WA2,Q8NWM8,Q6GH51,Q99UM1,Q6GH50,Q6GJJ4,Q6GBU9,Q6GEK1,Q99S31,Q99S26,Q6GJC3,Q6GGD7	Q6GKT0,Q6GJV3,Q6GJV1,Q6GJD1,Q6GJC9,Q6GBU7,Q6GHL1,Q6GHJ7,P66083,Q99UJ9,Q6GH71,Q6GGC5,Q99TR3,Q931Q3,Q99TK6,Q6GG27,Q6GG26,Q6GEV5,Q6GEL8,Q99S51,Q99S46,Q6GEK8,Q6GEK7,Q6GEK6,Q99S37,Q99S36,Q6GEJ7,Q6GEJ6,Q99S33,Q6GEJ4,Q8NVB4,Q6GEJ1,Q99S28,Q99S23,Q6G772,Q931G5,Q8NX05,Q6GEI3,Q99WA2,Q8NWM8,Q6GGT5,Q6GJC8,Q6GH51,Q8NKW8,P66937,Q99UM1,Q6GH50,Q6GJJ4,Q8NW47,Q6GBU9,Q6GHV8,Q6GEK2,Q6GEK1,Q99S31,Q99S26,Q6GEI6,Q6GJC3,…	0.0375045	0.94544	0.53125
GO:0043226	organelle	C	34	64	261	623	0.130268	0.102729	over	Q6GKT0,Q6GJV3,Q6GJV1,Q6GJD1,Q6GBU7,Q6GHL1,P66083,Q6GH71,Q6GGC5,Q931Q3,Q99TK6,Q6GG27,Q6GEV5,Q99S51,Q99S46,Q6GEJ4,Q6GEJ1,Q99S28,Q99S23,Q931G5,Q8NX05,Q6GEI3,Q99WA2,Q8NWM8,Q6GH51,Q99UM1,Q6GH50,Q6GJJ4,Q6GBU9,Q6GEK1,Q99S31,Q99S26,Q6GJC3,Q6GGD7	Q6GKT0,Q6GJV3,Q6GJV1,Q6GJD1,Q6GJC9,Q6GBU7,Q6GHL1,Q6GHJ7,P66083,Q99UJ9,Q6GH71,Q6GGC5,Q99TR3,Q931Q3,Q99TK6,Q6GG27,Q6GG26,Q6GEV5,Q6GEL8,Q99S51,Q99S46,Q6GEK8,Q6GEK7,Q6GEK6,Q99S37,Q99S36,Q6GEJ7,Q6GEJ6,Q99S33,Q6GEJ4,Q8NVB4,Q6GEJ1,Q99S28,Q99S23,Q6G772,Q931G5,Q8NX05,Q6GEI3,Q99WA2,Q8NWM8,Q6GGT5,Q6GJC8,Q6GH51,Q8NKW8,P66937,Q99UM1,Q6GH50,Q6GJJ4,Q8NW47,Q6GBU9,Q6GHV8,Q6GEK2,Q6GEK1,Q99S31,Q99S26,Q6GEI6,Q6GJC3,…	0.0375045	0.94544	0.53125
GO:0043229	intracellular organelle	C	34	64	261	623	0.130268	0.102729	over	Q6GKT0,Q6GJV3,Q6GJV1,Q6GJD1,Q6GBU7,Q6GHL1,P66083,Q6GH71,Q6GGC5,Q931Q3,Q99TK6,Q6GG27,Q6GEV5,Q99S51,Q99S46,Q6GEJ4,Q6GEJ1,Q99S28,Q99S23,Q931G5,Q8NX05,Q6GEI3,Q99WA2,Q8NWM8,Q6GH51,Q99UM1,Q6GH50,Q6GJJ4,Q6GBU9,Q6GEK1,Q99S31,Q99S26,Q6GJC3,Q6GGD7	Q6GKT0,Q6GJV3,Q6GJV1,Q6GJD1,Q6GJC9,Q6GBU7,Q6GHL1,Q6GHJ7,P66083,Q99UJ9,Q6GH71,Q6GGC5,Q99TR3,Q931Q3,Q99TK6,Q6GG27,Q6GG26,Q6GEV5,Q6GEL8,Q99S51,Q99S46,Q6GEK8,Q6GEK7,Q6GEK6,Q99S37,Q99S36,Q6GEJ7,Q6GEJ6,Q99S33,Q6GEJ4,Q8NVB4,Q6GEJ1,Q99S28,Q99S23,Q6G772,Q931G5,Q8NX05,Q6GEI3,Q99WA2,Q8NWM8,Q6GGT5,Q6GJC8,Q6GH51,Q8NKW8,P66937,Q99UM1,Q6GH50,Q6GJJ4,Q8NW47,Q6GBU9,Q6GHV8,Q6GEK2,Q6GEK1,Q99S31,Q99S26,Q6GEI6,Q6GJC3,…	0.0375045	0.94544	0.53125
GO:0043232	intracellular non-membrane-bounded organelle	C	34	64	261	623	0.130268	0.102729	over	Q6GKT0,Q6GJV3,Q6GJV1,Q6GJD1,Q6GBU7,Q6GHL1,P66083,Q6GH71,Q6GGC5,Q931Q3,Q99TK6,Q6GG27,Q6GEV5,Q99S51,Q99S46,Q6GEJ4,Q6GEJ1,Q99S28,Q99S23,Q931G5,Q8NX05,Q6GEI3,Q99WA2,Q8NWM8,Q6GH51,Q99UM1,Q6GH50,Q6GJJ4,Q6GBU9,Q6GEK1,Q99S31,Q99S26,Q6GJC3,Q6GGD7	Q6GKT0,Q6GJV3,Q6GJV1,Q6GJD1,Q6GJC9,Q6GBU7,Q6GHL1,Q6GHJ7,P66083,Q99UJ9,Q6GH71,Q6GGC5,Q99TR3,Q931Q3,Q99TK6,Q6GG27,Q6GG26,Q6GEV5,Q6GEL8,Q99S51,Q99S46,Q6GEK8,Q6GEK7,Q6GEK6,Q99S37,Q99S36,Q6GEJ7,Q6GEJ6,Q99S33,Q6GEJ4,Q8NVB4,Q6GEJ1,Q99S28,Q99S23,Q6G772,Q931G5,Q8NX05,Q6GEI3,Q99WA2,Q8NWM8,Q6GGT5,Q6GJC8,Q6GH51,Q8NKW8,P66937,Q99UM1,Q6GH50,Q6GJJ4,Q8NW47,Q6GBU9,Q6GHV8,Q6GEK2,Q6GEK1,Q99S31,Q99S26,Q6GEI6,Q6GJC3,…	0.0375045	0.94544	0.53125
GO:0072350	tricarboxylic acid metabolic process	P	8	11	261	623	0.0306513	0.0176565	over	Q6GHJ0,Q931R8,Q6G9K9,Q8NW61,Q8NX01,Q8NWR7,Q2YY06,Q5HES4	Q6GHJ0,Q931R8,Q6G9K9,Q8NW61,Q6G6V5,Q8NUM4,Q8NX01,Q8NWR7,Q2YY06,Q5HES4,Q6GGZ6	0.037909	0.94544	0.727273
GO:0006099	tricarboxylic acid cycle	P	8	11	261	623	0.0306513	0.0176565	over	Q6GHJ0,Q931R8,Q6G9K9,Q8NW61,Q8NX01,Q8NWR7,Q2YY06,Q5HES4	Q6GHJ0,Q931R8,Q6G9K9,Q8NW61,Q6G6V5,Q8NUM4,Q8NX01,Q8NWR7,Q2YY06,Q5HES4,Q6GGZ6	0.037909	0.94544	0.727273
GO:0006101	citrate metabolic process	P	8	11	261	623	0.0306513	0.0176565	over	Q6GHJ0,Q931R8,Q6G9K9,Q8NW61,Q8NX01,Q8NWR7,Q2YY06,Q5HES4	Q6GHJ0,Q931R8,Q6G9K9,Q8NW61,Q6G6V5,Q8NUM4,Q8NX01,Q8NWR7,Q2YY06,Q5HES4,Q6GGZ6	0.037909	0.94544	0.727273
GO:0048037	cofactor binding	F	33	62	261	623	0.126437	0.0995185	over	Q99X11,Q99X56,Q6GH72,Q8NW75,Q8NXY3,Q6GAW9,Q99SJ1,Q2YU22,Q5HF24,Q8NXH0,Q6GJB8,Q931R8,Q6GIF4,Q99RW4,Q2YYT1,Q99VC0,Q6GHI4,Q8NUM0,Q6GHY9,Q6GG19,Q6GI75,Q99W56,Q6GDS2,Q8NW61,Q8NV80,Q6GIG3,Q99UQ0,Q99UI1,Q6G7Q4,Q6GF14,Q6G9K9,Q6GIQ3,Q8NX01	Q6GHK3,Q99X11,Q6GE88,Q99W24,Q99X56,Q99UE2,Q99V37,Q6GH72,Q8NXN3,Q8NW75,Q99T15,Q6GEW2,Q9ZAH5,Q8NXY3,Q6GAW9,Q99SJ1,Q8NWQ4,Q2YU22,Q5HF24,Q5HG20,Q8NXH0,Q6GJB8,Q931R8,Q6GI39,Q6GIF4,Q99RW4,Q2YYT1,Q99VC0,Q6GHI4,Q8NUM0,Q6GD93,Q5HIR6,Q6GHY9,Q8NYV4,Q9EZ11,Q5HEE5,Q6GIL8,Q6GHK4,Q6GGI7,Q6GG19,Q6GI75,Q6GF26,Q9RL68,P39858,Q99W56,Q99VK8,Q6GJB5,Q8NWM9,P39861,Q6GDS2,Q2YZB4,Q8NW61,Q8NV80,Q6GIG3,Q99VC4,Q99UQ0,Q99UI1,…	0.0390425	0.94544	0.532258
GO:0015980	energy derivation by oxidation of organic compounds	P	9	13	261	623	0.0344828	0.0208668	over	Q6GHJ0,Q931R8,Q6G9K9,Q8NW61,Q8NX01,Q8NWR7,Q2YY06,Q5HES4,Q99V38	Q6GHJ0,Q931R8,Q6G9K9,Q8NW61,Q6G6V5,Q8NUM4,Q8NX01,Q8NWR7,Q2YY06,Q5HES4,Q6GGZ6,Q99V37,Q99V38	0.0421536	0.94544	0.692308
GO:0045333	cellular respiration	P	9	13	261	623	0.0344828	0.0208668	over	Q6GHJ0,Q931R8,Q6G9K9,Q8NW61,Q8NX01,Q8NWR7,Q2YY06,Q5HES4,Q99V38	Q6GHJ0,Q931R8,Q6G9K9,Q8NW61,Q6G6V5,Q8NUM4,Q8NX01,Q8NWR7,Q2YY06,Q5HES4,Q6GGZ6,Q99V37,Q99V38	0.0421536	0.94544	0.692308
GO:0009060	aerobic respiration	P	9	13	261	623	0.0344828	0.0208668	over	Q6GHJ0,Q931R8,Q6G9K9,Q8NW61,Q8NX01,Q8NWR7,Q2YY06,Q5HES4,Q99V38	Q6GHJ0,Q931R8,Q6G9K9,Q8NW61,Q6G6V5,Q8NUM4,Q8NX01,Q8NWR7,Q2YY06,Q5HES4,Q6GGZ6,Q99V38,Q99V37	0.0421536	0.94544	0.692308
GO:0015942	formate metabolic process	P	5	6	261	623	0.0191571	0.00963082	over	Q8NV65,Q6GEA1,Q931G1,Q99RW4,Q2YYT1	Q8NV65,Q6GEA1,Q931G1,Q6GKT7,Q99RW4,Q2YYT1	0.0495763	0.94544	0.833333
GO:0009081	branched-chain amino acid metabolic process	P	5	6	261	623	0.0191571	0.00963082	over	Q6G7Q4,Q6GBT3,Q99SJ1,Q6GF14,Q8NVI9	Q6G7Q4,Q5HEE5,Q6GBT3,Q99SJ1,Q6GF14,Q8NVI9	0.0495763	0.94544	0.833333
GO:0009082	branched-chain amino acid biosynthetic process	P	5	6	261	623	0.0191571	0.00963082	over	Q6G7Q4,Q6GBT3,Q99SJ1,Q6GF14,Q8NVI9	Q6G7Q4,Q5HEE5,Q6GBT3,Q99SJ1,Q6GF14,Q8NVI9	0.0495763	0.94544	0.833333
GO:0016053	organic acid biosynthetic process	P	38	74	261	623	0.145594	0.11878	over	Q6GDC8,Q8NX95,Q8NUI2,P64356,Q6GK73,Q931R8,Q6G6Q5,Q8NUM9,Q5HCU6,Q6GHY9,Q820A6,Q6GG19,Q8NXF2,Q6GA10,Q8NUK8,Q8NUR2,Q6GIA4,Q59803,Q8NY94,Q9EZ12,Q9EZ10,Q6G7Q4,Q6GBT3,Q99SJ1,Q6GF14,Q8NVI9,Q2G296,Q5HJY7,Q99TQ0,A0A0H3JVA1,Q6GI75,Q8NXZ2,Q6GAW9,Q6GIF6,Q6GIF4,Q6GK63,Q99WW8,Q2G1B9	Q8NXN3,Q6GDC8,Q8NX95,Q8NUI2,Q2YZB4,P64356,Q6GK73,Q6GIL7,Q6GIL6,Q6GIL4,Q931R8,Q6G6Q5,Q8NXF1,Q8NUM9,Q5HCU6,Q6GIL8,Q6GHZ1,Q6GHY9,Q820A6,Q6GG19,Q8NXL5,Q8NX76,Q6GEV0,Q8NXF2,Q6GA10,Q6GGH8,Q8NX44,Q6GHN3,Q8NUK8,Q6GIC7,Q6GJF8,Q8NUR2,Q6G9Q4,Q6GIA4,Q8NX10,Q99TG2,Q6GEX6,Q8NW60,Q99UN8,Q8NXE1,P63585,Q59803,Q8NY94,Q9EZ12,Q9EZ11,Q9EZ10,Q5HG20,Q6G7Q4,Q5HEE5,Q6GBT3,Q99SJ1,Q6GF14,Q8NVI9,Q2FY37,Q2G296,Q6G677,Q5HJY7,…	0.0520864	0.94544	0.513514
GO:0006082	organic acid metabolic process	P	67	139	261	623	0.256705	0.223114	over	Q6GDC8,Q8NX95,Q8NUI2,P64356,A0A0H3JT43,Q6GII3,Q8NWD0,Q8NWC9,Q6GK73,Q931R8,Q6G6Q5,Q8NUM9,Q5HCU6,Q6GHY9,Q820A6,Q6GG19,Q8NW61,Q6GHJ0,Q6G9K9,Q8NX01,Q8NWR7,Q2YY06,Q5HES4,Q99W73,P41368,Q5HJY7,Q99VD0,Q99UU0,Q8NXF2,Q6GA10,Q8NUK8,Q8NXH0,Q8NUR2,Q8NVE6,Q99SJ1,Q6GIA4,Q59803,Q8NY94,Q9EZ12,Q9EZ10,Q6G7Q4,Q6GBT3,Q6GF14,Q8NVI9,Q2G296,Q99RW4,Q2YYT1,Q6GBR8,Q99TQ0,A0A0H3JVA1,Q6GG71,Q8NUK7,Q8NV65,Q6GEA1,Q931G1,Q6GI75…	Q8NXN3,Q6GDC8,Q8NX95,Q8NUI2,Q2YZB4,P64356,A0A0H3JT43,Q6GII3,Q8NWD0,Q6GGG2,Q8NWC9,Q6GK73,Q6GIL7,Q6GIL6,Q6GIL4,Q931R8,Q6G6Q5,Q8NXF1,Q8NUM9,Q5HCU6,Q6GIL8,Q6GHZ1,Q6GHY9,Q820A6,Q6GG19,Q8NXL5,Q8NX76,Q6GEV0,Q8NW61,Q6GHJ0,Q6G9K9,Q6G6V5,Q8NUM4,Q8NX01,Q8NWR7,Q2YY06,Q5HES4,Q6GGZ6,Q6GG85,Q8NXT8,Q8NWP3,Q6GG73,Q99W73,Q6GJE1,Q6GGD5,Q6GG72,Q6GHP2,P41368,Q2YTH9,Q8NXZ0,Q5HII6,Q6GHU7,Q8NX60,Q99UK9,Q5HJY7,Q8NW68,Q6G…	0.0538281	0.94544	0.482014
GO:0006575	cellular modified amino acid metabolic process	P	6	8	261	623	0.0229885	0.0128411	over	Q2G296,Q99TQ0,Q8NUM0,Q8NX95,Q5HF42,Q8NXZ2	Q2G296,Q6G677,Q99TQ0,Q8NUM0,Q6GEW2,Q8NX95,Q5HF42,Q8NXZ2	0.061371	0.94544	0.75
GO:0019350	teichoic acid biosynthetic process	P	6	8	261	623	0.0229885	0.0128411	over	Q6GIF6,Q6GIF4,Q6GK63,Q99WW8,Q2G1B9,A0A0H3JVA1	Q6GIF6,Q6GIF4,Q99VQ4,Q6GK63,Q99WW8,Q2G1B9,A0A0H3JVA1,Q2G2X2	0.061371	0.94544	0.75
GO:0043650	dicarboxylic acid biosynthetic process	P	6	8	261	623	0.0229885	0.0128411	over	Q8NUR2,Q2G296,Q59803,Q9EZ12,Q9EZ10,Q8NXZ2	Q8NUR2,Q2G296,P63585,Q59803,Q9EZ12,Q9EZ11,Q9EZ10,Q8NXZ2	0.061371	0.94544	0.75
GO:0046374	teichoic acid metabolic process	P	6	8	261	623	0.0229885	0.0128411	over	A0A0H3JVA1,Q6GIF6,Q6GIF4,Q6GK63,Q99WW8,Q2G1B9	A0A0H3JVA1,Q2G2X2,Q6GIF6,Q6GIF4,Q99VQ4,Q6GK63,Q99WW8,Q2G1B9	0.061371	0.94544	0.75
GO:0009055	electron transfer activity	F	6	8	261	623	0.0229885	0.0128411	over	Q99V36,Q99V38,Q99X11,Q6GHY9,Q99RW4,Q2YYT1	Q99V36,Q99V37,Q99V38,Q99X11,Q5HIR6,Q6GHY9,Q99RW4,Q2YYT1	0.061371	0.94544	0.75
GO:0008652	cellular amino acid biosynthetic process	P	20	36	261	623	0.0766284	0.0577849	over	Q6GDC8,Q8NX95,Q8NUI2,P64356,Q8NXF2,Q6GA10,Q8NUK8,Q8NUR2,Q59803,Q8NY94,Q9EZ12,Q9EZ10,Q6G7Q4,Q6GBT3,Q99SJ1,Q6GF14,Q8NVI9,Q5HJY7,Q99TQ0,Q6GAW9	Q8NXN3,Q6GDC8,Q8NX95,Q8NUI2,Q2YZB4,P64356,Q8NXF2,Q6GA10,Q6GGH8,Q8NX44,Q6GHN3,Q8NUK8,Q6GIC7,Q6GJF8,Q8NUR2,Q6G9Q4,P63585,Q59803,Q8NY94,Q9EZ12,Q9EZ11,Q9EZ10,Q5HG20,Q6G7Q4,Q5HEE5,Q6GBT3,Q99SJ1,Q6GF14,Q8NVI9,Q5HJY7,Q6GEW2,Q99TQ0,Q9ZAH5,Q8NXF3,Q6GAW9,Q6GGJ5	0.0629269	0.94544	0.555556
GO:1901607	alpha-amino acid biosynthetic process	P	19	34	261	623	0.0727969	0.0545746	over	Q6GDC8,Q8NX95,Q8NUI2,P64356,Q8NXF2,Q6GA10,Q8NUK8,Q8NUR2,Q8NY94,Q9EZ12,Q9EZ10,Q6G7Q4,Q6GBT3,Q99SJ1,Q6GF14,Q8NVI9,Q5HJY7,Q99TQ0,Q6GAW9	Q8NXN3,Q6GDC8,Q8NX95,Q8NUI2,Q2YZB4,P64356,Q8NXF2,Q6GA10,Q6GGH8,Q8NX44,Q6GHN3,Q8NUK8,Q6GIC7,Q6GJF8,Q8NUR2,Q6G9Q4,Q8NY94,Q9EZ12,Q9EZ11,Q9EZ10,Q5HG20,Q6G7Q4,Q5HEE5,Q6GBT3,Q99SJ1,Q6GF14,Q8NVI9,Q5HJY7,Q6GEW2,Q99TQ0,Q9ZAH5,Q8NXF3,Q6GAW9,Q6GGJ5	0.0649257	0.94544	0.558824
GO:0009069	serine family amino acid metabolic process	P	7	10	261	623	0.0268199	0.0160514	over	A0A0H3JT43,Q6GII3,Q8NWD0,Q8NWC9,Q8NXH0,Q5HJY7,Q99TQ0	A0A0H3JT43,Q6GII3,Q8NWD0,Q6GGG2,Q8NWC9,Q8NXH0,Q6GJF8,Q5HJY7,Q6GEW2,Q99TQ0	0.0686155	0.94544	0.7
GO:0052803	imidazole-containing compound metabolic process	P	7	10	261	623	0.0268199	0.0160514	over	Q6GDC8,Q8NX95,Q8NUI2,P64356,Q8NV65,Q6GEA1,Q931G1	Q8NXN3,Q6GDC8,Q8NX95,Q8NUI2,Q2YZB4,P64356,Q8NV65,Q6GEA1,Q931G1,Q6GKT7	0.0686155	0.94544	0.7
GO:0006547	histidine metabolic process	P	7	10	261	623	0.0268199	0.0160514	over	Q6GDC8,Q8NX95,Q8NUI2,P64356,Q8NV65,Q6GEA1,Q931G1	Q8NXN3,Q6GDC8,Q8NX95,Q8NUI2,Q2YZB4,P64356,Q8NV65,Q6GEA1,Q931G1,Q6GKT7	0.0686155	0.94544	0.7
GO:0009066	aspartate family amino acid metabolic process	P	8	12	261	623	0.0306513	0.0192616	over	Q99SJ1,Q8NY94,Q8NX95,Q9EZ12,Q9EZ10,Q99TQ0,Q8NWR7,Q2YY06	Q99SJ1,Q8NY94,Q8NX95,Q9EZ12,Q9EZ11,Q9EZ10,Q5HG20,Q99TQ0,Q8NWR7,Q2YY06,Q6GGZ6,Q8NWQ4	0.0729555	0.94544	0.666667
GO:0009072	aromatic amino acid family metabolic process	P	8	12	261	623	0.0306513	0.0192616	over	Q6GDC8,Q8NX95,Q8NUI2,P64356,Q59803,Q8NV65,Q6GEA1,Q931G1	Q8NXN3,Q6GDC8,Q8NX95,Q8NUI2,Q2YZB4,P64356,P63585,Q59803,Q8NV65,Q6GEA1,Q931G1,Q6GKT7	0.0729555	0.94544	0.666667
GO:1902012	poly(ribitol phosphate) teichoic acid biosynthetic process	P	3	3	261	623	0.0114943	0.00481541	over	Q6GK63,Q99WW8,Q2G1B9	Q6GK63,Q99WW8,Q2G1B9	0.0730371	0.94544	1
GO:0004457	lactate dehydrogenase activity	F	3	3	261	623	0.0114943	0.00481541	over	Q6GK73,Q8NUM9,Q6GDS2	Q6GK73,Q8NUM9,Q6GDS2	0.0730371	0.94544	1
GO:0003697	single-stranded DNA binding	F	3	3	261	623	0.0114943	0.00481541	over	Q6GKU1,Q6GHF0,Q6GCA6	Q6GKU1,Q6GHF0,Q6GCA6	0.0730371	0.94544	1
GO:0016877	ligase activity, forming carbon-sulfur bonds	F	3	3	261	623	0.0114943	0.00481541	over	Q6GHJ0,Q8NX01,Q6GIF6	Q6GHJ0,Q8NX01,Q6GIF6	0.0730371	0.94544	1
GO:0006551	leucine metabolic process	P	3	3	261	623	0.0114943	0.00481541	over	Q6GF14,Q8NVI9,Q6GBT3	Q6GF14,Q8NVI9,Q6GBT3	0.0730371	0.94544	1
GO:1902011	poly(ribitol phosphate) teichoic acid metabolic process	P	3	3	261	623	0.0114943	0.00481541	over	Q6GK63,Q99WW8,Q2G1B9	Q6GK63,Q99WW8,Q2G1B9	0.0730371	0.94544	1
GO:0044764	multi-organism cellular process	P	3	3	261	623	0.0114943	0.00481541	over	Q6GEU1,Q99SN8,Q5HEH9	Q6GEU1,Q99SN8,Q5HEH9	0.0730371	0.94544	1
GO:0009086	methionine biosynthetic process	P	3	3	261	623	0.0114943	0.00481541	over	Q99TQ0,Q8NY94,Q8NX95	Q99TQ0,Q8NY94,Q8NX95	0.0730371	0.94544	1
GO:0016878	acid-thiol ligase activity	F	3	3	261	623	0.0114943	0.00481541	over	Q6GHJ0,Q8NX01,Q6GIF6	Q6GHJ0,Q8NX01,Q6GIF6	0.0730371	0.94544	1
GO:0006555	methionine metabolic process	P	3	3	261	623	0.0114943	0.00481541	over	Q8NY94,Q8NX95,Q99TQ0	Q8NY94,Q8NX95,Q99TQ0	0.0730371	0.94544	1
GO:0009098	leucine biosynthetic process	P	3	3	261	623	0.0114943	0.00481541	over	Q6GF14,Q8NVI9,Q6GBT3	Q6GF14,Q8NVI9,Q6GBT3	0.0730371	0.94544	1
GO:0016810	hydrolase activity, acting on carbon-nitrogen (but not peptide) bonds	F	14	24	261	623	0.0536398	0.0385233	over	Q2G222,Q5HH31,Q8NX96,Q6GHN4,Q8NX95,Q2G296,P64356,Q7A7E0,Q6GEE4,Q8NXY2,Q8NUK7,Q8NW95,Q6GEA1,Q8NV65	Q99W43,Q8NX88,Q8NVT3,Q2G222,Q5HH31,Q8NX96,Q8NVE3,Q6GHN4,Q99W83,Q8NX95,Q2G296,P64356,Q7A7E0,Q2FYD8,Q6GJK9,P00807,Q6GEE6,Q6GEE4,Q8NXY2,Q8NUK7,Q8NW95,Q8NX78,Q6GEA1,Q8NV65	0.0739068	0.94544	0.583333
GO:0005840	ribosome	C	29	56	261	623	0.111111	0.0898876	over	Q6GBU9,Q6GEK1,Q99S31,Q99S26,Q6GJC3,Q6GKT0,Q6GJV3,Q6GJV1,Q6GJD1,Q6GBU7,Q6GHL1,P66083,Q6GH71,Q6GGC5,Q931Q3,Q99TK6,Q6GG27,Q6GEV5,Q99S51,Q99S46,Q6GEJ4,Q6GEJ1,Q99S28,Q99S23,Q931G5,Q8NX05,Q6GEI3,Q99WA2,Q8NWM8	Q6GBU9,Q6GHV8,Q6GEK2,Q6GEK1,Q99S31,Q99S26,Q6GEI6,Q6GJC3,Q6GJC2,Q6GHH9,Q6G8K8,Q6GEK0,Q6GEI7,Q6GEI9,Q6GKT0,Q6GJV3,Q6GJV1,Q6GJD1,Q6GJC9,Q6GBU7,Q6GHL1,Q6GHJ7,P66083,Q99UJ9,Q6GH71,Q6GGC5,Q99TR3,Q931Q3,Q99TK6,Q6GG27,Q6GG26,Q6GEV5,Q6GEL8,Q99S51,Q99S46,Q6GEK8,Q6GEK7,Q6GEK6,Q99S37,Q99S36,Q6GEJ7,Q6GEJ6,Q99S33,Q6GEJ4,Q8NVB4,Q6GEJ1,Q99S28,Q99S23,Q6G772,Q931G5,Q8NX05,Q6GEI3,Q99WA2,Q8NWM8,Q6GGT5,Q6GJC8	0.0769245	0.94544	0.517857
GO:1990904	ribonucleoprotein complex	C	29	56	261	623	0.111111	0.0898876	over	Q6GKT0,Q6GJV3,Q6GJV1,Q6GJD1,Q6GBU7,Q6GHL1,P66083,Q6GH71,Q6GGC5,Q931Q3,Q99TK6,Q6GG27,Q6GEV5,Q99S51,Q99S46,Q6GEJ4,Q6GEJ1,Q99S28,Q99S23,Q931G5,Q8NX05,Q6GEI3,Q99WA2,Q8NWM8,Q6GBU9,Q6GEK1,Q99S31,Q99S26,Q6GJC3	Q6GKT0,Q6GJV3,Q6GJV1,Q6GJD1,Q6GJC9,Q6GBU7,Q6GHL1,Q6GHJ7,P66083,Q99UJ9,Q6GH71,Q6GGC5,Q99TR3,Q931Q3,Q99TK6,Q6GG27,Q6GG26,Q6GEV5,Q6GEL8,Q99S51,Q99S46,Q6GEK8,Q6GEK7,Q6GEK6,Q99S37,Q99S36,Q6GEJ7,Q6GEJ6,Q99S33,Q6GEJ4,Q8NVB4,Q6GEJ1,Q99S28,Q99S23,Q6G772,Q931G5,Q8NX05,Q6GEI3,Q99WA2,Q8NWM8,Q6GGT5,Q6GJC8,Q6GBU9,Q6GHV8,Q6GEK2,Q6GEK1,Q99S31,Q99S26,Q6GEI6,Q6GJC3,Q6GJC2,Q6GHH9,Q6G8K8,Q6GEK0,Q6GEI7,Q6GEI9	0.0769245	0.94544	0.517857
GO:0005198	structural molecule activity	F	28	54	261	623	0.10728	0.0866774	over	Q6GKT0,Q6GJV3,Q6GJV1,Q6GJD1,Q6GBU9,Q6GBU7,Q6GJC3,Q6GHL1,P66083,Q6GH71,Q6GGC5,Q931Q3,Q99TK6,Q6GG27,Q6GEV5,Q99S51,Q99S46,Q6GEK1,Q6GEJ4,Q99S31,Q6GEJ1,Q99S28,Q99S26,Q99S23,Q931G5,Q8NX05,Q6GEI3,Q99WA2	Q6GKT0,Q6GJV3,Q6GJV1,Q6GJD1,Q6GBU9,Q6GJC9,Q6GBU7,Q6GJC3,Q6GJC2,Q6GHV8,Q6GHL1,Q6GHJ7,P66083,Q6GHH9,Q99UJ9,Q6GH71,Q6GGC5,Q99TR3,Q931Q3,Q99TK6,Q6GG27,Q6GG26,Q6G8K8,Q6GEV5,Q6GEL8,Q99S51,Q99S46,Q6GEK8,Q6GEK7,Q6GEK6,Q6GEK2,Q6GEK1,Q6GEK0,Q99S37,Q99S36,Q6GEJ7,Q6GEJ6,Q99S33,Q6GEJ4,Q99S31,Q8NVB4,Q6GEJ1,Q99S28,Q99S26,Q6GEI7,Q6GEI6,Q99S23,Q6G772,Q931G5,Q8NX05,Q6GEI9,Q6GEI3,Q99WA2,Q6GJC8	0.0802845	0.94544	0.518519
GO:0003735	structural constituent of ribosome	F	28	54	261	623	0.10728	0.0866774	over	Q6GKT0,Q6GJV3,Q6GJV1,Q6GJD1,Q6GBU9,Q6GBU7,Q6GJC3,Q6GHL1,P66083,Q6GH71,Q6GGC5,Q931Q3,Q99TK6,Q6GG27,Q6GEV5,Q99S51,Q99S46,Q6GEK1,Q6GEJ4,Q99S31,Q6GEJ1,Q99S28,Q99S26,Q99S23,Q931G5,Q8NX05,Q6GEI3,Q99WA2	Q6GKT0,Q6GJV3,Q6GJV1,Q6GJD1,Q6GBU9,Q6GJC9,Q6GBU7,Q6GJC3,Q6GJC2,Q6GHV8,Q6GHL1,Q6GHJ7,P66083,Q6GHH9,Q99UJ9,Q6GH71,Q6GGC5,Q99TR3,Q931Q3,Q99TK6,Q6GG27,Q6GG26,Q6G8K8,Q6GEV5,Q6GEL8,Q99S51,Q99S46,Q6GEK8,Q6GEK7,Q6GEK6,Q6GEK2,Q6GEK1,Q6GEK0,Q99S37,Q99S36,Q6GEJ7,Q6GEJ6,Q99S33,Q6GEJ4,Q99S31,Q8NVB4,Q6GEJ1,Q99S28,Q99S26,Q6GEI7,Q6GEI6,Q99S23,Q6G772,Q931G5,Q8NX05,Q6GEI9,Q6GEI3,Q99WA2,Q6GJC8	0.0802845	0.94544	0.518519
GO:0006091	generation of precursor metabolites and energy	P	16	29	261	623	0.0613027	0.046549	over	Q6GK73,Q931R8,Q6G6Q5,Q8NUM9,Q5HCU6,Q6GHY9,Q820A6,Q6GG19,Q6GHJ0,Q6G9K9,Q8NW61,Q8NX01,Q8NWR7,Q2YY06,Q5HES4,Q99V38	Q6GK73,Q6GIL7,Q6GIL6,Q6GIL4,Q931R8,Q6G6Q5,Q8NXF1,Q8NUM9,Q5HCU6,Q6GIL8,Q6GHZ1,Q6GHY9,Q820A6,Q6GG19,Q8NXL5,Q8NX76,Q6GEV0,Q6GHJ0,Q6G9K9,Q8NW61,Q6G6V5,Q8NUM4,Q8NX01,Q8NWR7,Q2YY06,Q5HES4,Q6GGZ6,Q99V37,Q99V38	0.0989455	0.94544	0.551724
GO:0016638	oxidoreductase activity, acting on the CH-NH2 group of donors	F	4	5	261	623	0.0153257	0.00802568	over	Q99TF4,Q99VD0,Q8NWD0,Q8NWC9	Q5HFY4,Q99TF4,Q99VD0,Q8NWD0,Q8NWC9	0.10149	0.94544	0.8
GO:0006546	glycine catabolic process	P	4	5	261	623	0.0153257	0.00802568	over	A0A0H3JT43,Q6GII3,Q8NWD0,Q8NWC9	A0A0H3JT43,Q6GII3,Q8NWD0,Q6GGG2,Q8NWC9	0.10149	0.94544	0.8
GO:0000096	sulfur amino acid metabolic process	P	4	5	261	623	0.0153257	0.00802568	over	Q8NXH0,Q8NY94,Q8NX95,Q99TQ0	Q8NXH0,Q6GJF8,Q8NY94,Q8NX95,Q99TQ0	0.10149	0.94544	0.8
GO:0046653	tetrahydrofolate metabolic process	P	4	5	261	623	0.0153257	0.00802568	over	Q2G296,Q8NX95,Q5HF42,Q8NXZ2	Q2G296,Q6GEW2,Q8NX95,Q5HF42,Q8NXZ2	0.10149	0.94544	0.8
GO:0009071	serine family amino acid catabolic process	P	4	5	261	623	0.0153257	0.00802568	over	A0A0H3JT43,Q6GII3,Q8NWD0,Q8NWC9	A0A0H3JT43,Q6GII3,Q8NWD0,Q6GGG2,Q8NWC9	0.10149	0.94544	0.8
GO:0006536	glutamate metabolic process	P	4	5	261	623	0.0153257	0.00802568	over	Q8NUR2,Q8NV65,Q6GEA1,Q931G1	Q8NUR2,Q8NV65,Q6GEA1,Q931G1,Q6GKT7	0.10149	0.94544	0.8
GO:0019464	glycine decarboxylation via glycine cleavage system	P	4	5	261	623	0.0153257	0.00802568	over	A0A0H3JT43,Q6GII3,Q8NWD0,Q8NWC9	A0A0H3JT43,Q6GII3,Q8NWD0,Q6GGG2,Q8NWC9	0.10149	0.94544	0.8
GO:0006760	folic acid-containing compound metabolic process	P	4	5	261	623	0.0153257	0.00802568	over	Q2G296,Q8NX95,Q5HF42,Q8NXZ2	Q2G296,Q6GEW2,Q8NX95,Q5HF42,Q8NXZ2	0.10149	0.94544	0.8
GO:0042135	neurotransmitter catabolic process	P	4	5	261	623	0.0153257	0.00802568	over	A0A0H3JT43,Q6GII3,Q8NWD0,Q8NWC9	A0A0H3JT43,Q6GII3,Q8NWD0,Q6GGG2,Q8NWC9	0.10149	0.94544	0.8
GO:0019752	carboxylic acid metabolic process	P	61	130	261	623	0.233716	0.208668	over	Q6GDC8,Q8NX95,Q8NUI2,P64356,A0A0H3JT43,Q6GII3,Q8NWD0,Q8NWC9,Q6GK73,Q931R8,Q6G6Q5,Q8NUM9,Q5HCU6,Q6GHY9,Q820A6,Q6GG19,Q8NW61,Q6GHJ0,Q6G9K9,Q8NX01,Q8NWR7,Q2YY06,Q5HES4,Q99W73,P41368,Q5HJY7,Q99VD0,Q99UU0,Q8NXF2,Q6GA10,Q8NUK8,Q8NXH0,Q8NUR2,Q8NVE6,Q99SJ1,Q6GIA4,Q59803,Q8NY94,Q9EZ12,Q9EZ10,Q6G7Q4,Q6GBT3,Q6GF14,Q8NVI9,Q2G296,Q99RW4,Q2YYT1,Q6GBR8,Q99TQ0,Q6GG71,Q8NUK7,Q8NV65,Q6GEA1,Q931G1,Q6GI75,Q5HF42,Q99…	Q8NXN3,Q6GDC8,Q8NX95,Q8NUI2,Q2YZB4,P64356,A0A0H3JT43,Q6GII3,Q8NWD0,Q6GGG2,Q8NWC9,Q6GK73,Q6GIL7,Q6GIL6,Q6GIL4,Q931R8,Q6G6Q5,Q8NXF1,Q8NUM9,Q5HCU6,Q6GIL8,Q6GHZ1,Q6GHY9,Q820A6,Q6GG19,Q8NXL5,Q8NX76,Q6GEV0,Q8NW61,Q6GHJ0,Q6G9K9,Q6G6V5,Q8NUM4,Q8NX01,Q8NWR7,Q2YY06,Q5HES4,Q6GGZ6,Q6GG85,Q8NXT8,Q8NWP3,Q6GG73,Q99W73,Q6GJE1,Q6GGD5,Q6GG72,Q6GHP2,P41368,Q2YTH9,Q8NXZ0,Q5HII6,Q6GHU7,Q8NX60,Q99UK9,Q5HJY7,Q8NW68,Q6G…	0.114035	0.94544	0.469231
GO:0043436	oxoacid metabolic process	P	61	130	261	623	0.233716	0.208668	over	Q6GDC8,Q8NX95,Q8NUI2,P64356,A0A0H3JT43,Q6GII3,Q8NWD0,Q8NWC9,Q6GK73,Q931R8,Q6G6Q5,Q8NUM9,Q5HCU6,Q6GHY9,Q820A6,Q6GG19,Q8NW61,Q6GHJ0,Q6G9K9,Q8NX01,Q8NWR7,Q2YY06,Q5HES4,Q99W73,P41368,Q5HJY7,Q99VD0,Q99UU0,Q8NXF2,Q6GA10,Q8NUK8,Q8NXH0,Q8NUR2,Q8NVE6,Q99SJ1,Q6GIA4,Q59803,Q8NY94,Q9EZ12,Q9EZ10,Q6G7Q4,Q6GBT3,Q6GF14,Q8NVI9,Q2G296,Q99RW4,Q2YYT1,Q6GBR8,Q99TQ0,Q6GG71,Q8NUK7,Q8NV65,Q6GEA1,Q931G1,Q6GI75,Q5HF42,Q99…	Q8NXN3,Q6GDC8,Q8NX95,Q8NUI2,Q2YZB4,P64356,A0A0H3JT43,Q6GII3,Q8NWD0,Q6GGG2,Q8NWC9,Q6GK73,Q6GIL7,Q6GIL6,Q6GIL4,Q931R8,Q6G6Q5,Q8NXF1,Q8NUM9,Q5HCU6,Q6GIL8,Q6GHZ1,Q6GHY9,Q820A6,Q6GG19,Q8NXL5,Q8NX76,Q6GEV0,Q8NW61,Q6GHJ0,Q6G9K9,Q6G6V5,Q8NUM4,Q8NX01,Q8NWR7,Q2YY06,Q5HES4,Q6GGZ6,Q6GG85,Q8NXT8,Q8NWP3,Q6GG73,Q99W73,Q6GJE1,Q6GGD5,Q6GG72,Q6GHP2,P41368,Q2YTH9,Q8NXZ0,Q5HII6,Q6GHU7,Q8NX60,Q99UK9,Q5HJY7,Q8NW68,Q6G…	0.114035	0.94544	0.469231
GO:0001505	regulation of neurotransmitter levels	P	5	7	261	623	0.0191571	0.011236	over	A0A0H3JT43,Q6GII3,Q8NWD0,Q8NWC9,Q8NUM0	A0A0H3JT43,Q6GII3,Q8NWD0,Q6GGG2,Q8NWC9,Q6GEW2,Q8NUM0	0.114447	0.94544	0.714286
GO:0009067	aspartate family amino acid biosynthetic process	P	5	7	261	623	0.0191571	0.011236	over	Q8NY94,Q8NX95,Q9EZ12,Q9EZ10,Q99TQ0	Q8NY94,Q8NX95,Q9EZ12,Q9EZ11,Q9EZ10,Q5HG20,Q99TQ0	0.114447	0.94544	0.714286
GO:0042133	neurotransmitter metabolic process	P	5	7	261	623	0.0191571	0.011236	over	A0A0H3JT43,Q6GII3,Q8NWD0,Q8NWC9,Q8NUM0	A0A0H3JT43,Q6GII3,Q8NWD0,Q6GGG2,Q8NWC9,Q6GEW2,Q8NUM0	0.114447	0.94544	0.714286
GO:0008483	transaminase activity	F	6	9	261	623	0.0229885	0.0144462	over	Q8NVE6,Q6GAW9,Q5HF24,Q6GBT3,Q8NW75,Q2YU22	Q8NVE6,Q8NXN3,Q6GAW9,Q5HF24,Q6GBT3,Q6GGG2,Q8NW75,Q99T15,Q2YU22	0.120287	0.94544	0.666667
GO:0016769	transferase activity, transferring nitrogenous groups	F	6	9	261	623	0.0229885	0.0144462	over	Q8NVE6,Q6GAW9,Q8NW75,Q2YU22,Q5HF24,Q6GBT3	Q8NVE6,Q8NXN3,Q6GAW9,Q6GGG2,Q8NW75,Q99T15,Q2YU22,Q5HF24,Q6GBT3	0.120287	0.94544	0.666667
GO:0042737	drug catabolic process	P	8	13	261	623	0.0306513	0.0208668	over	A0A0H3JT43,Q6GII3,Q8NWD0,Q8NWC9,Q6GBR8,Q8NWR7,Q2YY06,Q6GH72	A0A0H3JT43,Q6GII3,Q8NWD0,Q6GGG2,Q8NWC9,Q8NYC7,Q6GBR8,Q8NWR7,Q2YY06,Q6GGZ6,Q99UE2,Q6GH72,Q8NWQ4	0.122239	0.94544	0.615385
GO:0017144	drug metabolic process	P	34	70	261	623	0.130268	0.11236	over	A0A0H3JT43,Q6GII3,Q8NWD0,Q8NWC9,Q6GK73,Q931R8,Q6G6Q5,Q8NUM9,Q5HCU6,Q6GHY9,Q820A6,Q6GG19,Q6GHJ0,Q6G9K9,Q8NW61,Q8NX01,Q8NWR7,Q2YY06,Q5HES4,Q99RW4,Q2YYT1,Q6GEX3,Q99SE9,Q6GBR8,Q99TQ0,Q8NV65,Q6GEA1,Q931G1,Q6GH72,Q99V38,Q99SF4,Q6GJF0,Q8NXZ2,Q6GAW9	A0A0H3JT43,Q6GII3,Q8NWD0,Q6GGG2,Q8NWC9,Q6GK73,Q6GIL7,Q6GIL6,Q6GIL4,Q931R8,Q6G6Q5,Q8NXF1,Q8NUM9,Q5HCU6,Q6GIL8,Q6GHZ1,Q6GHY9,Q820A6,Q6GG19,Q8NXL5,Q8NX76,Q6GEV0,Q6GHJ0,Q6G9K9,Q8NW61,Q6G6V5,Q8NUM4,Q8NX01,Q8NWR7,Q2YY06,Q5HES4,Q6GGZ6,Q99V37,Q6GEW3,Q8NVZ9,Q5HF59,Q5HI96,Q99RW4,Q2YYT1,Q6GEX3,Q6GEX2,Q6GEX0,Q6GEW9,Q99SF1,Q99SF0,Q99SE9,Q8NYC7,Q6GBR8,Q6GEW2,Q99TQ0,Q8NV65,Q6GEA1,Q931G1,Q6GKT7,Q99W39,P00807,Q99…	0.141709	0.94544	0.485714
GO:0046394	carboxylic acid biosynthetic process	P	32	66	261	623	0.122605	0.105939	over	Q6GDC8,Q8NX95,Q8NUI2,P64356,Q6GK73,Q931R8,Q6G6Q5,Q8NUM9,Q5HCU6,Q6GHY9,Q820A6,Q6GG19,Q8NXF2,Q6GA10,Q8NUK8,Q8NUR2,Q6GIA4,Q59803,Q8NY94,Q9EZ12,Q9EZ10,Q6G7Q4,Q6GBT3,Q99SJ1,Q6GF14,Q8NVI9,Q2G296,Q5HJY7,Q99TQ0,Q6GI75,Q8NXZ2,Q6GAW9	Q8NXN3,Q6GDC8,Q8NX95,Q8NUI2,Q2YZB4,P64356,Q6GK73,Q6GIL7,Q6GIL6,Q6GIL4,Q931R8,Q6G6Q5,Q8NXF1,Q8NUM9,Q5HCU6,Q6GIL8,Q6GHZ1,Q6GHY9,Q820A6,Q6GG19,Q8NXL5,Q8NX76,Q6GEV0,Q8NXF2,Q6GA10,Q6GGH8,Q8NX44,Q6GHN3,Q8NUK8,Q6GIC7,Q6GJF8,Q8NUR2,Q6G9Q4,Q6GIA4,Q8NX10,Q99TG2,Q6GEX6,Q8NW60,Q99UN8,Q8NXE1,P63585,Q59803,Q8NY94,Q9EZ12,Q9EZ11,Q9EZ10,Q5HG20,Q6G7Q4,Q5HEE5,Q6GBT3,Q99SJ1,Q6GF14,Q8NVI9,Q2FY37,Q2G296,Q6G677,Q5HJY7,…	0.154885	0.94544	0.484848
GO:0044444	cytoplasmic part	C	35	73	261	623	0.1341	0.117175	over	Q6GKT0,Q6GJV3,Q6GJV1,Q6GJD1,Q6GBU7,Q6GHL1,P66083,Q6GH71,Q6GGC5,Q931Q3,Q99TK6,Q6GG27,Q6GEV5,Q99S51,Q99S46,Q6GEJ4,Q6GEJ1,Q99S28,Q99S23,Q931G5,Q8NX05,Q6GEI3,Q99WA2,Q8NWM8,A0A0H3JT43,Q6GII3,Q5HES4,Q6GBU9,Q6GEK1,Q99S31,Q99S26,Q6GJC3,Q8NVI9,Q8NWR7,Q2YY06	Q9EZ11,Q7X2S2,Q6GKT0,Q6GJV3,Q6GJV1,Q6GJD1,Q6GJC9,Q6GBU7,Q6GHL1,Q6GHJ7,P66083,Q99UJ9,Q6GH71,Q6GGC5,Q99TR3,Q931Q3,Q99TK6,Q6GG27,Q6GG26,Q6GEV5,Q6GEL8,Q99S51,Q99S46,Q6GEK8,Q6GEK7,Q6GEK6,Q99S37,Q99S36,Q6GEJ7,Q6GEJ6,Q99S33,Q6GEJ4,Q8NVB4,Q6GEJ1,Q99S28,Q99S23,Q6G772,Q931G5,Q8NX05,Q6GEI3,Q99WA2,Q8NWM8,Q6GGT5,Q6GJC8,A0A0H3JT43,Q6GII3,Q99TG2,Q8NW60,Q8NWM9,Q99UH2,Q5HES4,Q6GBU9,Q6GHV8,Q6GEK2,Q6GEK1,Q99S31,Q99…	0.161293	0.94544	0.479452
GO:0019547	arginine catabolic process to ornithine	P	2	2	261	623	0.00766284	0.00321027	over	Q8NUK7,Q8NUK8	Q8NUK7,Q8NUK8	0.17512	0.94544	1
GO:0031167	rRNA methylation	P	2	2	261	623	0.00766284	0.00321027	over	Q6GHQ6,Q99UQ0	Q6GHQ6,Q99UQ0	0.17512	0.94544	1
GO:0019865	immunoglobulin binding	F	2	2	261	623	0.00766284	0.00321027	over	Q99RL2,A0A0H3K686	Q99RL2,A0A0H3K686	0.17512	0.94544	1
GO:0000154	rRNA modification	P	2	2	261	623	0.00766284	0.00321027	over	Q6GHQ6,Q99UQ0	Q6GHQ6,Q99UQ0	0.17512	0.94544	1
GO:0047349	D-ribitol-5-phosphate cytidylyltransferase activity	F	2	2	261	623	0.00766284	0.00321027	over	Q6GK63,Q99WW8	Q6GK63,Q99WW8	0.17512	0.94544	1
GO:0003861	3-isopropylmalate dehydratase activity	F	2	2	261	623	0.00766284	0.00321027	over	Q6GF14,Q8NVI9	Q6GF14,Q8NVI9	0.17512	0.94544	1
GO:0009408	response to heat	P	2	2	261	623	0.00766284	0.00321027	over	Q6G8Y8,Q99VB5	Q6G8Y8,Q99VB5	0.17512	0.94544	1
GO:0004477	methenyltetrahydrofolate cyclohydrolase activity	F	2	2	261	623	0.00766284	0.00321027	over	Q8NX95,Q2G296	Q8NX95,Q2G296	0.17512	0.94544	1
GO:0051537	2 iron, 2 sulfur cluster binding	F	2	2	261	623	0.00766284	0.00321027	over	Q99RW4,Q2YYT1	Q99RW4,Q2YYT1	0.17512	0.94544	1
GO:0031640	killing of cells of other organism	P	2	2	261	623	0.00766284	0.00321027	over	Q99SN8,Q5HEH9	Q99SN8,Q5HEH9	0.17512	0.94544	1
GO:0009396	folic acid-containing compound biosynthetic process	P	2	2	261	623	0.00766284	0.00321027	over	Q2G296,Q8NXZ2	Q2G296,Q8NXZ2	0.17512	0.94544	1
GO:0051715	cytolysis in other organism	P	2	2	261	623	0.00766284	0.00321027	over	Q99SN8,Q5HEH9	Q99SN8,Q5HEH9	0.17512	0.94544	1
GO:0033925	mannosyl-glycoprotein endo-beta-N-acetylglucosaminidase activity	F	2	2	261	623	0.00766284	0.00321027	over	Q5HH31,Q8NX96	Q5HH31,Q8NX96	0.17512	0.94544	1
GO:0044364	disruption of cells of other organism	P	2	2	261	623	0.00766284	0.00321027	over	Q99SN8,Q5HEH9	Q99SN8,Q5HEH9	0.17512	0.94544	1
GO:0004488	methylenetetrahydrofolate dehydrogenase (NADP+) activity	F	2	2	261	623	0.00766284	0.00321027	over	Q8NX95,Q2G296	Q8NX95,Q2G296	0.17512	0.94544	1
GO:0004375	glycine dehydrogenase (decarboxylating) activity	F	2	2	261	623	0.00766284	0.00321027	over	Q8NWD0,Q8NWC9	Q8NWD0,Q8NWC9	0.17512	0.94544	1
GO:0004774	succinate-CoA ligase activity	F	2	2	261	623	0.00766284	0.00321027	over	Q6GHJ0,Q8NX01	Q6GHJ0,Q8NX01	0.17512	0.94544	1
GO:0043414	macromolecule methylation	P	2	2	261	623	0.00766284	0.00321027	over	Q6GHQ6,Q99UQ0	Q6GHQ6,Q99UQ0	0.17512	0.94544	1
GO:0008863	formate dehydrogenase (NAD+) activity	F	2	2	261	623	0.00766284	0.00321027	over	Q99RW4,Q2YYT1	Q99RW4,Q2YYT1	0.17512	0.94544	1
GO:0046654	tetrahydrofolate biosynthetic process	P	2	2	261	623	0.00766284	0.00321027	over	Q2G296,Q8NXZ2	Q2G296,Q8NXZ2	0.17512	0.94544	1
GO:0004329	formate-tetrahydrofolate ligase activity	F	2	2	261	623	0.00766284	0.00321027	over	Q5HF42,Q2G296	Q5HF42,Q2G296	0.17512	0.94544	1
GO:0001510	RNA methylation	P	2	2	261	623	0.00766284	0.00321027	over	Q6GHQ6,Q99UQ0	Q6GHQ6,Q99UQ0	0.17512	0.94544	1
GO:0043546	molybdopterin cofactor binding	F	2	2	261	623	0.00766284	0.00321027	over	Q99RW4,Q2YYT1	Q99RW4,Q2YYT1	0.17512	0.94544	1
GO:0035821	modification of morphology or physiology of other organism	P	2	2	261	623	0.00766284	0.00321027	over	Q99SN8,Q5HEH9	Q99SN8,Q5HEH9	0.17512	0.94544	1
GO:0046039	GTP metabolic process	P	2	2	261	623	0.00766284	0.00321027	over	Q6GGU2,Q8NVA1	Q6GGU2,Q8NVA1	0.17512	0.94544	1
GO:0004775	succinate-CoA ligase (ADP-forming) activity	F	2	2	261	623	0.00766284	0.00321027	over	Q6GHJ0,Q8NX01	Q6GHJ0,Q8NX01	0.17512	0.94544	1
GO:0043565	sequence-specific DNA binding	F	2	2	261	623	0.00766284	0.00321027	over	Q6GD89,Q99X00	Q6GD89,Q99X00	0.17512	0.94544	1
GO:0032259	methylation	P	2	2	261	623	0.00766284	0.00321027	over	Q6GHQ6,Q99UQ0	Q6GHQ6,Q99UQ0	0.17512	0.94544	1
GO:0005960	glycine cleavage complex	C	2	2	261	623	0.00766284	0.00321027	over	A0A0H3JT43,Q6GII3	A0A0H3JT43,Q6GII3	0.17512	0.94544	1
GO:0016453	C-acetyltransferase activity	F	2	2	261	623	0.00766284	0.00321027	over	Q8NY95,Q99WZ7	Q8NY95,Q99WZ7	0.17512	0.94544	1
GO:0016408	C-acyltransferase activity	F	2	2	261	623	0.00766284	0.00321027	over	Q8NY95,Q99WZ7	Q8NY95,Q99WZ7	0.17512	0.94544	1
GO:0016642	oxidoreductase activity, acting on the CH-NH2 group of donors, disulfide as acceptor	F	2	2	261	623	0.00766284	0.00321027	over	Q8NWD0,Q8NWC9	Q8NWD0,Q8NWC9	0.17512	0.94544	1
GO:0004459	L-lactate dehydrogenase activity	F	2	2	261	623	0.00766284	0.00321027	over	Q6GK73,Q8NUM9	Q6GK73,Q8NUM9	0.17512	0.94544	1
GO:0070475	rRNA base methylation	P	2	2	261	623	0.00766284	0.00321027	over	Q6GHQ6,Q99UQ0	Q6GHQ6,Q99UQ0	0.17512	0.94544	1
GO:0001906	cell killing	P	2	2	261	623	0.00766284	0.00321027	over	Q99SN8,Q5HEH9	Q99SN8,Q5HEH9	0.17512	0.94544	1
GO:0008113	peptide-methionine (S)-S-oxide reductase activity	F	2	2	261	623	0.00766284	0.00321027	over	Q6GH44,Q6G9D7	Q6GH44,Q6G9D7	0.17512	0.94544	1
GO:0004553	hydrolase activity, hydrolyzing O-glycosyl compounds	F	2	2	261	623	0.00766284	0.00321027	over	Q5HH31,Q8NX96	Q5HH31,Q8NX96	0.17512	0.94544	1
GO:0019842	vitamin binding	F	9	16	261	623	0.0344828	0.0256822	over	Q8NW75,Q8NXY3,Q6GAW9,Q99SJ1,Q2YU22,Q5HF24,Q8NXH0,Q6GJB8,Q931R8	Q8NXN3,Q8NW75,Q99T15,Q6GEW2,Q9ZAH5,Q8NXY3,Q6GAW9,Q99SJ1,Q8NWQ4,Q2YU22,Q5HF24,Q5HG20,Q8NXH0,Q6GJB8,Q931R8,Q6GI39	0.177807	0.94544	0.5625
GO:0030170	pyridoxal phosphate binding	F	8	14	261	623	0.0306513	0.0224719	over	Q8NW75,Q8NXY3,Q6GAW9,Q99SJ1,Q2YU22,Q5HF24,Q8NXH0,Q6GJB8	Q8NXN3,Q8NW75,Q99T15,Q6GEW2,Q9ZAH5,Q8NXY3,Q6GAW9,Q99SJ1,Q8NWQ4,Q2YU22,Q5HF24,Q5HG20,Q8NXH0,Q6GJB8	0.184731	0.94544	0.571429
GO:0070279	vitamin B6 binding	F	8	14	261	623	0.0306513	0.0224719	over	Q8NW75,Q8NXY3,Q6GAW9,Q99SJ1,Q2YU22,Q5HF24,Q8NXH0,Q6GJB8	Q8NXN3,Q8NW75,Q99T15,Q6GEW2,Q9ZAH5,Q8NXY3,Q6GAW9,Q99SJ1,Q8NWQ4,Q2YU22,Q5HF24,Q5HG20,Q8NXH0,Q6GJB8	0.184731	0.94544	0.571429
GO:0046700	heterocycle catabolic process	P	19	38	261	623	0.0727969	0.0609952	over	Q6GK73,Q931R8,Q6G6Q5,Q8NUM9,Q5HCU6,Q6GHY9,Q820A6,Q6GG19,Q6G943,Q99SH6,Q6GA63,Q99TQ0,P99174,Q8NUR2,Q8NV65,Q6GEA1,Q931G1,Q99X56,Q8NYD0	Q6GK73,Q6GIL7,Q6GIL6,Q6GIL4,Q931R8,Q6G6Q5,Q8NXF1,Q8NUM9,Q5HCU6,Q6GIL8,Q6GHZ1,Q6GHY9,Q820A6,Q6GG19,Q8NXL5,Q8NX76,Q6GEV0,Q6G943,Q99UW5,Q99SH6,Q2FY15,Q99UJ8,Q6GHE9,Q6GA63,Q99TQ0,Q6GKG6,P99174,Q8NYR1,Q8NXN2,Q8NUR2,Q931T1,Q8NV65,Q6GEA1,Q931G1,Q6GKT7,P00807,Q99X56,Q8NYD0	0.190234	0.94544	0.5
GO:1901361	organic cyclic compound catabolic process	P	19	38	261	623	0.0727969	0.0609952	over	Q6GK73,Q931R8,Q6G6Q5,Q8NUM9,Q5HCU6,Q6GHY9,Q820A6,Q6GG19,Q6G943,Q99SH6,Q6GA63,Q99TQ0,P99174,Q8NUR2,Q8NV65,Q6GEA1,Q931G1,Q99X56,Q8NYD0	Q6GK73,Q6GIL7,Q6GIL6,Q6GIL4,Q931R8,Q6G6Q5,Q8NXF1,Q8NUM9,Q5HCU6,Q6GIL8,Q6GHZ1,Q6GHY9,Q820A6,Q6GG19,Q8NXL5,Q8NX76,Q6GEV0,Q6G943,Q99UW5,Q99SH6,Q2FY15,Q99UJ8,Q6GHE9,Q6GA63,Q99TQ0,Q6GKG6,P99174,Q8NYR1,Q8NXN2,Q8NUR2,Q931T1,Q8NV65,Q6GEA1,Q931G1,Q6GKT7,P00807,Q99X56,Q8NYD0	0.190234	0.94544	0.5
GO:0050662	coenzyme binding	F	23	47	261	623	0.0881226	0.0754414	over	Q99X11,Q8NW75,Q8NXY3,Q6GAW9,Q99SJ1,Q2YU22,Q5HF24,Q8NXH0,Q6GJB8,Q931R8,Q99RW4,Q2YYT1,Q99VC0,Q6GHI4,Q8NUM0,Q6GHY9,Q6GG19,Q6GI75,Q6GDS2,Q8NW61,Q8NV80,Q6GIQ3,Q99W56	Q99X11,Q6GE88,Q8NXN3,Q8NW75,Q99T15,Q6GEW2,Q9ZAH5,Q8NXY3,Q6GAW9,Q99SJ1,Q8NWQ4,Q2YU22,Q5HF24,Q5HG20,Q8NXH0,Q6GJB8,Q931R8,Q6GI39,Q99RW4,Q2YYT1,Q99VC0,Q6GHI4,Q8NUM0,Q6GD93,Q5HIR6,Q6GHY9,Q8NYV4,Q9EZ11,Q5HEE5,Q6GIL8,Q6GHK4,Q6GGI7,Q6GG19,Q6GI75,Q8NWM9,P39861,Q6GDS2,Q2YZB4,Q8NW61,Q8NV80,Q6GIQ3,Q6GF26,Q9RL68,P39858,Q99W56,Q99VK8,Q6GJB5	0.193403	0.94544	0.489362
GO:0042398	cellular modified amino acid biosynthetic process	P	3	4	261	623	0.0114943	0.00642055	over	Q2G296,Q8NUM0,Q8NXZ2	Q2G296,Q6G677,Q8NUM0,Q8NXZ2	0.20097	0.94544	0.75
GO:0000097	sulfur amino acid biosynthetic process	P	3	4	261	623	0.0114943	0.00642055	over	Q8NY94,Q8NX95,Q99TQ0	Q6GJF8,Q8NY94,Q8NX95,Q99TQ0	0.20097	0.94544	0.75
GO:0019556	histidine catabolic process to glutamate and formamide	P	3	4	261	623	0.0114943	0.00642055	over	Q8NV65,Q6GEA1,Q931G1	Q8NV65,Q6GEA1,Q931G1,Q6GKT7	0.20097	0.94544	0.75
GO:0004040	amidase activity	F	3	4	261	623	0.0114943	0.00642055	over	Q2G222,Q5HH31,Q8NX96	Q8NVT3,Q2G222,Q5HH31,Q8NX96	0.20097	0.94544	0.75
GO:0009097	isoleucine biosynthetic process	P	3	4	261	623	0.0114943	0.00642055	over	Q6G7Q4,Q6GBT3,Q99SJ1	Q6G7Q4,Q5HEE5,Q6GBT3,Q99SJ1	0.20097	0.94544	0.75
GO:0035999	tetrahydrofolate interconversion	P	3	4	261	623	0.0114943	0.00642055	over	Q8NX95,Q5HF42,Q2G296	Q6GEW2,Q8NX95,Q5HF42,Q2G296	0.20097	0.94544	0.75
GO:0006549	isoleucine metabolic process	P	3	4	261	623	0.0114943	0.00642055	over	Q6G7Q4,Q6GBT3,Q99SJ1	Q6G7Q4,Q5HEE5,Q6GBT3,Q99SJ1	0.20097	0.94544	0.75
GO:0045239	tricarboxylic acid cycle enzyme complex	C	3	4	261	623	0.0114943	0.00642055	over	Q8NWR7,Q2YY06,Q5HES4	Q8NWR7,Q2YY06,Q6GGZ6,Q5HES4	0.20097	0.94544	0.75
GO:0006548	histidine catabolic process	P	3	4	261	623	0.0114943	0.00642055	over	Q8NV65,Q6GEA1,Q931G1	Q8NV65,Q6GEA1,Q931G1,Q6GKT7	0.20097	0.94544	0.75
GO:0019557	histidine catabolic process to glutamate and formate	P	3	4	261	623	0.0114943	0.00642055	over	Q8NV65,Q6GEA1,Q931G1	Q8NV65,Q6GEA1,Q931G1,Q6GKT7	0.20097	0.94544	0.75
GO:0043606	formamide metabolic process	P	3	4	261	623	0.0114943	0.00642055	over	Q8NV65,Q6GEA1,Q931G1	Q8NV65,Q6GEA1,Q931G1,Q6GKT7	0.20097	0.94544	0.75
GO:0016812	hydrolase activity, acting on carbon-nitrogen (but not peptide) bonds, in cyclic amides	F	3	4	261	623	0.0114943	0.00642055	over	Q6GHN4,Q8NW95,Q8NV65	Q6GHN4,P00807,Q8NW95,Q8NV65	0.20097	0.94544	0.75
GO:0009074	aromatic amino acid family catabolic process	P	3	4	261	623	0.0114943	0.00642055	over	Q8NV65,Q6GEA1,Q931G1	Q8NV65,Q6GEA1,Q931G1,Q6GKT7	0.20097	0.94544	0.75
GO:0052805	imidazole-containing compound catabolic process	P	3	4	261	623	0.0114943	0.00642055	over	Q8NV65,Q6GEA1,Q931G1	Q8NV65,Q6GEA1,Q931G1,Q6GKT7	0.20097	0.94544	0.75
GO:0016667	oxidoreductase activity, acting on a sulfur group of donors	F	5	8	261	623	0.0191571	0.0128411	over	Q6GHY9,Q6GH44,Q6G9D7,Q6GHU0,Q99VC0	Q6GHY9,Q6GB66,Q6GH44,Q6G9D7,Q5HIR6,Q6GHU0,Q6GGY4,Q99VC0	0.202907	0.94544	0.625
GO:0019725	cellular homeostasis	P	5	8	261	623	0.0191571	0.0128411	over	Q99VC0,Q6GJR7,Q6GHY9,Q6GHU0,Q99X56	Q99VC0,Q5HIR6,Q6GJR7,Q6GHY9,Q6GHU0,Q8NW51,Q99SZ3,Q99X56	0.202907	0.94544	0.625
GO:0050660	flavin adenine dinucleotide binding	F	5	8	261	623	0.0191571	0.0128411	over	Q6GIQ3,Q99VC0,Q6GHI4,Q8NUM0,Q6GHY9	Q6GIQ3,Q99VC0,Q6GHI4,Q8NUM0,Q6GD93,Q5HIR6,Q6GHY9,Q8NYV4	0.202907	0.94544	0.625
GO:0009073	aromatic amino acid family biosynthetic process	P	5	8	261	623	0.0191571	0.0128411	over	Q6GDC8,Q8NX95,Q8NUI2,P64356,Q59803	Q8NXN3,Q6GDC8,Q8NX95,Q8NUI2,Q2YZB4,P64356,P63585,Q59803	0.202907	0.94544	0.625
GO:0042592	homeostatic process	P	5	8	261	623	0.0191571	0.0128411	over	Q99VC0,Q6GJR7,Q6GHY9,Q6GHU0,Q99X56	Q99VC0,Q5HIR6,Q6GJR7,Q6GHY9,Q6GHU0,Q8NW51,Q99SZ3,Q99X56	0.202907	0.94544	0.625
GO:0006544	glycine metabolic process	P	4	6	261	623	0.0153257	0.00963082	over	A0A0H3JT43,Q6GII3,Q8NWD0,Q8NWC9	A0A0H3JT43,Q6GII3,Q8NWD0,Q6GGG2,Q8NWC9,Q6GEW2	0.205316	0.94544	0.666667
GO:0016645	oxidoreductase activity, acting on the CH-NH group of donors	F	4	6	261	623	0.0153257	0.00963082	over	Q8NUR2,Q8NX95,Q2G296,Q99X11	Q8NUR2,Q8NX95,Q2G296,Q6GGJ5,Q99X11,Q99VP5	0.205316	0.94544	0.666667
GO:0045454	cell redox homeostasis	P	4	6	261	623	0.0153257	0.00963082	over	Q99VC0,Q6GJR7,Q6GHY9,Q6GHU0	Q99VC0,Q5HIR6,Q6GJR7,Q6GHY9,Q6GHU0,Q8NW51	0.205316	0.94544	0.666667
GO:0042558	pteridine-containing compound metabolic process	P	4	6	261	623	0.0153257	0.00963082	over	Q2G296,Q8NX95,Q5HF42,Q8NXZ2	Q2G296,Q99W43,Q6GEW2,Q8NX95,Q5HF42,Q8NXZ2	0.205316	0.94544	0.666667
GO:0016646	oxidoreductase activity, acting on the CH-NH group of donors, NAD or NADP as acceptor	F	4	6	261	623	0.0153257	0.00963082	over	Q8NUR2,Q8NX95,Q2G296,Q99X11	Q8NUR2,Q8NX95,Q2G296,Q6GGJ5,Q99X11,Q99VP5	0.205316	0.94544	0.666667
GO:0000105	histidine biosynthetic process	P	4	6	261	623	0.0153257	0.00963082	over	Q6GDC8,Q8NX95,Q8NUI2,P64356	Q8NXN3,Q6GDC8,Q8NX95,Q8NUI2,Q2YZB4,P64356	0.205316	0.94544	0.666667
GO:0005694	chromosome	C	4	6	261	623	0.0153257	0.00963082	over	Q6GGD7,Q6GH51,Q99UM1,Q6GH50	Q6GGD7,Q6GH51,Q8NKW8,P66937,Q99UM1,Q6GH50	0.205316	0.94544	0.666667
GO:0007059	chromosome segregation	P	4	6	261	623	0.0153257	0.00963082	over	Q8NWF2,Q6G9B3,Q6GH51,Q6GH50	Q8NWF2,Q6G9B3,Q6GH51,Q6GGK1,P64165,Q6GH50	0.205316	0.94544	0.666667
GO:0065008	regulation of biological quality	P	15	30	261	623	0.0574713	0.0481541	over	A0A0H3JT43,Q6GII3,Q8NWD0,Q8NWC9,Q99VC0,Q6GJR7,Q6GHY9,Q6GHU0,Q6GFF6,Q9KIN5,Q6GIQ3,Q6GFW8,Q2FZP6,Q8NUM0,Q99X56	A0A0H3JT43,Q6GII3,Q8NWD0,Q6GGG2,Q8NWC9,Q99VC0,Q5HIR6,Q6GJR7,Q6GHY9,Q6GHU0,Q8NW51,Q6GFF6,Q99SZ3,Q9KIN5,Q6GIQ3,Q6GHT5,Q8NX35,Q99U42,Q6GFW8,Q8NVH8,Q8NWR4,Q2FZP6,Q99UA7,Q8NWU0,Q8NVG3,Q931H5,Q8NVA9,Q6GEW2,Q8NUM0,Q99X56	0.230804	0.94544	0.5
GO:0009144	purine nucleoside triphosphate metabolic process	P	15	30	261	623	0.0574713	0.0481541	over	Q6GK73,Q931R8,Q6G6Q5,Q8NUM9,Q5HCU6,Q6GHY9,Q820A6,Q6GG19,Q6GGU2,Q6GA63,Q6GEX3,Q99SE9,Q8NVA1,Q99V38,Q99SF4	Q6GK73,Q6GIL7,Q6GIL6,Q6GIL4,Q931R8,Q6G6Q5,Q8NXF1,Q8NUM9,Q5HCU6,Q6GIL8,Q6GHZ1,Q6GHY9,Q820A6,Q6GG19,Q8NXL5,Q8NX76,Q6GEV0,Q99V37,Q6GGU2,Q6GA63,Q6GEX3,Q6GEX2,Q6GEX0,Q6GEW9,Q99SF1,Q99SF0,Q99SE9,Q8NVA1,Q99V38,Q99SF4	0.230804	0.94544	0.5
GO:0032991	protein-containing complex	C	40	87	261	623	0.153257	0.139647	over	Q5HES4,Q6GKT0,Q6GJV3,Q6GJV1,Q6GJD1,Q6GBU7,Q6GHL1,P66083,Q6GH71,Q6GGC5,Q931Q3,Q99TK6,Q6GG27,Q6GEV5,Q99S51,Q99S46,Q6GEJ4,Q6GEJ1,Q99S28,Q99S23,Q931G5,Q8NX05,Q6GEI3,Q99WA2,Q8NWM8,Q6GGD7,Q8NVI9,Q6G943,Q6GBU9,Q6GEK1,Q99S31,Q99S26,Q6GJC3,Q8NWR7,Q2YY06,Q99SE9,Q6GEX3,Q99SF4,A0A0H3JT43,Q6GII3	Q6GHI2,Q8NVT3,Q5HES4,Q6GKT0,Q6GJV3,Q6GJV1,Q6GJD1,Q6GJC9,Q6GBU7,Q6GHL1,Q6GHJ7,P66083,Q99UJ9,Q6GH71,Q6GGC5,Q99TR3,Q931Q3,Q99TK6,Q6GG27,Q6GG26,Q6GEV5,Q6GEL8,Q99S51,Q99S46,Q6GEK8,Q6GEK7,Q6GEK6,Q99S37,Q99S36,Q6GEJ7,Q6GEJ6,Q99S33,Q6GEJ4,Q8NVB4,Q6GEJ1,Q99S28,Q99S23,Q6G772,Q931G5,Q8NX05,Q6GEI3,Q99WA2,Q8NWM8,Q6GGT5,Q6GJC8,Q6GGD7,Q6GIL4,Q8NVI9,Q99TG2,Q8NW60,Q6G943,Q6GH69,Q8NXM0,Q2YXC9,Q8NXL9,Q6GHD9,Q6GBU9,…	0.236679	0.94544	0.45977
GO:0071554	cell wall organization or biogenesis	P	13	26	261	623	0.0498084	0.0417335	over	Q9KIN5,Q6GIQ3,Q6GFW8,Q2FZP6,A0A0H3JVA1,Q6GIF6,Q6GIF4,Q7A7E0,Q6GK63,Q99WW8,Q2G1B9,Q5HH31,Q8NX96	Q9KIN5,Q6GIQ3,Q6GHT5,Q8NX35,Q6GFW8,Q8NVH8,Q8NWR4,Q2FZP6,Q99UA7,Q8NWU0,Q8NVG3,Q931H5,Q8NVA9,A0A0H3JVA1,Q2G2X2,Q6GIF6,Q6GIF4,Q99VQ4,Q7A7E0,Q6GK63,Q99WW8,Q2FYD8,Q2G1B9,Q5HH31,Q6GJK9,Q8NX96	0.255434	0.94544	0.5
GO:0019439	aromatic compound catabolic process	P	17	35	261	623	0.0651341	0.0561798	over	Q6GK73,Q931R8,Q6G6Q5,Q8NUM9,Q5HCU6,Q6GHY9,Q820A6,Q6GG19,Q6G943,Q99SH6,Q6GA63,Q99TQ0,P99174,Q8NV65,Q6GEA1,Q931G1,Q99X56	Q6GK73,Q6GIL7,Q6GIL6,Q6GIL4,Q931R8,Q6G6Q5,Q8NXF1,Q8NUM9,Q5HCU6,Q6GIL8,Q6GHZ1,Q6GHY9,Q820A6,Q6GG19,Q8NXL5,Q8NX76,Q6GEV0,Q6G943,Q99UW5,Q99SH6,Q2FY15,Q99UJ8,Q6GHE9,Q6GA63,Q99TQ0,Q6GKG6,P99174,Q8NYR1,Q8NXN2,Q931T1,Q8NV65,Q6GEA1,Q931G1,Q6GKT7,Q99X56	0.257202	0.94544	0.485714
GO:0006520	cellular amino acid metabolic process	P	39	86	261	623	0.149425	0.138042	over	Q6GDC8,Q8NX95,Q8NUI2,P64356,A0A0H3JT43,Q6GII3,Q8NWD0,Q8NWC9,Q99W73,P41368,Q5HJY7,Q99UU0,Q8NXF2,Q6GA10,Q8NUK8,Q8NXH0,Q8NUR2,Q8NVE6,Q99SJ1,Q59803,Q8NY94,Q9EZ12,Q9EZ10,Q6G7Q4,Q6GBT3,Q6GF14,Q8NVI9,Q99TQ0,Q6GG71,Q8NUK7,Q8NV65,Q6GEA1,Q931G1,Q8NWR7,Q2YY06,Q99TF4,Q5HF24,Q6GAW9,Q99VD0	Q8NXN3,Q6GDC8,Q8NX95,Q8NUI2,Q2YZB4,P64356,A0A0H3JT43,Q6GII3,Q8NWD0,Q6GGG2,Q8NWC9,Q6GG85,Q8NXT8,Q8NWP3,Q6GG73,Q99W73,Q6GJE1,Q6GGD5,Q6GG72,Q6GHP2,P41368,Q2YTH9,Q8NXZ0,Q5HII6,Q6GHU7,Q8NX60,Q99UK9,Q5HJY7,Q8NW68,Q6GI89,Q99TD5,Q99TJ8,Q6GG42,Q8NVE3,Q99UU0,Q2YWH4,Q8NXF2,Q6GA10,Q6GGH8,Q8NX44,Q6GHN3,Q8NUK8,Q6GIC7,Q8NXH0,Q6GJF8,Q8NUR2,Q8NY69,Q6GEU8,Q8NVE6,Q6G9Q4,Q99W83,Q99SJ1,P63585,Q59803,Q8NY94,Q9EZ12,Q9E…	0.279442	0.94544	0.453488
GO:0016829	lyase activity	F	18	38	261	623	0.0689655	0.0609952	over	Q6GF14,Q8NVI9,Q6G9K9,Q59803,P99174,Q6G7Q4,Q5HCU6,Q5HES4,Q6GDC8,Q8NYD0,Q99SJ1,Q6GFM3,Q9EZ12,Q931G1,Q99X30,Q6GJF0,Q8NXY2,Q6GEU1	Q6GF14,Q8NVI9,Q6G9K9,Q99SX9,Q8NXF3,Q59803,P99174,Q8NYR1,Q6G7Q4,Q6GFM4,Q5HCU6,Q6GEV0,Q5HES4,Q6GKT7,Q6GDC8,Q6GHN1,Q99W39,Q5HEY8,Q6GIL4,Q6GG37,Q8NYD0,Q99SJ1,Q8NWQ4,Q6GFM3,Q6GEX6,Q8NYC7,Q5HG20,Q9EZ12,Q8NXA0,Q931G1,Q99X30,Q6GJF0,Q99W83,Q8NXY2,Q6GEU1,Q2G2P8,Q8NVA0,P39858	0.294175	0.94544	0.473684
GO:0009205	purine ribonucleoside triphosphate metabolic process	P	14	29	261	623	0.0536398	0.046549	over	Q6GK73,Q931R8,Q6G6Q5,Q8NUM9,Q5HCU6,Q6GHY9,Q820A6,Q6GG19,Q6GGU2,Q6GEX3,Q99SE9,Q8NVA1,Q99V38,Q99SF4	Q6GK73,Q6GIL7,Q6GIL6,Q6GIL4,Q931R8,Q6G6Q5,Q8NXF1,Q8NUM9,Q5HCU6,Q6GIL8,Q6GHZ1,Q6GHY9,Q820A6,Q6GG19,Q8NXL5,Q8NX76,Q6GEV0,Q99V37,Q6GGU2,Q6GEX3,Q6GEX2,Q6GEX0,Q6GEW9,Q99SF1,Q99SF0,Q99SE9,Q8NVA1,Q99V38,Q99SF4	0.299238	0.94544	0.482759
GO:0065007	biological regulation	P	30	66	261	623	0.114943	0.105939	over	Q99VW2,Q931H9,Q7A4R9,Q99X00,A0A0H3JT43,Q6GII3,Q8NWD0,Q8NWC9,Q99VC0,Q6GJR7,Q6GHY9,Q6GHU0,Q6GD89,Q8NVU3,Q6GEU7,Q99R06,Q9F0R1,Q99W81,Q6GBU9,Q99VM3,Q6GFF6,Q9KIN5,Q6GIQ3,Q6GFW8,Q2FZP6,Q8NVI5,Q6GI88,Q8NUM0,Q6GJD2,Q99X56	Q9RDT5,Q99VW2,Q931H9,Q99U73,Q7A4R9,Q8NYH3,Q99X00,Q9L524,A0A0H3JT43,Q6GII3,Q8NWD0,Q6GGG2,Q8NWC9,Q6GIN1,Q99VC0,Q5HIR6,Q6GJR7,Q6GHY9,Q6GHU0,Q8NW51,Q6GD89,Q8NVU3,Q6GJ02,Q6GEU7,Q99R06,Q7A732,Q6GF07,Q8NW33,Q9F0R1,Q99W81,Q99WA0,Q99UJ8,Q6GHE9,Q6GBU9,Q99VM3,Q99V72,Q6GFF6,Q99SZ3,Q9KIN5,Q6GIQ3,Q6GHT5,Q8NX35,Q99U42,Q6GFW8,Q8NVH8,Q8NWR4,Q2FZP6,Q99UA7,Q8NWU0,Q8NVG3,Q931H5,Q8NVA9,Q6GGB6,Q6GHI0,Q6GG20,Q6GF26,Q8N…	0.31135	0.94544	0.454545
GO:0016747	transferase activity, transferring acyl groups other than amino-acyl groups	F	9	18	261	623	0.0344828	0.0288925	over	Q8NY95,Q8NWR7,Q2YY06,Q6GIA4,Q6GI75,Q99WZ7,Q6GH52,Q9EZ10,Q99UT4	Q8NY95,Q8NWR7,Q2YY06,Q6GGZ6,Q99UN8,Q6GIA4,Q6GHK4,Q6GI75,Q8NX76,Q99WZ7,Q8NXW4,Q8NXE1,Q2FY37,Q6GH52,Q8NX10,Q9EZ10,Q8NVJ5,Q99UT4	0.318057	0.94544	0.5
GO:0006553	lysine metabolic process	P	4	7	261	623	0.0153257	0.011236	over	Q9EZ12,Q9EZ10,Q8NWR7,Q2YY06	Q9EZ12,Q9EZ11,Q9EZ10,Q5HG20,Q8NWR7,Q2YY06,Q6GGZ6	0.326475	0.94544	0.571429
GO:1990204	oxidoreductase complex	C	4	7	261	623	0.0153257	0.011236	over	A0A0H3JT43,Q6GII3,Q8NWR7,Q2YY06	A0A0H3JT43,Q6GII3,Q8NWM9,Q99UH2,Q8NWR7,Q2YY06,Q6GGZ6	0.326475	0.94544	0.571429
GO:0015934	large ribosomal subunit	C	4	7	261	623	0.0153257	0.011236	over	Q6GBU9,Q6GEK1,Q99S31,Q99S26	Q6GBU9,Q6GHV8,Q6GEK2,Q6GEK1,Q99S31,Q99S26,Q6GEI6	0.326475	0.94544	0.571429
GO:0044270	cellular nitrogen compound catabolic process	P	19	41	261	623	0.0727969	0.0658106	over	Q6GK73,Q931R8,Q6G6Q5,Q8NUM9,Q5HCU6,Q6GHY9,Q820A6,Q6GG19,Q6G943,Q99SH6,Q6GA63,Q99TQ0,P99174,Q8NV65,Q6GEA1,Q931G1,Q99UU0,Q99X56,Q6GEE4	Q6GK73,Q6GIL7,Q6GIL6,Q6GIL4,Q931R8,Q6G6Q5,Q8NXF1,Q8NUM9,Q5HCU6,Q6GIL8,Q6GHZ1,Q6GHY9,Q820A6,Q6GG19,Q8NXL5,Q8NX76,Q6GEV0,Q6G943,Q99UW5,Q99SH6,Q2FY15,Q99UJ8,Q6GHE9,Q6GA63,Q99TQ0,Q6GKG6,P99174,Q8NYR1,Q8NXN2,Q931T1,Q8NV65,Q6GEA1,Q931G1,Q6GKT7,P00807,Q7X2S2,Q99UU0,Q2YWH4,Q99X56,Q6GEE6,Q6GEE4	0.330302	0.94544	0.463415
GO:0071555	cell wall organization	P	12	25	261	623	0.045977	0.0401284	over	A0A0H3JVA1,Q9KIN5,Q6GIQ3,Q6GIF4,Q6GFW8,Q2FZP6,Q7A7E0,Q6GK63,Q99WW8,Q2G1B9,Q5HH31,Q8NX96	A0A0H3JVA1,Q9KIN5,Q6GIQ3,Q6GIF4,Q6GHT5,Q8NX35,Q6GFW8,Q8NVH8,Q8NWR4,Q2FZP6,Q99UA7,Q8NWU0,Q7A7E0,Q6GK63,Q8NVG3,Q931H5,Q8NVA9,Q99VQ4,Q99WW8,Q2FYD8,Q2G1B9,Q2G2X2,Q5HH31,Q6GJK9,Q8NX96	0.332814	0.94544	0.48
GO:0016814	hydrolase activity, acting on carbon-nitrogen (but not peptide) bonds, in cyclic amidines	F	3	5	261	623	0.0114943	0.00802568	over	Q8NX95,Q2G296,P64356	Q99W43,Q8NX88,Q8NX95,Q2G296,P64356	0.35019	0.94544	0.6
GO:0046501	protoporphyrinogen IX metabolic process	P	3	5	261	623	0.0114943	0.00802568	over	Q8NW75,Q6GFM3,Q2YU22	Q8NW75,Q6GFM3,Q99T15,Q6GG37,Q2YU22	0.35019	0.94544	0.6
GO:0044877	protein-containing complex binding	F	3	5	261	623	0.0114943	0.00802568	over	Q99RL2,A0A0H3K686,Q2G015	Q99RL2,A0A0H3K686,Q6GGB6,Q6GEK5,Q2G015	0.35019	0.94544	0.6
GO:0019238	cyclohydrolase activity	F	3	5	261	623	0.0114943	0.00802568	over	Q8NX95,Q2G296,P64356	Q99W43,Q8NX88,Q8NX95,Q2G296,P64356	0.35019	0.94544	0.6
GO:0008299	isoprenoid biosynthetic process	P	3	5	261	623	0.0114943	0.00802568	over	Q2FWX9,Q6GK63,Q99WW8	Q2FWX9,Q2YWE5,Q6GE88,Q6GK63,Q99WW8	0.35019	0.94544	0.6
GO:0016407	acetyltransferase activity	F	3	5	261	623	0.0114943	0.00802568	over	Q8NY95,Q99WZ7,Q9EZ10	Q8NY95,Q8NX76,Q99WZ7,Q8NXW4,Q9EZ10	0.35019	0.94544	0.6
GO:0019835	cytolysis	P	3	5	261	623	0.0114943	0.00802568	over	Q99SN8,Q5HEH9,Q7A7E0	Q99SN8,Q5HEH9,Q7A7E0,Q2FYD8,Q6GJK9	0.35019	0.94544	0.6
GO:0008745	N-acetylmuramoyl-L-alanine amidase activity	F	3	5	261	623	0.0114943	0.00802568	over	Q7A7E0,Q5HH31,Q8NX96	Q7A7E0,Q2FYD8,Q5HH31,Q6GJK9,Q8NX96	0.35019	0.94544	0.6
GO:0008236	serine-type peptidase activity	F	3	5	261	623	0.0114943	0.00802568	over	Q6GIM3,Q6GAW1,Q99U67	Q6GIM3,Q9L4P1,Q6GAW1,Q9KJN3,Q99U67	0.35019	0.94544	0.6
GO:0009065	glutamine family amino acid catabolic process	P	3	5	261	623	0.0114943	0.00802568	over	Q8NUR2,Q8NUK7,Q8NUK8	Q99W83,Q8NUR2,Q7X2S2,Q8NUK7,Q8NUK8	0.35019	0.94544	0.6
GO:0061783	peptidoglycan muralytic activity	F	3	5	261	623	0.0114943	0.00802568	over	Q7A7E0,Q5HH31,Q8NX96	Q7A7E0,Q2FYD8,Q5HH31,Q6GJK9,Q8NX96	0.35019	0.94544	0.6
GO:0005506	iron ion binding	F	3	5	261	623	0.0114943	0.00802568	over	Q6GEU1,Q8NV65,Q99X56	Q99SZ3,Q6GEU1,Q8NV65,Q99X56,Q8NVJ5	0.35019	0.94544	0.6
GO:0017171	serine hydrolase activity	F	3	5	261	623	0.0114943	0.00802568	over	Q6GIM3,Q6GAW1,Q99U67	Q6GIM3,Q9L4P1,Q6GAW1,Q9KJN3,Q99U67	0.35019	0.94544	0.6
GO:0006720	isoprenoid metabolic process	P	3	5	261	623	0.0114943	0.00802568	over	Q6GK63,Q99WW8,Q2FWX9	Q6GE88,Q6GK63,Q99WW8,Q2FWX9,Q2YWE5	0.35019	0.94544	0.6
GO:0006782	protoporphyrinogen IX biosynthetic process	P	3	5	261	623	0.0114943	0.00802568	over	Q8NW75,Q6GFM3,Q2YU22	Q8NW75,Q6GFM3,Q99T15,Q6GG37,Q2YU22	0.35019	0.94544	0.6
GO:0044419	interspecies interaction between organisms	P	14	30	261	623	0.0536398	0.0481541	over	A0A0H3JVA1,A0A0H3K686,Q99VW2,Q99RL2,Q99WT9,Q99VT5,Q7A7E0,Q99SN8,Q9F0R1,Q5HEH9,Q7A4W3,Q2FWX9,Q2G015,Q8NWQ6	A0A0H3JVA1,A0A0H3K686,Q99VW2,Q6GIL6,Q6GIL4,Q99RL2,Q7A872,Q7A732,Q6GHE9,Q99U73,Q99WT9,Q99WU3,Q99VT5,Q7A7E0,Q99SN8,Q9F0R1,Q5HEH9,Q7A4W3,Q99U59,Q9KJN3,Q99U93,Q99V76,Q2FWX9,Q2G015,Q99RX4,Q2YWE5,Q6GDH2,Q6GFT9,Q6GJK9,Q8NWQ6	0.359118	0.94544	0.466667
GO:0009405	pathogenesis	P	14	30	261	623	0.0536398	0.0481541	over	A0A0H3JVA1,A0A0H3K686,Q99VW2,Q99RL2,Q99WT9,Q99VT5,Q7A7E0,Q99SN8,Q9F0R1,Q5HEH9,Q7A4W3,Q2FWX9,Q2G015,Q8NWQ6	A0A0H3JVA1,A0A0H3K686,Q99VW2,Q6GIL6,Q6GIL4,Q99RL2,Q7A872,Q7A732,Q6GHE9,Q99U73,Q99WT9,Q99WU3,Q99VT5,Q7A7E0,Q99SN8,Q9F0R1,Q5HEH9,Q7A4W3,Q99U59,Q9KJN3,Q99U93,Q99V76,Q2FWX9,Q2G015,Q99RX4,Q2YWE5,Q6GDH2,Q6GFT9,Q6GJK9,Q8NWQ6	0.359118	0.94544	0.466667
GO:0042546	cell wall biogenesis	P	10	21	261	623	0.0383142	0.0337079	over	Q9KIN5,Q6GIQ3,Q6GFW8,Q2FZP6,A0A0H3JVA1,Q6GIF6,Q6GIF4,Q6GK63,Q99WW8,Q2G1B9	Q9KIN5,Q6GIQ3,Q6GHT5,Q8NX35,Q6GFW8,Q8NVH8,Q8NWR4,Q2FZP6,Q99UA7,Q8NWU0,Q8NVG3,Q931H5,Q8NVA9,A0A0H3JVA1,Q2G2X2,Q6GIF6,Q6GIF4,Q99VQ4,Q6GK63,Q99WW8,Q2G1B9	0.372495	0.94544	0.47619
GO:0044038	cell wall macromolecule biosynthetic process	P	10	21	261	623	0.0383142	0.0337079	over	Q9KIN5,Q6GIQ3,Q6GFW8,Q2FZP6,A0A0H3JVA1,Q6GIF6,Q6GIF4,Q6GK63,Q99WW8,Q2G1B9	Q9KIN5,Q6GIQ3,Q6GHT5,Q8NX35,Q6GFW8,Q8NVH8,Q8NWR4,Q2FZP6,Q99UA7,Q8NWU0,Q8NVG3,Q931H5,Q8NVA9,A0A0H3JVA1,Q2G2X2,Q6GIF6,Q6GIF4,Q99VQ4,Q6GK63,Q99WW8,Q2G1B9	0.372495	0.94544	0.47619
GO:0070589	cellular component macromolecule biosynthetic process	P	10	21	261	623	0.0383142	0.0337079	over	Q9KIN5,Q6GIQ3,Q6GFW8,Q2FZP6,A0A0H3JVA1,Q6GIF6,Q6GIF4,Q6GK63,Q99WW8,Q2G1B9	Q9KIN5,Q6GIQ3,Q6GHT5,Q8NX35,Q6GFW8,Q8NVH8,Q8NWR4,Q2FZP6,Q99UA7,Q8NWU0,Q8NVG3,Q931H5,Q8NVA9,A0A0H3JVA1,Q2G2X2,Q6GIF6,Q6GIF4,Q99VQ4,Q6GK63,Q99WW8,Q2G1B9	0.372495	0.94544	0.47619
GO:0009273	peptidoglycan-based cell wall biogenesis	P	10	21	261	623	0.0383142	0.0337079	over	Q9KIN5,Q6GIQ3,Q6GFW8,Q2FZP6,A0A0H3JVA1,Q6GIF6,Q6GIF4,Q6GK63,Q99WW8,Q2G1B9	Q9KIN5,Q6GIQ3,Q6GHT5,Q8NX35,Q6GFW8,Q8NVH8,Q8NWR4,Q2FZP6,Q99UA7,Q8NWU0,Q8NVG3,Q931H5,Q8NVA9,A0A0H3JVA1,Q2G2X2,Q6GIF6,Q6GIF4,Q99VQ4,Q6GK63,Q99WW8,Q2G1B9	0.372495	0.94544	0.47619
GO:0072525	pyridine-containing compound biosynthetic process	P	10	21	261	623	0.0383142	0.0337079	over	Q6GK73,Q931R8,Q6G6Q5,Q8NUM9,Q5HCU6,Q6GHY9,Q820A6,Q6GG19,Q5HEK9,Q6GJF0	Q6GK73,Q6GIL7,Q6GIL6,Q6GIL4,Q931R8,Q6G6Q5,Q8NXF1,Q8NUM9,Q5HCU6,Q6GIL8,Q6GHZ1,Q6GHY9,Q820A6,Q6GG19,Q8NXL5,Q8NX76,Q6GEV0,Q6GI79,Q5HEK9,Q6GJF0,Q99W83	0.372495	0.94544	0.47619
GO:0044036	cell wall macromolecule metabolic process	P	10	21	261	623	0.0383142	0.0337079	over	Q9KIN5,Q6GIQ3,Q6GFW8,Q2FZP6,A0A0H3JVA1,Q6GIF6,Q6GIF4,Q6GK63,Q99WW8,Q2G1B9	Q9KIN5,Q6GIQ3,Q6GHT5,Q8NX35,Q6GFW8,Q8NVH8,Q8NWR4,Q2FZP6,Q99UA7,Q8NWU0,Q8NVG3,Q931H5,Q8NVA9,A0A0H3JVA1,Q2G2X2,Q6GIF6,Q6GIF4,Q99VQ4,Q6GK63,Q99WW8,Q2G1B9	0.372495	0.94544	0.47619
GO:0016052	carbohydrate catabolic process	P	10	21	261	623	0.0383142	0.0337079	over	Q6GK73,Q931R8,Q6G6Q5,Q8NUM9,Q5HCU6,Q6GHY9,Q820A6,Q6GG19,Q6GHD5,P99174	Q8NXL5,Q6GK73,Q6GIL7,Q6GIL6,Q6GIL4,Q931R8,Q6G6Q5,Q8NXF1,Q8NUM9,Q5HCU6,Q6GIL8,Q6GHZ1,Q6GHY9,Q820A6,Q6GG19,Q8NX76,Q6GEV0,Q6GHD5,Q99UH2,P99174,Q8NYR1	0.372495	0.94544	0.47619
GO:0016813	hydrolase activity, acting on carbon-nitrogen (but not peptide) bonds, in linear amidines	F	2	3	261	623	0.00766284	0.00481541	over	Q8NUK7,Q6GEA1	Q8NVE3,Q8NUK7,Q6GEA1	0.379285	0.94544	0.666667
GO:0006591	ornithine metabolic process	P	2	3	261	623	0.00766284	0.00481541	over	Q8NUK7,Q8NUK8	Q8NUK7,Q8NUK8,Q8NXF3	0.379285	0.94544	0.666667
GO:0019477	L-lysine catabolic process	P	2	3	261	623	0.00766284	0.00481541	over	Q8NWR7,Q2YY06	Q8NWR7,Q2YY06,Q6GGZ6	0.379285	0.94544	0.666667
GO:0008175	tRNA methyltransferase activity	F	2	3	261	623	0.00766284	0.00481541	over	Q99UQ0,Q6GHI4	Q99UQ0,A6U2L4,Q6GHI4	0.379285	0.94544	0.666667
GO:0016748	succinyltransferase activity	F	2	3	261	623	0.00766284	0.00481541	over	Q8NWR7,Q2YY06	Q8NWR7,Q2YY06,Q6GGZ6	0.379285	0.94544	0.666667
GO:0006026	aminoglycan catabolic process	P	2	3	261	623	0.00766284	0.00481541	over	Q5HH31,Q8NX96	Q2FYD8,Q5HH31,Q8NX96	0.379285	0.94544	0.666667
GO:0019474	L-lysine catabolic process to acetyl-CoA	P	2	3	261	623	0.00766284	0.00481541	over	Q8NWR7,Q2YY06	Q8NWR7,Q2YY06,Q6GGZ6	0.379285	0.94544	0.666667
GO:1901616	organic hydroxy compound catabolic process	P	2	3	261	623	0.00766284	0.00481541	over	Q6GHD5,Q6GKH9	Q6GHD5,Q99UH2,Q6GKH9	0.379285	0.94544	0.666667
GO:0051052	regulation of DNA metabolic process	P	2	3	261	623	0.00766284	0.00481541	over	Q6GD89,Q8NVU3	Q6GD89,Q8NVU3,Q8NX56	0.379285	0.94544	0.666667
GO:0046416	D-amino acid metabolic process	P	2	3	261	623	0.00766284	0.00481541	over	Q6GG71,Q5HF24	Q6GG71,Q9ZAH5,Q5HF24	0.379285	0.94544	0.666667
GO:0016869	intramolecular transferase activity, transferring amino groups	F	2	3	261	623	0.00766284	0.00481541	over	Q8NW75,Q2YU22	Q8NW75,Q99T15,Q2YU22	0.379285	0.94544	0.666667
GO:0019877	diaminopimelate biosynthetic process	P	2	3	261	623	0.00766284	0.00481541	over	Q9EZ12,Q9EZ10	Q9EZ12,Q9EZ11,Q9EZ10	0.379285	0.94544	0.666667
GO:0006027	glycosaminoglycan catabolic process	P	2	3	261	623	0.00766284	0.00481541	over	Q5HH31,Q8NX96	Q2FYD8,Q5HH31,Q8NX96	0.379285	0.94544	0.666667
GO:0015937	coenzyme A biosynthetic process	P	2	3	261	623	0.00766284	0.00481541	over	Q6GHW1,Q6G8N8	Q6GHW1,Q6G8N8,Q99SC8	0.379285	0.94544	0.666667
GO:0009253	peptidoglycan catabolic process	P	2	3	261	623	0.00766284	0.00481541	over	Q5HH31,Q8NX96	Q2FYD8,Q5HH31,Q8NX96	0.379285	0.94544	0.666667
GO:0046164	alcohol catabolic process	P	2	3	261	623	0.00766284	0.00481541	over	Q6GHD5,Q6GKH9	Q6GHD5,Q99UH2,Q6GKH9	0.379285	0.94544	0.666667
GO:0016751	S-succinyltransferase activity	F	2	3	261	623	0.00766284	0.00481541	over	Q8NWR7,Q2YY06	Q8NWR7,Q2YY06,Q6GGZ6	0.379285	0.94544	0.666667
GO:0006573	valine metabolic process	P	2	3	261	623	0.00766284	0.00481541	over	Q6G7Q4,Q6GBT3	Q6G7Q4,Q5HEE5,Q6GBT3	0.379285	0.94544	0.666667
GO:0045240	dihydrolipoyl dehydrogenase complex	C	2	3	261	623	0.00766284	0.00481541	over	Q8NWR7,Q2YY06	Q8NWR7,Q2YY06,Q6GGZ6	0.379285	0.94544	0.666667
GO:0004129	cytochrome-c oxidase activity	F	2	3	261	623	0.00766284	0.00481541	over	Q99V36,Q99V38	Q99V36,Q99V37,Q99V38	0.379285	0.94544	0.666667
GO:0004029	aldehyde dehydrogenase (NAD) activity	F	2	3	261	623	0.00766284	0.00481541	over	Q8NUM0,Q5HJK3	Q8NUM0,Q5HJK3,Q8NVG4	0.379285	0.94544	0.666667
GO:0004149	dihydrolipoyllysine-residue succinyltransferase activity	F	2	3	261	623	0.00766284	0.00481541	over	Q8NWR7,Q2YY06	Q8NWR7,Q2YY06,Q6GGZ6	0.379285	0.94544	0.666667
GO:0070394	lipoteichoic acid metabolic process	P	2	3	261	623	0.00766284	0.00481541	over	Q6GIF6,Q6GIF4	Q6GIF6,Q6GIF4,Q99VQ4	0.379285	0.94544	0.666667
GO:0009099	valine biosynthetic process	P	2	3	261	623	0.00766284	0.00481541	over	Q6G7Q4,Q6GBT3	Q6G7Q4,Q5HEE5,Q6GBT3	0.379285	0.94544	0.666667
GO:0009266	response to temperature stimulus	P	2	3	261	623	0.00766284	0.00481541	over	Q6G8Y8,Q99VB5	Q6G8Y8,Q99VB5,Q2FY15	0.379285	0.94544	0.666667
GO:0042286	glutamate-1-semialdehyde 2,1-aminomutase activity	F	2	3	261	623	0.00766284	0.00481541	over	Q8NW75,Q2YU22	Q8NW75,Q99T15,Q2YU22	0.379285	0.94544	0.666667
GO:0015002	heme-copper terminal oxidase activity	F	2	3	261	623	0.00766284	0.00481541	over	Q99V36,Q99V38	Q99V36,Q99V37,Q99V38	0.379285	0.94544	0.666667
GO:0046348	amino sugar catabolic process	P	2	3	261	623	0.00766284	0.00481541	over	Q6GBR8,Q99X30	Q8NYC7,Q6GBR8,Q99X30	0.379285	0.94544	0.666667
GO:0016676	oxidoreductase activity, acting on a heme group of donors, oxygen as acceptor	F	2	3	261	623	0.00766284	0.00481541	over	Q99V36,Q99V38	Q99V36,Q99V37,Q99V38	0.379285	0.94544	0.666667
GO:0016675	oxidoreductase activity, acting on a heme group of donors	F	2	3	261	623	0.00766284	0.00481541	over	Q99V36,Q99V38	Q99V36,Q99V37,Q99V38	0.379285	0.94544	0.666667
GO:0016671	oxidoreductase activity, acting on a sulfur group of donors, disulfide as acceptor	F	2	3	261	623	0.00766284	0.00481541	over	Q6GH44,Q6G9D7	Q6GH44,Q6G9D7,Q6GGY4	0.379285	0.94544	0.666667
GO:0051187	cofactor catabolic process	P	2	3	261	623	0.00766284	0.00481541	over	Q99X56,Q6GH72	Q99X56,Q99UE2,Q6GH72	0.379285	0.94544	0.666667
GO:0070395	lipoteichoic acid biosynthetic process	P	2	3	261	623	0.00766284	0.00481541	over	Q6GIF6,Q6GIF4	Q6GIF6,Q6GIF4,Q99VQ4	0.379285	0.94544	0.666667
GO:0045252	oxoglutarate dehydrogenase complex	C	2	3	261	623	0.00766284	0.00481541	over	Q8NWR7,Q2YY06	Q8NWR7,Q2YY06,Q6GGZ6	0.379285	0.94544	0.666667
GO:0042559	pteridine-containing compound biosynthetic process	P	2	3	261	623	0.00766284	0.00481541	over	Q2G296,Q8NXZ2	Q2G296,Q99W43,Q8NXZ2	0.379285	0.94544	0.666667
GO:0033512	L-lysine catabolic process to acetyl-CoA via saccharopine	P	2	3	261	623	0.00766284	0.00481541	over	Q8NWR7,Q2YY06	Q8NWR7,Q2YY06,Q6GGZ6	0.379285	0.94544	0.666667
GO:0006534	cysteine metabolic process	P	2	3	261	623	0.00766284	0.00481541	over	Q99TQ0,Q8NXH0	Q6GJF8,Q99TQ0,Q8NXH0	0.379285	0.94544	0.666667
GO:0006144	purine nucleobase metabolic process	P	2	3	261	623	0.00766284	0.00481541	over	Q2G296,Q99WJ1	Q6GG69,Q2G296,Q99WJ1	0.379285	0.94544	0.666667
GO:0007155	cell adhesion	P	2	3	261	623	0.00766284	0.00481541	over	O86488,Q2G015	O86488,Q2G015,Q6GDH2	0.379285	0.94544	0.666667
GO:0022610	biological adhesion	P	2	3	261	623	0.00766284	0.00481541	over	O86488,Q2G015	O86488,Q2G015,Q6GDH2	0.379285	0.94544	0.666667
GO:0009628	response to abiotic stimulus	P	2	3	261	623	0.00766284	0.00481541	over	Q6G8Y8,Q99VB5	Q6G8Y8,Q99VB5,Q2FY15	0.379285	0.94544	0.666667
GO:0006527	arginine catabolic process	P	2	3	261	623	0.00766284	0.00481541	over	Q8NUK7,Q8NUK8	Q7X2S2,Q8NUK7,Q8NUK8	0.379285	0.94544	0.666667
GO:0015936	coenzyme A metabolic process	P	2	3	261	623	0.00766284	0.00481541	over	Q6GHW1,Q6G8N8	Q6GHW1,Q6G8N8,Q99SC8	0.379285	0.94544	0.666667
GO:0046440	L-lysine metabolic process	P	2	3	261	623	0.00766284	0.00481541	over	Q8NWR7,Q2YY06	Q8NWR7,Q2YY06,Q6GGZ6	0.379285	0.94544	0.666667
GO:0006270	DNA replication initiation	P	2	3	261	623	0.00766284	0.00481541	over	Q6GD89,P19529	Q6GD89,P03064,P19529	0.379285	0.94544	0.666667
GO:0016624	oxidoreductase activity, acting on the aldehyde or oxo group of donors, disulfide as acceptor	F	2	3	261	623	0.00766284	0.00481541	over	Q931R8,Q820A6	Q931R8,Q6GHZ1,Q820A6	0.379285	0.94544	0.666667
GO:0006560	proline metabolic process	P	2	3	261	623	0.00766284	0.00481541	over	Q8NUR2,Q6GAW9	Q8NUR2,Q6GAW9,Q6GGJ5	0.379285	0.94544	0.666667
GO:0006554	lysine catabolic process	P	2	3	261	623	0.00766284	0.00481541	over	Q8NWR7,Q2YY06	Q8NWR7,Q2YY06,Q6GGZ6	0.379285	0.94544	0.666667
GO:1901136	carbohydrate derivative catabolic process	P	6	12	261	623	0.0229885	0.0192616	over	Q99TQ0,Q5HH31,Q8NX96,P99174,Q6GBR8,Q99X30	Q99TQ0,Q2FYD8,Q5HH31,Q8NX96,Q6GKG6,P99174,Q8NYR1,Q8NXN2,Q8NYC7,Q6GBR8,Q8NWM9,Q99X30	0.38514	0.94544	0.5
GO:0016811	hydrolase activity, acting on carbon-nitrogen (but not peptide) bonds, in linear amides	F	6	12	261	623	0.0229885	0.0192616	over	Q2G222,Q5HH31,Q8NX96,Q7A7E0,Q6GEE4,Q8NXY2	Q8NVT3,Q2G222,Q5HH31,Q8NX96,Q99W83,Q7A7E0,Q2FYD8,Q6GJK9,Q6GEE6,Q6GEE4,Q8NX78,Q8NXY2	0.38514	0.94544	0.5
GO:0046677	response to antibiotic	P	6	12	261	623	0.0229885	0.0192616	over	A0A0H3JVA1,Q99VW2,Q9KIN5,Q99UQ0,Q7A4R9,P41368	A0A0H3JVA1,Q99VW2,Q9KIN5,Q99UQ0,P00807,Q99UA7,Q8NWU0,Q7A4R9,Q8NKW8,P41368,Q8NVA9,Q5HG20	0.38514	0.94544	0.5
GO:0042440	pigment metabolic process	P	6	12	261	623	0.0229885	0.0192616	over	Q8NW75,Q6GFM3,Q2YU22,Q2G296,Q2FWX9,Q99X56	Q6GG69,Q8NW75,Q6GFM3,Q99T15,Q6GG37,Q2YU22,Q6GFM4,Q2G296,Q2FWX9,Q2YWE5,Q99X56,Q99UY7	0.38514	0.94544	0.5
GO:0019359	nicotinamide nucleotide biosynthetic process	P	9	19	261	623	0.0344828	0.0304976	over	Q6GK73,Q931R8,Q6G6Q5,Q8NUM9,Q5HCU6,Q6GHY9,Q820A6,Q6GG19,Q5HEK9	Q6GK73,Q6GIL7,Q6GIL6,Q6GIL4,Q931R8,Q6G6Q5,Q8NXF1,Q8NUM9,Q5HCU6,Q6GIL8,Q6GHZ1,Q6GHY9,Q820A6,Q6GG19,Q8NXL5,Q8NX76,Q6GEV0,Q6GI79,Q5HEK9	0.395326	0.94544	0.473684
GO:0019363	pyridine nucleotide biosynthetic process	P	9	19	261	623	0.0344828	0.0304976	over	Q6GK73,Q931R8,Q6G6Q5,Q8NUM9,Q5HCU6,Q6GHY9,Q820A6,Q6GG19,Q5HEK9	Q6GK73,Q6GIL7,Q6GIL6,Q6GIL4,Q931R8,Q6G6Q5,Q8NXF1,Q8NUM9,Q5HCU6,Q6GIL8,Q6GHZ1,Q6GHY9,Q820A6,Q6GG19,Q8NXL5,Q8NX76,Q6GEV0,Q6GI79,Q5HEK9	0.395326	0.94544	0.473684
GO:0009206	purine ribonucleoside triphosphate biosynthetic process	P	12	26	261	623	0.045977	0.0417335	over	Q6GK73,Q931R8,Q6G6Q5,Q8NUM9,Q5HCU6,Q6GHY9,Q820A6,Q6GG19,Q6GGU2,Q6GEX3,Q99SE9,Q99SF4	Q6GK73,Q6GIL7,Q6GIL6,Q6GIL4,Q931R8,Q6G6Q5,Q8NXF1,Q8NUM9,Q5HCU6,Q6GIL8,Q6GHZ1,Q6GHY9,Q820A6,Q6GG19,Q8NXL5,Q8NX76,Q6GEV0,Q6GGU2,Q6GEX3,Q6GEX2,Q6GEX0,Q6GEW9,Q99SF1,Q99SF0,Q99SE9,Q99SF4	0.39914	0.94544	0.461538
GO:0009145	purine nucleoside triphosphate biosynthetic process	P	12	26	261	623	0.045977	0.0417335	over	Q6GK73,Q931R8,Q6G6Q5,Q8NUM9,Q5HCU6,Q6GHY9,Q820A6,Q6GG19,Q6GGU2,Q6GEX3,Q99SE9,Q99SF4	Q6GK73,Q6GIL7,Q6GIL6,Q6GIL4,Q931R8,Q6G6Q5,Q8NXF1,Q8NUM9,Q5HCU6,Q6GIL8,Q6GHZ1,Q6GHY9,Q820A6,Q6GG19,Q8NXL5,Q8NX76,Q6GEV0,Q6GGU2,Q6GEX3,Q6GEX2,Q6GEX0,Q6GEW9,Q99SF1,Q99SF0,Q99SE9,Q99SF4	0.39914	0.94544	0.461538
GO:0051704	multi-organism process	P	15	33	261	623	0.0574713	0.0529695	over	Q7A7E0,Q6GEU1,A0A0H3JVA1,A0A0H3K686,Q99VW2,Q99RL2,Q99WT9,Q99VT5,Q99SN8,Q9F0R1,Q5HEH9,Q7A4W3,Q2FWX9,Q2G015,Q8NWQ6	Q7A7E0,Q2FYD8,Q6GJK9,Q6GEU1,A0A0H3JVA1,A0A0H3K686,Q99VW2,Q6GIL6,Q6GIL4,Q99RL2,Q7A872,Q7A732,Q6GHE9,Q99U73,Q99WT9,Q99WU3,Q99VT5,Q99SN8,Q9F0R1,Q5HEH9,Q7A4W3,Q99U59,Q9KJN3,Q99U93,Q99V76,Q2FWX9,Q2G015,Q99RX4,Q2YWE5,Q6GDH2,Q6GFT9,Q8NWQ6,J7RUA5	0.400326	0.94544	0.454545
GO:0044283	small molecule biosynthetic process	P	46	106	261	623	0.176245	0.170144	over	Q6GDC8,Q8NX95,Q8NUI2,P64356,Q6G6Q5,Q6GK73,Q931R8,Q8NUM9,Q5HCU6,Q6GHY9,Q820A6,Q6GG19,Q99WJ1,Q6GGU2,Q8NXF2,Q6GA10,Q8NUK8,Q8NUR2,Q6GIA4,Q99VR1,Q59803,Q8NY94,Q9EZ12,Q9EZ10,Q6G7Q4,Q6GBT3,Q99SJ1,Q6GF14,Q8NVI9,Q6GA63,Q2G296,P99174,Q5HJY7,Q99TQ0,A0A0H3JVA1,Q6GI75,Q6GJF0,Q6GHN4,Q8NX25,Q8NXZ2,Q6GAW9,Q6GIF6,Q6GIF4,Q6GK63,Q99WW8,Q2G1B9	Q8NXN3,Q6GDC8,Q8NX95,Q8NUI2,Q2YZB4,P64356,Q6GIL6,Q5HEY8,Q6G6Q5,Q8NXF1,Q8NUT7,Q6GK73,Q6GIL7,Q6GIL4,Q931R8,Q8NUM9,Q5HCU6,Q6GIL8,Q6GHZ1,Q6GHY9,Q820A6,Q6GG19,Q8NXL5,Q8NX76,Q6GEV0,Q99WJ1,Q6GG69,Q6GJG1,Q8NY70,Q6GGU2,Q8NXF2,Q6GA10,Q6GGH8,Q8NX44,Q6GHN3,Q8NUK8,Q6GIC7,Q6GJF8,Q8NUR2,Q6G9Q4,Q6GIA4,Q8NX10,Q99TG2,Q6GEX6,Q8NW60,Q99UN8,Q8NXE1,Q99VR1,Q99VP5,Q6GG65,Q6GG64,P63585,Q59803,Q8NY94,Q9EZ12,Q9EZ11,Q9EZ10,…	0.40533	0.94544	0.433962
GO:0050794	regulation of cellular process	P	23	52	261	623	0.0881226	0.0834671	over	Q99VW2,Q931H9,Q7A4R9,Q99X00,Q99VC0,Q6GJR7,Q6GHY9,Q6GHU0,Q6GD89,Q8NVU3,Q6GEU7,Q99R06,Q9F0R1,Q99W81,Q6GBU9,Q99VM3,Q9KIN5,Q6GIQ3,Q6GFW8,Q2FZP6,Q8NVI5,Q6GI88,Q6GJD2	Q9RDT5,Q99VW2,Q931H9,Q99U73,Q7A4R9,Q8NYH3,Q99X00,Q9L524,Q99VC0,Q5HIR6,Q6GJR7,Q6GHY9,Q6GHU0,Q8NW51,Q6GD89,Q8NVU3,Q6GJ02,Q6GEU7,Q99R06,Q7A732,Q6GF07,Q8NW33,Q9F0R1,Q99W81,Q99WA0,Q6GBU9,Q99VM3,Q99V72,Q9KIN5,Q6GIQ3,Q6GHT5,Q8NX35,Q99U42,Q6GFW8,Q8NVH8,Q8NWR4,Q2FZP6,Q99UA7,Q8NWU0,Q8NVG3,Q931H5,Q8NVA9,Q6GGB6,Q6GHI0,Q6GG20,Q6GF26,Q8NVI5,Q9L4P1,Q6GI88,Q6GJD2,Q6GG93,Q8NX56	0.414482	0.94544	0.442308
GO:0006457	protein folding	P	5	10	261	623	0.0191571	0.0160514	over	Q99VB5,Q6G8Y8,Q8NW72,Q6GF42,Q8NWA9	Q6G7S8,Q99VB5,Q6G8Y8,Q6GGC0,Q8NW72,Q6GG30,Q6GF42,Q99RY1,Q8NWA9,Q6G894	0.41457	0.94544	0.5
GO:0006979	response to oxidative stress	P	5	10	261	623	0.0191571	0.0160514	over	Q5HJB7,Q6GJR7,Q6GHD0,Q99VH8,Q6GH72	Q5HIR6,Q6GB66,Q6GGY4,Q5HJB7,Q6GJR7,Q6GHD0,Q99UE2,Q99VH8,Q6GH72,Q6GK53	0.41457	0.94544	0.5
GO:0036524	protein deglycase activity	F	1	1	261	623	0.00383142	0.00160514	over	Q8NXY2	Q8NXY2	0.418941	0.94544	1
GO:0042773	ATP synthesis coupled electron transport	P	1	1	261	623	0.00383142	0.00160514	over	Q99V38	Q99V38	0.418941	0.94544	1
GO:0008443	phosphofructokinase activity	F	1	1	261	623	0.00383142	0.00160514	over	Q6GG08	Q6GG08	0.418941	0.94544	1
GO:0044212	transcription regulatory region DNA binding	F	1	1	261	623	0.00383142	0.00160514	over	Q9F0R1	Q9F0R1	0.418941	0.94544	1
GO:0043772	acyl-phosphate glycerol-3-phosphate acyltransferase activity	F	1	1	261	623	0.00383142	0.00160514	over	Q6GH52	Q6GH52	0.418941	0.94544	1
GO:0016426	tRNA (adenine) methyltransferase activity	F	1	1	261	623	0.00383142	0.00160514	over	Q99UQ0	Q99UQ0	0.418941	0.94544	1
GO:0050380	undecaprenyl-diphosphatase activity	F	1	1	261	623	0.00383142	0.00160514	over	Q9KIN5	Q9KIN5	0.418941	0.94544	1
GO:0004730	pseudouridylate synthase activity	F	1	1	261	623	0.00383142	0.00160514	over	Q8NYD0	Q8NYD0	0.418941	0.94544	1
GO:0036370	D-alanyl carrier activity	F	1	1	261	623	0.00383142	0.00160514	over	Q6GIF4	Q6GIF4	0.418941	0.94544	1
GO:0006002	fructose 6-phosphate metabolic process	P	1	1	261	623	0.00383142	0.00160514	over	Q6GG08	Q6GG08	0.418941	0.94544	1
GO:0001848	complement binding	F	1	1	261	623	0.00383142	0.00160514	over	Q8NX50	Q8NX50	0.418941	0.94544	1
GO:0009164	nucleoside catabolic process	P	1	1	261	623	0.00383142	0.00160514	over	Q99TQ0	Q99TQ0	0.418941	0.94544	1
GO:0031455	glycine betaine metabolic process	P	1	1	261	623	0.00383142	0.00160514	over	Q8NUM0	Q8NUM0	0.418941	0.94544	1
GO:0019897	extrinsic component of plasma membrane	C	1	1	261	623	0.00383142	0.00160514	over	Q6GH50	Q6GH50	0.418941	0.94544	1
GO:0019152	acetoin dehydrogenase activity	F	1	1	261	623	0.00383142	0.00160514	over	Q6GKH9	Q6GKH9	0.418941	0.94544	1
GO:0016639	oxidoreductase activity, acting on the CH-NH2 group of donors, NAD or NADP as acceptor	F	1	1	261	623	0.00383142	0.00160514	over	Q99VD0	Q99VD0	0.418941	0.94544	1
GO:0008782	adenosylhomocysteine nucleosidase activity	F	1	1	261	623	0.00383142	0.00160514	over	Q99TQ0	Q99TQ0	0.418941	0.94544	1
GO:0006577	amino-acid betaine metabolic process	P	1	1	261	623	0.00383142	0.00160514	over	Q8NUM0	Q8NUM0	0.418941	0.94544	1
GO:0009146	purine nucleoside triphosphate catabolic process	P	1	1	261	623	0.00383142	0.00160514	over	Q6GA63	Q6GA63	0.418941	0.94544	1
GO:0002935	tRNA (adenine-C2-)-methyltransferase activity	F	1	1	261	623	0.00383142	0.00160514	over	Q99UQ0	Q99UQ0	0.418941	0.94544	1
GO:0071826	ribonucleoprotein complex subunit organization	P	1	1	261	623	0.00383142	0.00160514	over	Q6GG27	Q6GG27	0.418941	0.94544	1
GO:0047151	methylenetetrahydrofolate-tRNA-(uracil-5-)-methyltransferase (FADH2-oxidizing) activity	F	1	1	261	623	0.00383142	0.00160514	over	Q6GHI4	Q6GHI4	0.418941	0.94544	1
GO:0004645	phosphorylase activity	F	1	1	261	623	0.00383142	0.00160514	over	Q99SC3	Q99SC3	0.418941	0.94544	1
GO:0003896	DNA primase activity	F	1	1	261	623	0.00383142	0.00160514	over	Q6GGD7	Q6GGD7	0.418941	0.94544	1
GO:0004424	imidazoleglycerol-phosphate dehydratase activity	F	1	1	261	623	0.00383142	0.00160514	over	Q6GDC8	Q6GDC8	0.418941	0.94544	1
GO:0006662	glycerol ether metabolic process	P	1	1	261	623	0.00383142	0.00160514	over	Q6GHU0	Q6GHU0	0.418941	0.94544	1
GO:0016652	oxidoreductase activity, acting on NAD(P)H, NAD(P) as acceptor	F	1	1	261	623	0.00383142	0.00160514	over	Q99X11	Q99X11	0.418941	0.94544	1
GO:0008477	purine nucleosidase activity	F	1	1	261	623	0.00383142	0.00160514	over	Q99TQ0	Q99TQ0	0.418941	0.94544	1
GO:0097172	N-acetylmuramic acid metabolic process	P	1	1	261	623	0.00383142	0.00160514	over	Q99X30	Q99X30	0.418941	0.94544	1
GO:0006434	seryl-tRNA aminoacylation	P	1	1	261	623	0.00383142	0.00160514	over	Q5HJY7	Q5HJY7	0.418941	0.94544	1
GO:0060590	ATPase regulator activity	F	1	1	261	623	0.00383142	0.00160514	over	Q8NWA9	Q8NWA9	0.418941	0.94544	1
GO:0016889	endodeoxyribonuclease activity, producing 3'-phosphomonoesters	F	1	1	261	623	0.00383142	0.00160514	over	Q6G9B3	Q6G9B3	0.418941	0.94544	1
GO:0046538	2,3-bisphosphoglycerate-dependent phosphoglycerate mutase activity	F	1	1	261	623	0.00383142	0.00160514	over	Q6G6Q5	Q6G6Q5	0.418941	0.94544	1
GO:0006183	GTP biosynthetic process	P	1	1	261	623	0.00383142	0.00160514	over	Q6GGU2	Q6GGU2	0.418941	0.94544	1
GO:0030894	replisome	C	1	1	261	623	0.00383142	0.00160514	over	Q6GGD7	Q6GGD7	0.418941	0.94544	1
GO:0051260	protein homooligomerization	P	1	1	261	623	0.00383142	0.00160514	over	Q6GI75	Q6GI75	0.418941	0.94544	1
GO:0000027	ribosomal large subunit assembly	P	1	1	261	623	0.00383142	0.00160514	over	Q6GG27	Q6GG27	0.418941	0.94544	1
GO:0008763	UDP-N-acetylmuramate-L-alanine ligase activity	F	1	1	261	623	0.00383142	0.00160514	over	Q6GFW8	Q6GFW8	0.418941	0.94544	1
GO:0071424	rRNA (cytosine-N4-)-methyltransferase activity	F	1	1	261	623	0.00383142	0.00160514	over	Q6GHQ6	Q6GHQ6	0.418941	0.94544	1
GO:0004352	glutamate dehydrogenase (NAD+) activity	F	1	1	261	623	0.00383142	0.00160514	over	Q99VD0	Q99VD0	0.418941	0.94544	1
GO:0042085	5-methyltetrahydropteroyltri-L-glutamate-dependent methyltransferase activity	F	1	1	261	623	0.00383142	0.00160514	over	Q8NY94	Q8NY94	0.418941	0.94544	1
GO:0010133	proline catabolic process to glutamate	P	1	1	261	623	0.00383142	0.00160514	over	Q8NUR2	Q8NUR2	0.418941	0.94544	1
GO:0009295	nucleoid	C	1	1	261	623	0.00383142	0.00160514	over	Q6GJJ4	Q6GJJ4	0.418941	0.94544	1
GO:0106026	Gly-tRNA(Ala) hydrolase activity	F	1	1	261	623	0.00383142	0.00160514	over	Q6GG71	Q6GG71	0.418941	0.94544	1
GO:0052656	L-isoleucine transaminase activity	F	1	1	261	623	0.00383142	0.00160514	over	Q6GBT3	Q6GBT3	0.418941	0.94544	1
GO:0046487	glyoxylate metabolic process	P	1	1	261	623	0.00383142	0.00160514	over	Q8NW61	Q8NW61	0.418941	0.94544	1
GO:0019478	D-amino acid catabolic process	P	1	1	261	623	0.00383142	0.00160514	over	Q6GG71	Q6GG71	0.418941	0.94544	1
GO:0052654	L-leucine transaminase activity	F	1	1	261	623	0.00383142	0.00160514	over	Q6GBT3	Q6GBT3	0.418941	0.94544	1
GO:0070051	fibrinogen binding	F	1	1	261	623	0.00383142	0.00160514	over	Q2G015	Q2G015	0.418941	0.94544	1
GO:0006106	fumarate metabolic process	P	1	1	261	623	0.00383142	0.00160514	over	Q5HES4	Q5HES4	0.418941	0.94544	1
GO:0004156	dihydropteroate synthase activity	F	1	1	261	623	0.00383142	0.00160514	over	Q8NXZ2	Q8NXZ2	0.418941	0.94544	1
GO:0052655	L-valine transaminase activity	F	1	1	261	623	0.00383142	0.00160514	over	Q6GBT3	Q6GBT3	0.418941	0.94544	1
GO:0016799	hydrolase activity, hydrolyzing N-glycosyl compounds	F	1	1	261	623	0.00383142	0.00160514	over	Q99TQ0	Q99TQ0	0.418941	0.94544	1
GO:0046149	pigment catabolic process	P	1	1	261	623	0.00383142	0.00160514	over	Q99X56	Q99X56	0.418941	0.94544	1
GO:0003994	aconitate hydratase activity	F	1	1	261	623	0.00383142	0.00160514	over	Q6G9K9	Q6G9K9	0.418941	0.94544	1
GO:0008762	UDP-N-acetylmuramate dehydrogenase activity	F	1	1	261	623	0.00383142	0.00160514	over	Q6GIQ3	Q6GIQ3	0.418941	0.94544	1
GO:0080134	regulation of response to stress	P	1	1	261	623	0.00383142	0.00160514	over	Q8NVU3	Q8NVU3	0.418941	0.94544	1
GO:0004588	orotate phosphoribosyltransferase activity	F	1	1	261	623	0.00383142	0.00160514	over	Q8NX25	Q8NX25	0.418941	0.94544	1
GO:0008930	methylthioadenosine nucleosidase activity	F	1	1	261	623	0.00383142	0.00160514	over	Q99TQ0	Q99TQ0	0.418941	0.94544	1
GO:0045149	acetoin metabolic process	P	1	1	261	623	0.00383142	0.00160514	over	Q6GKH9	Q6GKH9	0.418941	0.94544	1
GO:0042803	protein homodimerization activity	F	1	1	261	623	0.00383142	0.00160514	over	Q8NWA9	Q8NWA9	0.418941	0.94544	1
GO:0034471	ncRNA 5'-end processing	P	1	1	261	623	0.00383142	0.00160514	over	Q6GG87	Q6GG87	0.418941	0.94544	1
GO:0016705	oxidoreductase activity, acting on paired donors, with incorporation or reduction of molecular oxygen	F	1	1	261	623	0.00383142	0.00160514	over	Q99X56	Q99X56	0.418941	0.94544	1
GO:0042182	ketone catabolic process	P	1	1	261	623	0.00383142	0.00160514	over	Q6GKH9	Q6GKH9	0.418941	0.94544	1
GO:0001067	regulatory region nucleic acid binding	F	1	1	261	623	0.00383142	0.00160514	over	Q9F0R1	Q9F0R1	0.418941	0.94544	1
GO:0019239	deaminase activity	F	1	1	261	623	0.00383142	0.00160514	over	Q6GBR8	Q6GBR8	0.418941	0.94544	1
GO:0004385	guanylate kinase activity	F	1	1	261	623	0.00383142	0.00160514	over	Q6GHM6	Q6GHM6	0.418941	0.94544	1
GO:0016259	selenocysteine metabolic process	P	1	1	261	623	0.00383142	0.00160514	over	Q5HJY7	Q5HJY7	0.418941	0.94544	1
GO:0033818	beta-ketoacyl-acyl-carrier-protein synthase III activity	F	1	1	261	623	0.00383142	0.00160514	over	Q6GIA4	Q6GIA4	0.418941	0.94544	1
GO:0004315	3-oxoacyl-[acyl-carrier-protein] synthase activity	F	1	1	261	623	0.00383142	0.00160514	over	Q6GIA4	Q6GIA4	0.418941	0.94544	1
GO:0004353	glutamate dehydrogenase [NAD(P)+] activity	F	1	1	261	623	0.00383142	0.00160514	over	Q99VD0	Q99VD0	0.418941	0.94544	1
GO:0006097	glyoxylate cycle	P	1	1	261	623	0.00383142	0.00160514	over	Q8NW61	Q8NW61	0.418941	0.94544	1
GO:0004318	enoyl-[acyl-carrier-protein] reductase (NADH) activity	F	1	1	261	623	0.00383142	0.00160514	over	Q6GI75	Q6GI75	0.418941	0.94544	1
GO:0022836	gated channel activity	F	1	1	261	623	0.00383142	0.00160514	over	Q6GH57	Q6GH57	0.418941	0.94544	1
GO:0004084	branched-chain-amino-acid transaminase activity	F	1	1	261	623	0.00383142	0.00160514	over	Q6GBT3	Q6GBT3	0.418941	0.94544	1
GO:0009435	NAD biosynthetic process	P	1	1	261	623	0.00383142	0.00160514	over	Q5HEK9	Q5HEK9	0.418941	0.94544	1
GO:0016410	N-acyltransferase activity	F	1	1	261	623	0.00383142	0.00160514	over	Q9EZ10	Q9EZ10	0.418941	0.94544	1
GO:0000967	rRNA 5'-end processing	P	1	1	261	623	0.00383142	0.00160514	over	Q6GG87	Q6GG87	0.418941	0.94544	1
GO:0032508	DNA duplex unwinding	P	1	1	261	623	0.00383142	0.00160514	over	Q8NVT1	Q8NVT1	0.418941	0.94544	1
GO:0043768	S-ribosylhomocysteine lyase activity	F	1	1	261	623	0.00383142	0.00160514	over	Q6GEU1	Q6GEU1	0.418941	0.94544	1
GO:0033212	iron assimilation	P	1	1	261	623	0.00383142	0.00160514	over	Q99X56	Q99X56	0.418941	0.94544	1
GO:0033353	S-adenosylmethionine cycle	P	1	1	261	623	0.00383142	0.00160514	over	Q99TQ0	Q99TQ0	0.418941	0.94544	1
GO:0004370	glycerol kinase activity	F	1	1	261	623	0.00383142	0.00160514	over	Q6GHD5	Q6GHD5	0.418941	0.94544	1
GO:0016894	endonuclease activity, active with either ribo- or deoxyribonucleic acids and producing 3'-phosphomonoesters	F	1	1	261	623	0.00383142	0.00160514	over	Q6G9B3	Q6G9B3	0.418941	0.94544	1
GO:0034656	nucleobase-containing small molecule catabolic process	P	1	1	261	623	0.00383142	0.00160514	over	Q99TQ0	Q99TQ0	0.418941	0.94544	1
GO:0008795	NAD+ synthase activity	F	1	1	261	623	0.00383142	0.00160514	over	Q5HEK9	Q5HEK9	0.418941	0.94544	1
GO:0030234	enzyme regulator activity	F	1	1	261	623	0.00383142	0.00160514	over	Q8NWA9	Q8NWA9	0.418941	0.94544	1
GO:0016805	dipeptidase activity	F	1	1	261	623	0.00383142	0.00160514	over	Q7A522	Q7A522	0.418941	0.94544	1
GO:0004828	serine-tRNA ligase activity	F	1	1	261	623	0.00383142	0.00160514	over	Q5HJY7	Q5HJY7	0.418941	0.94544	1
GO:0046655	folic acid metabolic process	P	1	1	261	623	0.00383142	0.00160514	over	Q8NXZ2	Q8NXZ2	0.418941	0.94544	1
GO:0010501	RNA secondary structure unwinding	P	1	1	261	623	0.00383142	0.00160514	over	Q99SH6	Q99SH6	0.418941	0.94544	1
GO:0047200	tetrahydrodipicolinate N-acetyltransferase activity	F	1	1	261	623	0.00383142	0.00160514	over	Q9EZ10	Q9EZ10	0.418941	0.94544	1
GO:0080135	regulation of cellular response to stress	P	1	1	261	623	0.00383142	0.00160514	over	Q8NVU3	Q8NVU3	0.418941	0.94544	1
GO:0001522	pseudouridine synthesis	P	1	1	261	623	0.00383142	0.00160514	over	Q8NWZ0	Q8NWZ0	0.418941	0.94544	1
GO:0033015	tetrapyrrole catabolic process	P	1	1	261	623	0.00383142	0.00160514	over	Q99X56	Q99X56	0.418941	0.94544	1
GO:0009318	exodeoxyribonuclease VII complex	C	1	1	261	623	0.00383142	0.00160514	over	Q6G943	Q6G943	0.418941	0.94544	1
GO:0016790	thiolester hydrolase activity	F	1	1	261	623	0.00383142	0.00160514	over	Q8NXY2	Q8NXY2	0.418941	0.94544	1
GO:0006423	cysteinyl-tRNA aminoacylation	P	1	1	261	623	0.00383142	0.00160514	over	Q99W73	Q99W73	0.418941	0.94544	1
GO:0008381	mechanosensitive ion channel activity	F	1	1	261	623	0.00383142	0.00160514	over	Q6GH57	Q6GH57	0.418941	0.94544	1
GO:0003712	transcription coregulator activity	F	1	1	261	623	0.00383142	0.00160514	over	Q8NVI5	Q8NVI5	0.418941	0.94544	1
GO:0044427	chromosomal part	C	1	1	261	623	0.00383142	0.00160514	over	Q6GGD7	Q6GGD7	0.418941	0.94544	1
GO:0046439	L-cysteine metabolic process	P	1	1	261	623	0.00383142	0.00160514	over	Q99TQ0	Q99TQ0	0.418941	0.94544	1
GO:0004028	3-chloroallyl aldehyde dehydrogenase activity	F	1	1	261	623	0.00383142	0.00160514	over	Q2FWX9	Q2FWX9	0.418941	0.94544	1
GO:0031072	heat shock protein binding	F	1	1	261	623	0.00383142	0.00160514	over	Q6G8Y8	Q6G8Y8	0.418941	0.94544	1
GO:0016260	selenocysteine biosynthetic process	P	1	1	261	623	0.00383142	0.00160514	over	Q5HJY7	Q5HJY7	0.418941	0.94544	1
GO:0031456	glycine betaine biosynthetic process	P	1	1	261	623	0.00383142	0.00160514	over	Q8NUM0	Q8NUM0	0.418941	0.94544	1
GO:0006578	amino-acid betaine biosynthetic process	P	1	1	261	623	0.00383142	0.00160514	over	Q8NUM0	Q8NUM0	0.418941	0.94544	1
GO:0016434	rRNA (cytosine) methyltransferase activity	F	1	1	261	623	0.00383142	0.00160514	over	Q6GHQ6	Q6GHQ6	0.418941	0.94544	1
GO:0008802	betaine-aldehyde dehydrogenase activity	F	1	1	261	623	0.00383142	0.00160514	over	Q8NUM0	Q8NUM0	0.418941	0.94544	1
GO:0015267	channel activity	F	1	1	261	623	0.00383142	0.00160514	over	Q6GH57	Q6GH57	0.418941	0.94544	1
GO:0006537	glutamate biosynthetic process	P	1	1	261	623	0.00383142	0.00160514	over	Q8NUR2	Q8NUR2	0.418941	0.94544	1
GO:0019864	IgG binding	F	1	1	261	623	0.00383142	0.00160514	over	Q99RL2	Q99RL2	0.418941	0.94544	1
GO:0000774	adenyl-nucleotide exchange factor activity	F	1	1	261	623	0.00383142	0.00160514	over	Q8NWA9	Q8NWA9	0.418941	0.94544	1
GO:0008861	formate C-acetyltransferase activity	F	1	1	261	623	0.00383142	0.00160514	over	Q99WZ7	Q99WZ7	0.418941	0.94544	1
GO:0016864	intramolecular oxidoreductase activity, transposing S-S bonds	F	1	1	261	623	0.00383142	0.00160514	over	Q99VC0	Q99VC0	0.418941	0.94544	1
GO:0048583	regulation of response to stimulus	P	1	1	261	623	0.00383142	0.00160514	over	Q8NVU3	Q8NVU3	0.418941	0.94544	1
GO:0044421	extracellular region part	C	1	1	261	623	0.00383142	0.00160514	over	Q8NX50	Q8NX50	0.418941	0.94544	1
GO:0008172	S-methyltransferase activity	F	1	1	261	623	0.00383142	0.00160514	over	Q8NY94	Q8NY94	0.418941	0.94544	1
GO:0001968	fibronectin binding	F	1	1	261	623	0.00383142	0.00160514	over	Q2G015	Q2G015	0.418941	0.94544	1
GO:0042167	heme catabolic process	P	1	1	261	623	0.00383142	0.00160514	over	Q99X56	Q99X56	0.418941	0.94544	1
GO:0018904	ether metabolic process	P	1	1	261	623	0.00383142	0.00160514	over	Q6GHU0	Q6GHU0	0.418941	0.94544	1
GO:0016153	urocanate hydratase activity	F	1	1	261	623	0.00383142	0.00160514	over	Q931G1	Q931G1	0.418941	0.94544	1
GO:1990837	sequence-specific double-stranded DNA binding	F	1	1	261	623	0.00383142	0.00160514	over	Q6GD89	Q6GD89	0.418941	0.94544	1
GO:0050451	CoA-disulfide reductase activity	F	1	1	261	623	0.00383142	0.00160514	over	Q99VC0	Q99VC0	0.418941	0.94544	1
GO:0009257	10-formyltetrahydrofolate biosynthetic process	P	1	1	261	623	0.00383142	0.00160514	over	Q2G296	Q2G296	0.418941	0.94544	1
GO:0004587	ornithine-oxo-acid transaminase activity	F	1	1	261	623	0.00383142	0.00160514	over	Q6GAW9	Q6GAW9	0.418941	0.94544	1
GO:0006450	regulation of translational fidelity	P	1	1	261	623	0.00383142	0.00160514	over	Q6GFF6	Q6GFF6	0.418941	0.94544	1
GO:0004045	aminoacyl-tRNA hydrolase activity	F	1	1	261	623	0.00383142	0.00160514	over	Q6YP15	Q6YP15	0.418941	0.94544	1
GO:0004591	oxoglutarate dehydrogenase (succinyl-transferring) activity	F	1	1	261	623	0.00383142	0.00160514	over	Q931R8	Q931R8	0.418941	0.94544	1
GO:0004806	triglyceride lipase activity	F	1	1	261	623	0.00383142	0.00160514	over	Q8NUI5	Q8NUI5	0.418941	0.94544	1
GO:0031071	cysteine desulfurase activity	F	1	1	261	623	0.00383142	0.00160514	over	Q8NXH0	Q8NXH0	0.418941	0.94544	1
GO:0022803	passive transmembrane transporter activity	F	1	1	261	623	0.00383142	0.00160514	over	Q6GH57	Q6GH57	0.418941	0.94544	1
GO:0051087	chaperone binding	F	1	1	261	623	0.00383142	0.00160514	over	Q8NWA9	Q8NWA9	0.418941	0.94544	1
GO:0047473	D-alanine [D-alanyl carrier protein] ligase activity	F	1	1	261	623	0.00383142	0.00160514	over	Q6GIF6	Q6GIF6	0.418941	0.94544	1
GO:0004550	nucleoside diphosphate kinase activity	F	1	1	261	623	0.00383142	0.00160514	over	Q6GGU2	Q6GGU2	0.418941	0.94544	1
GO:0003872	6-phosphofructokinase activity	F	1	1	261	623	0.00383142	0.00160514	over	Q6GG08	Q6GG08	0.418941	0.94544	1
GO:0008812	choline dehydrogenase activity	F	1	1	261	623	0.00383142	0.00160514	over	Q8NUM0	Q8NUM0	0.418941	0.94544	1
GO:0022900	electron transport chain	P	1	1	261	623	0.00383142	0.00160514	over	Q99V38	Q99V38	0.418941	0.94544	1
GO:0097164	ammonium ion metabolic process	P	1	1	261	623	0.00383142	0.00160514	over	Q8NUM0	Q8NUM0	0.418941	0.94544	1
GO:0097293	XMP biosynthetic process	P	1	1	261	623	0.00383142	0.00160514	over	Q99WJ1	Q99WJ1	0.418941	0.94544	1
GO:0051499	D-aminoacyl-tRNA deacylase activity	F	1	1	261	623	0.00383142	0.00160514	over	Q6GG71	Q6GG71	0.418941	0.94544	1
GO:0008840	4-hydroxy-tetrahydrodipicolinate synthase	F	1	1	261	623	0.00383142	0.00160514	over	Q9EZ12	Q9EZ12	0.418941	0.94544	1
GO:0008855	exodeoxyribonuclease VII activity	F	1	1	261	623	0.00383142	0.00160514	over	Q6G943	Q6G943	0.418941	0.94544	1
GO:0004635	phosphoribosyl-AMP cyclohydrolase activity	F	1	1	261	623	0.00383142	0.00160514	over	P64356	P64356	0.418941	0.94544	1
GO:0006787	porphyrin-containing compound catabolic process	P	1	1	261	623	0.00383142	0.00160514	over	Q99X56	Q99X56	0.418941	0.94544	1
GO:0016298	lipase activity	F	1	1	261	623	0.00383142	0.00160514	over	Q8NUI5	Q8NUI5	0.418941	0.94544	1
GO:0016846	carbon-sulfur lyase activity	F	1	1	261	623	0.00383142	0.00160514	over	Q6GEU1	Q6GEU1	0.418941	0.94544	1
GO:0052588	diacetyl reductase ((S)-acetoin forming) activity	F	1	1	261	623	0.00383142	0.00160514	over	Q6GKH9	Q6GKH9	0.418941	0.94544	1
GO:0047482	UDP-N-acetylmuramoyl-L-alanyl-D-glutamate-L-lysine ligase activity	F	1	1	261	623	0.00383142	0.00160514	over	Q2FZP6	Q2FZP6	0.418941	0.94544	1
GO:0016042	lipid catabolic process	P	1	1	261	623	0.00383142	0.00160514	over	Q8NUI5	Q8NUI5	0.418941	0.94544	1
GO:2001020	regulation of response to DNA damage stimulus	P	1	1	261	623	0.00383142	0.00160514	over	Q8NVU3	Q8NVU3	0.418941	0.94544	1
GO:0050415	formimidoylglutamase activity	F	1	1	261	623	0.00383142	0.00160514	over	Q6GEA1	Q6GEA1	0.418941	0.94544	1
GO:0042273	ribosomal large subunit biogenesis	P	1	1	261	623	0.00383142	0.00160514	over	Q6GG27	Q6GG27	0.418941	0.94544	1
GO:0046113	nucleobase catabolic process	P	1	1	261	623	0.00383142	0.00160514	over	Q8NYD0	Q8NYD0	0.418941	0.94544	1
GO:0016895	exodeoxyribonuclease activity, producing 5'-phosphomonoesters	F	1	1	261	623	0.00383142	0.00160514	over	Q6G943	Q6G943	0.418941	0.94544	1
GO:0051289	protein homotetramerization	P	1	1	261	623	0.00383142	0.00160514	over	Q6GI75	Q6GI75	0.418941	0.94544	1
GO:0004148	dihydrolipoyl dehydrogenase activity	F	1	1	261	623	0.00383142	0.00160514	over	Q6GHY9	Q6GHY9	0.418941	0.94544	1
GO:0008821	crossover junction endodeoxyribonuclease activity	F	1	1	261	623	0.00383142	0.00160514	over	Q6G9B3	Q6G9B3	0.418941	0.94544	1
GO:0006562	proline catabolic process	P	1	1	261	623	0.00383142	0.00160514	over	Q8NUR2	Q8NUR2	0.418941	0.94544	1
GO:0070548	L-glutamine aminotransferase activity	F	1	1	261	623	0.00383142	0.00160514	over	Q8NVE6	Q8NVE6	0.418941	0.94544	1
GO:0004497	monooxygenase activity	F	1	1	261	623	0.00383142	0.00160514	over	Q99X56	Q99X56	0.418941	0.94544	1
GO:0009982	pseudouridine synthase activity	F	1	1	261	623	0.00383142	0.00160514	over	Q8NWZ0	Q8NWZ0	0.418941	0.94544	1
GO:0004107	chorismate synthase activity	F	1	1	261	623	0.00383142	0.00160514	over	Q59803	Q59803	0.418941	0.94544	1
GO:0032392	DNA geometric change	P	1	1	261	623	0.00383142	0.00160514	over	Q8NVT1	Q8NVT1	0.418941	0.94544	1
GO:0004360	glutamine-fructose-6-phosphate transaminase (isomerizing) activity	F	1	1	261	623	0.00383142	0.00160514	over	Q8NVE6	Q8NVE6	0.418941	0.94544	1
GO:0032265	XMP salvage	P	1	1	261	623	0.00383142	0.00160514	over	Q99WJ1	Q99WJ1	0.418941	0.94544	1
GO:0004427	inorganic diphosphatase activity	F	1	1	261	623	0.00383142	0.00160514	over	Q6GFD7	Q6GFD7	0.418941	0.94544	1
GO:0071267	L-methionine salvage	P	1	1	261	623	0.00383142	0.00160514	over	Q99TQ0	Q99TQ0	0.418941	0.94544	1
GO:0016990	arginine deiminase activity	F	1	1	261	623	0.00383142	0.00160514	over	Q8NUK7	Q8NUK7	0.418941	0.94544	1
GO:0003871	5-methyltetrahydropteroyltriglutamate-homocysteine S-methyltransferase activity	F	1	1	261	623	0.00383142	0.00160514	over	Q8NY94	Q8NY94	0.418941	0.94544	1
GO:0006275	regulation of DNA replication	P	1	1	261	623	0.00383142	0.00160514	over	Q6GD89	Q6GD89	0.418941	0.94544	1
GO:0004392	heme oxygenase (decyclizing) activity	F	1	1	261	623	0.00383142	0.00160514	over	Q99X56	Q99X56	0.418941	0.94544	1
GO:0061599	molybdopterin molybdotransferase activity	F	1	1	261	623	0.00383142	0.00160514	over	Q8NVA1	Q8NVA1	0.418941	0.94544	1
GO:0009256	10-formyltetrahydrofolate metabolic process	P	1	1	261	623	0.00383142	0.00160514	over	Q2G296	Q2G296	0.418941	0.94544	1
GO:0003988	acetyl-CoA C-acyltransferase activity	F	1	1	261	623	0.00383142	0.00160514	over	Q8NY95	Q8NY95	0.418941	0.94544	1
GO:0016300	tRNA (uracil) methyltransferase activity	F	1	1	261	623	0.00383142	0.00160514	over	Q6GHI4	Q6GHI4	0.418941	0.94544	1
GO:0003714	transcription corepressor activity	F	1	1	261	623	0.00383142	0.00160514	over	Q8NVI5	Q8NVI5	0.418941	0.94544	1
GO:0043590	bacterial nucleoid	C	1	1	261	623	0.00383142	0.00160514	over	Q6GJJ4	Q6GJJ4	0.418941	0.94544	1
GO:0032993	protein-DNA complex	C	1	1	261	623	0.00383142	0.00160514	over	Q6GGD7	Q6GGD7	0.418941	0.94544	1
GO:0005657	replication fork	C	1	1	261	623	0.00383142	0.00160514	over	Q6GGD7	Q6GGD7	0.418941	0.94544	1
GO:0006308	DNA catabolic process	P	1	1	261	623	0.00383142	0.00160514	over	Q6G943	Q6G943	0.418941	0.94544	1
GO:0022618	ribonucleoprotein complex assembly	P	1	1	261	623	0.00383142	0.00160514	over	Q6GG27	Q6GG27	0.418941	0.94544	1
GO:0019679	propionate metabolic process, methylcitrate cycle	P	1	1	261	623	0.00383142	0.00160514	over	Q6G9K9	Q6G9K9	0.418941	0.94544	1
GO:0004595	pantetheine-phosphate adenylyltransferase activity	F	1	1	261	623	0.00383142	0.00160514	over	Q6GHW1	Q6GHW1	0.418941	0.94544	1
GO:0008169	C-methyltransferase activity	F	1	1	261	623	0.00383142	0.00160514	over	Q99UQ0	Q99UQ0	0.418941	0.94544	1
GO:0009143	nucleoside triphosphate catabolic process	P	1	1	261	623	0.00383142	0.00160514	over	Q6GA63	Q6GA63	0.418941	0.94544	1
GO:0005615	extracellular space	C	1	1	261	623	0.00383142	0.00160514	over	Q8NX50	Q8NX50	0.418941	0.94544	1
GO:0046110	xanthine metabolic process	P	1	1	261	623	0.00383142	0.00160514	over	Q99WJ1	Q99WJ1	0.418941	0.94544	1
GO:0009372	quorum sensing	P	1	1	261	623	0.00383142	0.00160514	over	Q6GEU1	Q6GEU1	0.418941	0.94544	1
GO:0008080	N-acetyltransferase activity	F	1	1	261	623	0.00383142	0.00160514	over	Q9EZ10	Q9EZ10	0.418941	0.94544	1
GO:0043102	amino acid salvage	P	1	1	261	623	0.00383142	0.00160514	over	Q99TQ0	Q99TQ0	0.418941	0.94544	1
GO:0047429	nucleoside-triphosphate diphosphatase activity	F	1	1	261	623	0.00383142	0.00160514	over	Q6GA63	Q6GA63	0.418941	0.94544	1
GO:0017168	5-oxoprolinase (ATP-hydrolyzing) activity	F	1	1	261	623	0.00383142	0.00160514	over	Q8NW95	Q8NW95	0.418941	0.94544	1
GO:0009486	cytochrome bo3 ubiquinol oxidase activity	F	1	1	261	623	0.00383142	0.00160514	over	Q99V36	Q99V36	0.418941	0.94544	1
GO:0019646	aerobic electron transport chain	P	1	1	261	623	0.00383142	0.00160514	over	Q99V38	Q99V38	0.418941	0.94544	1
GO:0003756	protein disulfide isomerase activity	F	1	1	261	623	0.00383142	0.00160514	over	Q99VC0	Q99VC0	0.418941	0.94544	1
GO:0031119	tRNA pseudouridine synthesis	P	1	1	261	623	0.00383142	0.00160514	over	Q8NWZ0	Q8NWZ0	0.418941	0.94544	1
GO:0004529	exodeoxyribonuclease activity	F	1	1	261	623	0.00383142	0.00160514	over	Q6G943	Q6G943	0.418941	0.94544	1
GO:0008752	FMN reductase activity	F	1	1	261	623	0.00383142	0.00160514	over	Q99X11	Q99X11	0.418941	0.94544	1
GO:0004151	dihydroorotase activity	F	1	1	261	623	0.00383142	0.00160514	over	Q6GHN4	Q6GHN4	0.418941	0.94544	1
GO:0003985	acetyl-CoA C-acetyltransferase activity	F	1	1	261	623	0.00383142	0.00160514	over	Q8NY95	Q8NY95	0.418941	0.94544	1
GO:0046656	folic acid biosynthetic process	P	1	1	261	623	0.00383142	0.00160514	over	Q8NXZ2	Q8NXZ2	0.418941	0.94544	1
GO:0030698	5,10-methylenetetrahydrofolate-dependent tRNA (m5U54) methyltransferase activity	F	1	1	261	623	0.00383142	0.00160514	over	Q6GHI4	Q6GHI4	0.418941	0.94544	1
GO:0008097	5S rRNA binding	F	1	1	261	623	0.00383142	0.00160514	over	Q99WA2	Q99WA2	0.418941	0.94544	1
GO:0006268	DNA unwinding involved in DNA replication	P	1	1	261	623	0.00383142	0.00160514	over	Q8NVT1	Q8NVT1	0.418941	0.94544	1
GO:0004853	uroporphyrinogen decarboxylase activity	F	1	1	261	623	0.00383142	0.00160514	over	Q6GFM3	Q6GFM3	0.418941	0.94544	1
GO:0000966	RNA 5'-end processing	P	1	1	261	623	0.00383142	0.00160514	over	Q6GG87	Q6GG87	0.418941	0.94544	1
GO:0042777	plasma membrane ATP synthesis coupled proton transport	P	1	1	261	623	0.00383142	0.00160514	over	Q99SF4	Q99SF4	0.418941	0.94544	1
GO:0003949	1-(5-phosphoribosyl)-5-[(5-phosphoribosylamino)methylideneamino]imidazole-4-carboxamide isomerase activity	F	1	1	261	623	0.00383142	0.00160514	over	Q8NUI2	Q8NUI2	0.418941	0.94544	1
GO:0050480	imidazolonepropionase activity	F	1	1	261	623	0.00383142	0.00160514	over	Q8NV65	Q8NV65	0.418941	0.94544	1
GO:0071265	L-methionine biosynthetic process	P	1	1	261	623	0.00383142	0.00160514	over	Q99TQ0	Q99TQ0	0.418941	0.94544	1
GO:0050256	ribitol-5-phosphate 2-dehydrogenase activity	F	1	1	261	623	0.00383142	0.00160514	over	Q2G1B9	Q2G1B9	0.418941	0.94544	1
GO:0004450	isocitrate dehydrogenase (NADP+) activity	F	1	1	261	623	0.00383142	0.00160514	over	Q8NW61	Q8NW61	0.418941	0.94544	1
GO:0043908	Ser(Gly)-tRNA(Ala) hydrolase activity	F	1	1	261	623	0.00383142	0.00160514	over	Q6GG71	Q6GG71	0.418941	0.94544	1
GO:0047117	enoyl-[acyl-carrier-protein] reductase (NADPH, A-specific) activity	F	1	1	261	623	0.00383142	0.00160514	over	Q6GI75	Q6GI75	0.418941	0.94544	1
GO:0004140	dephospho-CoA kinase activity	F	1	1	261	623	0.00383142	0.00160514	over	Q6G8N8	Q6G8N8	0.418941	0.94544	1
GO:1990077	primosome complex	C	1	1	261	623	0.00383142	0.00160514	over	Q6GGD7	Q6GGD7	0.418941	0.94544	1
GO:0070040	rRNA (adenine-C2-)-methyltransferase activity	F	1	1	261	623	0.00383142	0.00160514	over	Q99UQ0	Q99UQ0	0.418941	0.94544	1
GO:0047456	2-methylisocitrate dehydratase activity	F	1	1	261	623	0.00383142	0.00160514	over	Q6G9K9	Q6G9K9	0.418941	0.94544	1
GO:0019509	L-methionine salvage from methylthioadenosine	P	1	1	261	623	0.00383142	0.00160514	over	Q99TQ0	Q99TQ0	0.418941	0.94544	1
GO:0030552	cAMP binding	F	1	1	261	623	0.00383142	0.00160514	over	Q99R06	Q99R06	0.418941	0.94544	1
GO:0098772	molecular function regulator	F	1	1	261	623	0.00383142	0.00160514	over	Q8NWA9	Q8NWA9	0.418941	0.94544	1
GO:0004817	cysteine-tRNA ligase activity	F	1	1	261	623	0.00383142	0.00160514	over	Q99W73	Q99W73	0.418941	0.94544	1
GO:0016989	sigma factor antagonist activity	F	1	1	261	623	0.00383142	0.00160514	over	Q8NVI5	Q8NVI5	0.418941	0.94544	1
GO:0004602	glutathione peroxidase activity	F	1	1	261	623	0.00383142	0.00160514	over	Q6GHD0	Q6GHD0	0.418941	0.94544	1
GO:0060589	nucleoside-triphosphatase regulator activity	F	1	1	261	623	0.00383142	0.00160514	over	Q8NWA9	Q8NWA9	0.418941	0.94544	1
GO:0097173	N-acetylmuramic acid catabolic process	P	1	1	261	623	0.00383142	0.00160514	over	Q99X30	Q99X30	0.418941	0.94544	1
GO:0097056	selenocysteinyl-tRNA(Sec) biosynthetic process	P	1	1	261	623	0.00383142	0.00160514	over	Q5HJY7	Q5HJY7	0.418941	0.94544	1
GO:0003952	NAD+ synthase (glutamine-hydrolyzing) activity	F	1	1	261	623	0.00383142	0.00160514	over	Q5HEK9	Q5HEK9	0.418941	0.94544	1
GO:0006282	regulation of DNA repair	P	1	1	261	623	0.00383142	0.00160514	over	Q8NVU3	Q8NVU3	0.418941	0.94544	1
GO:0106029	tRNA pseudouridine synthase activity	F	1	1	261	623	0.00383142	0.00160514	over	Q8NWZ0	Q8NWZ0	0.418941	0.94544	1
GO:0019284	L-methionine salvage from S-adenosylmethionine	P	1	1	261	623	0.00383142	0.00160514	over	Q99TQ0	Q99TQ0	0.418941	0.94544	1
GO:0047810	D-alanine:2-oxoglutarate aminotransferase activity	F	1	1	261	623	0.00383142	0.00160514	over	Q5HF24	Q5HF24	0.418941	0.94544	1
GO:0019200	carbohydrate kinase activity	F	1	1	261	623	0.00383142	0.00160514	over	Q6GG08	Q6GG08	0.418941	0.94544	1
GO:0004333	fumarate hydratase activity	F	1	1	261	623	0.00383142	0.00160514	over	Q5HES4	Q5HES4	0.418941	0.94544	1
GO:0046051	UTP metabolic process	P	1	1	261	623	0.00383142	0.00160514	over	Q6GGU2	Q6GGU2	0.418941	0.94544	1
GO:0003842	1-pyrroline-5-carboxylate dehydrogenase activity	F	1	1	261	623	0.00383142	0.00160514	over	Q8NUR2	Q8NUR2	0.418941	0.94544	1
GO:0051304	chromosome separation	P	1	1	261	623	0.00383142	0.00160514	over	Q8NWF2	Q8NWF2	0.418941	0.94544	1
GO:0071949	FAD binding	F	1	1	261	623	0.00383142	0.00160514	over	Q6GIQ3	Q6GIQ3	0.418941	0.94544	1
GO:0019695	choline metabolic process	P	1	1	261	623	0.00383142	0.00160514	over	Q8NUM0	Q8NUM0	0.418941	0.94544	1
GO:0046498	S-adenosylhomocysteine metabolic process	P	1	1	261	623	0.00383142	0.00160514	over	Q99TQ0	Q99TQ0	0.418941	0.94544	1
GO:0098743	cell aggregation	P	1	1	261	623	0.00383142	0.00160514	over	Q2G015	Q2G015	0.418941	0.94544	1
GO:0019285	glycine betaine biosynthetic process from choline	P	1	1	261	623	0.00383142	0.00160514	over	Q8NUM0	Q8NUM0	0.418941	0.94544	1
GO:0045150	acetoin catabolic process	P	1	1	261	623	0.00383142	0.00160514	over	Q6GKH9	Q6GKH9	0.418941	0.94544	1
GO:0016838	carbon-oxygen lyase activity, acting on phosphates	F	1	1	261	623	0.00383142	0.00160514	over	Q59803	Q59803	0.418941	0.94544	1
GO:0022904	respiratory electron transport chain	P	1	1	261	623	0.00383142	0.00160514	over	Q99V38	Q99V38	0.418941	0.94544	1
GO:0016433	rRNA (adenine) methyltransferase activity	F	1	1	261	623	0.00383142	0.00160514	over	Q99UQ0	Q99UQ0	0.418941	0.94544	1
GO:0032324	molybdopterin cofactor biosynthetic process	P	1	1	261	623	0.00383142	0.00160514	over	Q8NVA1	Q8NVA1	0.418941	0.94544	1
GO:0042255	ribosome assembly	P	1	1	261	623	0.00383142	0.00160514	over	Q6GG27	Q6GG27	0.418941	0.94544	1
GO:1901658	glycosyl compound catabolic process	P	1	1	261	623	0.00383142	0.00160514	over	Q99TQ0	Q99TQ0	0.418941	0.94544	1
GO:0004160	dihydroxy-acid dehydratase activity	F	1	1	261	623	0.00383142	0.00160514	over	Q6G7Q4	Q6G7Q4	0.418941	0.94544	1
GO:1902652	secondary alcohol metabolic process	P	1	1	261	623	0.00383142	0.00160514	over	Q6GKH9	Q6GKH9	0.418941	0.94544	1
GO:0030551	cyclic nucleotide binding	F	1	1	261	623	0.00383142	0.00160514	over	Q99R06	Q99R06	0.418941	0.94544	1
GO:0098630	aggregation of unicellular organisms	P	1	1	261	623	0.00383142	0.00160514	over	Q2G015	Q2G015	0.418941	0.94544	1
GO:0006228	UTP biosynthetic process	P	1	1	261	623	0.00383142	0.00160514	over	Q6GGU2	Q6GGU2	0.418941	0.94544	1
GO:0004342	glucosamine-6-phosphate deaminase activity	F	1	1	261	623	0.00383142	0.00160514	over	Q6GBR8	Q6GBR8	0.418941	0.94544	1
GO:0019898	extrinsic component of membrane	C	1	1	261	623	0.00383142	0.00160514	over	Q6GH50	Q6GH50	0.418941	0.94544	1
GO:0031554	regulation of DNA-templated transcription, termination	P	1	1	261	623	0.00383142	0.00160514	over	Q6GJD2	Q6GJD2	0.418941	0.94544	1
GO:0097292	XMP metabolic process	P	1	1	261	623	0.00383142	0.00160514	over	Q99WJ1	Q99WJ1	0.418941	0.94544	1
GO:0004448	isocitrate dehydrogenase activity	F	1	1	261	623	0.00383142	0.00160514	over	Q8NW61	Q8NW61	0.418941	0.94544	1
GO:1901071	glucosamine-containing compound metabolic process	P	1	1	261	623	0.00383142	0.00160514	over	Q6GBR8	Q6GBR8	0.418941	0.94544	1
GO:0008720	D-lactate dehydrogenase activity	F	1	1	261	623	0.00383142	0.00160514	over	Q6GDS2	Q6GDS2	0.418941	0.94544	1
GO:0000310	xanthine phosphoribosyltransferase activity	F	1	1	261	623	0.00383142	0.00160514	over	Q99WJ1	Q99WJ1	0.418941	0.94544	1
GO:0031564	transcription antitermination	P	1	1	261	623	0.00383142	0.00160514	over	Q6GJD2	Q6GJD2	0.418941	0.94544	1
GO:0003688	DNA replication origin binding	F	1	1	261	623	0.00383142	0.00160514	over	Q6GD89	Q6GD89	0.418941	0.94544	1
GO:0003730	mRNA 3'-UTR binding	F	1	1	261	623	0.00383142	0.00160514	over	Q6G9K9	Q6G9K9	0.418941	0.94544	1
GO:0009316	3-isopropylmalate dehydratase complex	C	1	1	261	623	0.00383142	0.00160514	over	Q8NVI9	Q8NVI9	0.418941	0.94544	1
GO:0016154	pyrimidine-nucleoside phosphorylase activity	F	1	1	261	623	0.00383142	0.00160514	over	Q99SC3	Q99SC3	0.418941	0.94544	1
GO:0004636	phosphoribosyl-ATP diphosphatase activity	F	1	1	261	623	0.00383142	0.00160514	over	P64356	P64356	0.418941	0.94544	1
GO:0030696	tRNA (m5U54) methyltransferase activity	F	1	1	261	623	0.00383142	0.00160514	over	Q6GHI4	Q6GHI4	0.418941	0.94544	1
GO:0006044	N-acetylglucosamine metabolic process	P	1	1	261	623	0.00383142	0.00160514	over	Q6GBR8	Q6GBR8	0.418941	0.94544	1
GO:0016992	lipoate synthase activity	F	1	1	261	623	0.00383142	0.00160514	over	Q6GIG3	Q6GIG3	0.418941	0.94544	1
GO:0051262	protein tetramerization	P	1	1	261	623	0.00383142	0.00160514	over	Q6GI75	Q6GI75	0.418941	0.94544	1
GO:0032787	monocarboxylic acid metabolic process	P	17	38	261	623	0.0651341	0.0609952	over	Q6GK73,Q931R8,Q6G6Q5,Q8NUM9,Q5HCU6,Q6GHY9,Q820A6,Q6GG19,Q8NW61,Q6GIA4,Q99RW4,Q2YYT1,Q8NV65,Q6GEA1,Q931G1,Q6G9K9,Q6GI75	Q6GK73,Q6GIL7,Q6GIL6,Q6GIL4,Q931R8,Q6G6Q5,Q8NXF1,Q8NUM9,Q5HCU6,Q6GIL8,Q6GHZ1,Q6GHY9,Q820A6,Q6GG19,Q8NXL5,Q8NX76,Q6GEV0,Q8NW61,Q6GIA4,Q8NX10,Q99TG2,Q6GEX6,Q8NW60,Q99UN8,Q8NXE1,Q2FY37,Q6G677,Q99RW4,Q2YYT1,Q6GGI7,Q8NV65,Q6GEA1,Q931G1,Q6GKT7,Q6G9K9,Q6GHK4,Q6GI75,Q8NWQ4	0.419049	0.94544	0.447368
GO:0046939	nucleotide phosphorylation	P	8	17	261	623	0.0306513	0.0272873	over	Q6GK73,Q931R8,Q6G6Q5,Q8NUM9,Q5HCU6,Q6GHY9,Q820A6,Q6GG19	Q6GK73,Q6GIL7,Q6GIL6,Q6GIL4,Q931R8,Q6G6Q5,Q8NXF1,Q8NUM9,Q5HCU6,Q6GIL8,Q6GHZ1,Q6GHY9,Q820A6,Q6GG19,Q8NXL5,Q8NX76,Q6GEV0	0.420709	0.94544	0.470588
GO:0006260	DNA replication	P	8	17	261	623	0.0306513	0.0272873	over	Q8NVT1,Q6GD89,P19529,Q6GKU1,Q8NWF2,Q6G8Y8,Q99U34,Q6GCA6	Q6GHH1,Q8NKW8,P66937,Q8NVT1,Q6GD89,P03064,P19529,Q6GKU1,Q8NWF2,Q6G8Y8,Q9AIU7,Q8NWV1,Q9L4P1,Q6GKU3,Q99U34,Q6GCA6,Q6GH60	0.420709	0.94544	0.470588
GO:0006096	glycolytic process	P	8	17	261	623	0.0306513	0.0272873	over	Q6GK73,Q931R8,Q6G6Q5,Q8NUM9,Q5HCU6,Q6GHY9,Q820A6,Q6GG19	Q6GK73,Q6GIL7,Q6GIL6,Q6GIL4,Q931R8,Q6G6Q5,Q8NXF1,Q8NUM9,Q5HCU6,Q6GIL8,Q6GHZ1,Q6GHY9,Q820A6,Q6GG19,Q8NXL5,Q8NX76,Q6GEV0	0.420709	0.94544	0.470588
GO:0006090	pyruvate metabolic process	P	8	17	261	623	0.0306513	0.0272873	over	Q6GK73,Q931R8,Q6G6Q5,Q8NUM9,Q5HCU6,Q6GHY9,Q820A6,Q6GG19	Q6GK73,Q6GIL7,Q6GIL6,Q6GIL4,Q931R8,Q6G6Q5,Q8NXF1,Q8NUM9,Q5HCU6,Q6GIL8,Q6GHZ1,Q6GHY9,Q820A6,Q6GG19,Q8NXL5,Q8NX76,Q6GEV0	0.420709	0.94544	0.470588
GO:0009179	purine ribonucleoside diphosphate metabolic process	P	8	17	261	623	0.0306513	0.0272873	over	Q6GK73,Q931R8,Q6G6Q5,Q8NUM9,Q5HCU6,Q6GHY9,Q820A6,Q6GG19	Q6GK73,Q6GIL7,Q6GIL6,Q6GIL4,Q931R8,Q6G6Q5,Q8NXF1,Q8NUM9,Q5HCU6,Q6GIL8,Q6GHZ1,Q6GHY9,Q820A6,Q6GG19,Q8NXL5,Q8NX76,Q6GEV0	0.420709	0.94544	0.470588
GO:0016616	oxidoreductase activity, acting on the CH-OH group of donors, NAD or NADP as acceptor	F	8	17	261	623	0.0306513	0.0272873	over	Q8NW61,Q6GK73,Q8NUM9,Q6GDS2,Q6GIQ3,Q2G1B9,Q6GKH9,Q8NV80	Q8NY70,Q8NXU1,Q6GHK4,Q8NWM9,Q2YZB4,Q8NW61,Q5HEE5,Q6GK73,Q8NUM9,Q6GGI7,Q6GDS2,Q6GIQ3,Q9RL68,Q2G1B9,Q6GKH9,P39861,Q8NV80	0.420709	0.94544	0.470588
GO:0009135	purine nucleoside diphosphate metabolic process	P	8	17	261	623	0.0306513	0.0272873	over	Q6GK73,Q931R8,Q6G6Q5,Q8NUM9,Q5HCU6,Q6GHY9,Q820A6,Q6GG19	Q6GK73,Q6GIL7,Q6GIL6,Q6GIL4,Q931R8,Q6G6Q5,Q8NXF1,Q8NUM9,Q5HCU6,Q6GIL8,Q6GHZ1,Q6GHY9,Q820A6,Q6GG19,Q8NXL5,Q8NX76,Q6GEV0	0.420709	0.94544	0.470588
GO:0006757	ATP generation from ADP	P	8	17	261	623	0.0306513	0.0272873	over	Q6GK73,Q931R8,Q6G6Q5,Q8NUM9,Q5HCU6,Q6GHY9,Q820A6,Q6GG19	Q6GK73,Q6GIL7,Q6GIL6,Q6GIL4,Q931R8,Q6G6Q5,Q8NXF1,Q8NUM9,Q5HCU6,Q6GIL8,Q6GHZ1,Q6GHY9,Q820A6,Q6GG19,Q8NXL5,Q8NX76,Q6GEV0	0.420709	0.94544	0.470588
GO:0046031	ADP metabolic process	P	8	17	261	623	0.0306513	0.0272873	over	Q6GK73,Q931R8,Q6G6Q5,Q8NUM9,Q5HCU6,Q6GHY9,Q820A6,Q6GG19	Q6GK73,Q6GIL7,Q6GIL6,Q6GIL4,Q931R8,Q6G6Q5,Q8NXF1,Q8NUM9,Q5HCU6,Q6GIL8,Q6GHZ1,Q6GHY9,Q820A6,Q6GG19,Q8NXL5,Q8NX76,Q6GEV0	0.420709	0.94544	0.470588
GO:0006165	nucleoside diphosphate phosphorylation	P	8	17	261	623	0.0306513	0.0272873	over	Q6GK73,Q931R8,Q6G6Q5,Q8NUM9,Q5HCU6,Q6GHY9,Q820A6,Q6GG19	Q6GK73,Q6GIL7,Q6GIL6,Q6GIL4,Q931R8,Q6G6Q5,Q8NXF1,Q8NUM9,Q5HCU6,Q6GIL8,Q6GHZ1,Q6GHY9,Q820A6,Q6GG19,Q8NXL5,Q8NX76,Q6GEV0	0.420709	0.94544	0.470588
GO:0009185	ribonucleoside diphosphate metabolic process	P	8	17	261	623	0.0306513	0.0272873	over	Q6GK73,Q931R8,Q6G6Q5,Q8NUM9,Q5HCU6,Q6GHY9,Q820A6,Q6GG19	Q6GK73,Q6GIL7,Q6GIL6,Q6GIL4,Q931R8,Q6G6Q5,Q8NXF1,Q8NUM9,Q5HCU6,Q6GIL8,Q6GHZ1,Q6GHY9,Q820A6,Q6GG19,Q8NXL5,Q8NX76,Q6GEV0	0.420709	0.94544	0.470588
GO:0042866	pyruvate biosynthetic process	P	8	17	261	623	0.0306513	0.0272873	over	Q6GK73,Q931R8,Q6G6Q5,Q8NUM9,Q5HCU6,Q6GHY9,Q820A6,Q6GG19	Q6GK73,Q6GIL7,Q6GIL6,Q6GIL4,Q931R8,Q6G6Q5,Q8NXF1,Q8NUM9,Q5HCU6,Q6GIL8,Q6GHZ1,Q6GHY9,Q820A6,Q6GG19,Q8NXL5,Q8NX76,Q6GEV0	0.420709	0.94544	0.470588
GO:0031323	regulation of cellular metabolic process	P	13	29	261	623	0.0498084	0.046549	over	Q6GD89,Q8NVU3,Q99VW2,Q6GEU7,Q99R06,Q7A4R9,Q9F0R1,Q99W81,Q6GBU9,Q99VM3,Q8NVI5,Q6GI88,Q6GJD2	Q6GD89,Q8NVU3,Q9RDT5,Q99VW2,Q6GJ02,Q6GEU7,Q99R06,Q7A732,Q99U73,Q7A4R9,Q6GF07,Q8NW33,Q9F0R1,Q99W81,Q99WA0,Q9L524,Q6GBU9,Q99VM3,Q99V72,Q6GGB6,Q6GHI0,Q6GG20,Q6GF26,Q8NVI5,Q9L4P1,Q6GI88,Q6GJD2,Q6GG93,Q8NX56	0.442659	0.980823	0.448276
GO:0051171	regulation of nitrogen compound metabolic process	P	13	29	261	623	0.0498084	0.046549	over	Q6GD89,Q8NVU3,Q99VW2,Q6GEU7,Q99R06,Q7A4R9,Q9F0R1,Q99W81,Q6GBU9,Q99VM3,Q8NVI5,Q6GI88,Q6GJD2	Q6GD89,Q8NVU3,Q9RDT5,Q99VW2,Q6GJ02,Q6GEU7,Q99R06,Q7A732,Q99U73,Q7A4R9,Q6GF07,Q8NW33,Q9F0R1,Q99W81,Q99WA0,Q9L524,Q6GBU9,Q99VM3,Q99V72,Q6GGB6,Q6GHI0,Q6GG20,Q6GF26,Q8NVI5,Q9L4P1,Q6GI88,Q6GJD2,Q6GG93,Q8NX56	0.442659	0.980823	0.448276
GO:0016879	ligase activity, forming carbon-nitrogen bonds	F	10	22	261	623	0.0383142	0.035313	over	Q5HEK9,Q8NXF2,Q6GA10,Q5HF42,Q2G296,Q6GI15,Q6GFW8,Q2FZP6,Q6GFF6,Q99VR1	Q6GEU8,Q8NY69,Q5HEK9,Q8NYX6,Q8NXF2,Q6GIC7,Q6GA10,Q6GHN3,Q5HF42,Q2G296,Q6G9Q4,Q8NX92,Q6GI15,Q8NVH8,Q6GFW8,Q8NX35,A0A0H3JR16,Q2FZP6,Q6G834,Q8NVT3,Q6GFF6,Q99VR1	0.446199	0.980823	0.454545
GO:1901292	nucleoside phosphate catabolic process	P	10	22	261	623	0.0383142	0.035313	over	Q6GK73,Q931R8,Q6G6Q5,Q8NUM9,Q5HCU6,Q6GHY9,Q820A6,Q6GG19,Q6GA63,P99174	Q6GK73,Q6GIL7,Q6GIL6,Q6GIL4,Q931R8,Q6G6Q5,Q8NXF1,Q8NUM9,Q5HCU6,Q6GIL8,Q6GHZ1,Q6GHY9,Q820A6,Q6GG19,Q8NXL5,Q8NX76,Q6GEV0,Q6GA63,Q6GKG6,P99174,Q8NYR1,Q8NXN2	0.446199	0.980823	0.454545
GO:0003916	DNA topoisomerase activity	F	4	8	261	623	0.0153257	0.0128411	over	Q99UM1,Q6GH51,Q6GH50,P19529	Q99S17,Q99UM1,Q6GH51,Q8NKW8,P66937,Q6GH50,P03064,P19529	0.450043	0.980823	0.5
GO:0071103	DNA conformation change	P	4	8	261	623	0.0153257	0.0128411	over	Q6GH51,Q99UM1,Q6GH50,Q8NVT1	Q6GH51,Q99S17,Q8NKW8,P66937,Q99UM1,Q6GH50,Q8NVT1,Q99U17	0.450043	0.980823	0.5
GO:0004386	helicase activity	F	4	8	261	623	0.0153257	0.0128411	over	Q6GGD7,Q8NVT1,Q99SH6,Q99U34	Q6GGD7,Q99VC4,Q99VC3,Q8NVT1,Q99SH6,Q2FY15,Q99U34,Q99WA0	0.450043	0.980823	0.5
GO:0035556	intracellular signal transduction	P	4	8	261	623	0.0153257	0.0128411	over	Q99VW2,Q931H9,Q7A4R9,Q99X00	Q9RDT5,Q99VW2,Q931H9,Q99U73,Q7A4R9,Q8NYH3,Q99X00,Q9L524	0.450043	0.980823	0.5
GO:0007165	signal transduction	P	4	8	261	623	0.0153257	0.0128411	over	Q99VW2,Q931H9,Q7A4R9,Q99X00	Q9RDT5,Q99VW2,Q931H9,Q99U73,Q7A4R9,Q8NYH3,Q99X00,Q9L524	0.450043	0.980823	0.5
GO:0042278	purine nucleoside metabolic process	P	4	8	261	623	0.0153257	0.0128411	over	Q99WJ1,Q6GGU2,Q99TQ0,Q8NVA1	Q99WJ1,Q6GG69,Q6GJG1,Q8NY70,Q6GGU2,Q99TL8,Q99TQ0,Q8NVA1	0.450043	0.980823	0.5
GO:0033013	tetrapyrrole metabolic process	P	4	8	261	623	0.0153257	0.0128411	over	Q8NW75,Q6GFM3,Q2YU22,Q99X56	Q8NW75,Q6GFM3,Q99T15,Q6GG37,Q2YU22,Q6GFM4,Q99X56,Q99UY7	0.450043	0.980823	0.5
GO:0046128	purine ribonucleoside metabolic process	P	4	8	261	623	0.0153257	0.0128411	over	Q99WJ1,Q6GGU2,Q99TQ0,Q8NVA1	Q99WJ1,Q6GG69,Q6GJG1,Q8NY70,Q6GGU2,Q99TL8,Q99TQ0,Q8NVA1	0.450043	0.980823	0.5
GO:0000160	phosphorelay signal transduction system	P	4	8	261	623	0.0153257	0.0128411	over	Q99VW2,Q931H9,Q7A4R9,Q99X00	Q9RDT5,Q99VW2,Q931H9,Q99U73,Q7A4R9,Q8NYH3,Q99X00,Q9L524	0.450043	0.980823	0.5
GO:0008094	DNA-dependent ATPase activity	F	4	8	261	623	0.0153257	0.0128411	over	Q6GH51,Q6GH50,Q8NVT1,Q6GHF0	Q6GH51,Q8NKW8,P66937,Q6GH50,Q99VC4,Q99VC3,Q8NVT1,Q6GHF0	0.450043	0.980823	0.5
GO:0006778	porphyrin-containing compound metabolic process	P	4	8	261	623	0.0153257	0.0128411	over	Q8NW75,Q6GFM3,Q2YU22,Q99X56	Q8NW75,Q6GFM3,Q99T15,Q6GG37,Q2YU22,Q6GFM4,Q99X56,Q99UY7	0.450043	0.980823	0.5
GO:0023052	signaling	P	4	8	261	623	0.0153257	0.0128411	over	Q99VW2,Q931H9,Q7A4R9,Q99X00	Q9RDT5,Q99VW2,Q931H9,Q99U73,Q7A4R9,Q8NYH3,Q99X00,Q9L524	0.450043	0.980823	0.5
GO:0042168	heme metabolic process	P	4	8	261	623	0.0153257	0.0128411	over	Q8NW75,Q6GFM3,Q2YU22,Q99X56	Q8NW75,Q6GFM3,Q99T15,Q6GG37,Q2YU22,Q6GFM4,Q99X56,Q99UY7	0.450043	0.980823	0.5
GO:0009889	regulation of biosynthetic process	P	12	27	261	623	0.045977	0.0433387	over	Q6GD89,Q99VW2,Q6GEU7,Q99R06,Q7A4R9,Q9F0R1,Q99W81,Q6GBU9,Q99VM3,Q8NVI5,Q6GI88,Q6GJD2	Q6GD89,Q9RDT5,Q99VW2,Q6GJ02,Q6GEU7,Q99R06,Q7A732,Q99U73,Q7A4R9,Q6GF07,Q8NW33,Q9F0R1,Q99W81,Q99WA0,Q9L524,Q6GBU9,Q99VM3,Q99V72,Q6GGB6,Q6GHI0,Q6GG20,Q6GF26,Q8NVI5,Q9L4P1,Q6GI88,Q6GJD2,Q6GG93	0.466155	0.999952	0.444444
GO:0031326	regulation of cellular biosynthetic process	P	12	27	261	623	0.045977	0.0433387	over	Q6GD89,Q99VW2,Q6GEU7,Q99R06,Q7A4R9,Q9F0R1,Q99W81,Q6GBU9,Q99VM3,Q8NVI5,Q6GI88,Q6GJD2	Q6GD89,Q9RDT5,Q99VW2,Q6GJ02,Q6GEU7,Q99R06,Q7A732,Q99U73,Q7A4R9,Q6GF07,Q8NW33,Q9F0R1,Q99W81,Q99WA0,Q9L524,Q6GBU9,Q99VM3,Q99V72,Q6GGB6,Q6GHI0,Q6GG20,Q6GF26,Q8NVI5,Q9L4P1,Q6GI88,Q6GJD2,Q6GG93	0.466155	0.999952	0.444444
GO:0010556	regulation of macromolecule biosynthetic process	P	12	27	261	623	0.045977	0.0433387	over	Q6GD89,Q99VW2,Q6GEU7,Q99R06,Q7A4R9,Q9F0R1,Q99W81,Q6GBU9,Q99VM3,Q8NVI5,Q6GI88,Q6GJD2	Q6GD89,Q9RDT5,Q99VW2,Q6GJ02,Q6GEU7,Q99R06,Q7A732,Q99U73,Q7A4R9,Q6GF07,Q8NW33,Q9F0R1,Q99W81,Q99WA0,Q9L524,Q6GBU9,Q99VM3,Q99V72,Q6GGB6,Q6GHI0,Q6GG20,Q6GF26,Q8NVI5,Q9L4P1,Q6GI88,Q6GJD2,Q6GG93	0.466155	0.999952	0.444444
GO:2000112	regulation of cellular macromolecule biosynthetic process	P	12	27	261	623	0.045977	0.0433387	over	Q6GD89,Q99VW2,Q6GEU7,Q99R06,Q7A4R9,Q9F0R1,Q99W81,Q6GBU9,Q99VM3,Q8NVI5,Q6GI88,Q6GJD2	Q6GD89,Q9RDT5,Q99VW2,Q6GJ02,Q6GEU7,Q99R06,Q7A732,Q99U73,Q7A4R9,Q6GF07,Q8NW33,Q9F0R1,Q99W81,Q99WA0,Q9L524,Q6GBU9,Q99VM3,Q99V72,Q6GGB6,Q6GHI0,Q6GG20,Q6GF26,Q8NVI5,Q9L4P1,Q6GI88,Q6GJD2,Q6GG93	0.466155	0.999952	0.444444
GO:0046034	ATP metabolic process	P	12	27	261	623	0.045977	0.0433387	over	Q6GK73,Q931R8,Q6G6Q5,Q8NUM9,Q5HCU6,Q6GHY9,Q820A6,Q6GG19,Q6GEX3,Q99SE9,Q99V38,Q99SF4	Q6GK73,Q6GIL7,Q6GIL6,Q6GIL4,Q931R8,Q6G6Q5,Q8NXF1,Q8NUM9,Q5HCU6,Q6GIL8,Q6GHZ1,Q6GHY9,Q820A6,Q6GG19,Q8NXL5,Q8NX76,Q6GEV0,Q99V37,Q6GEX3,Q6GEX2,Q6GEX0,Q6GEW9,Q99SF1,Q99SF0,Q99SE9,Q99V38,Q99SF4	0.466155	0.999952	0.444444
GO:0016310	phosphorylation	P	9	20	261	623	0.0344828	0.0321027	over	Q6GK73,Q931R8,Q6G6Q5,Q8NUM9,Q5HCU6,Q6GHY9,Q820A6,Q6GG19,Q99V38	Q6GK73,Q6GIL7,Q6GIL6,Q6GIL4,Q931R8,Q6G6Q5,Q8NXF1,Q8NUM9,Q5HCU6,Q6GIL8,Q6GHZ1,Q6GHY9,Q820A6,Q6GG19,Q8NXL5,Q8NX76,Q6GEV0,Q99V37,Q99V38,Q9KJN3	0.473107	0.999952	0.45
GO:0009199	ribonucleoside triphosphate metabolic process	P	14	32	261	623	0.0536398	0.0513644	over	Q6GK73,Q931R8,Q6G6Q5,Q8NUM9,Q5HCU6,Q6GHY9,Q820A6,Q6GG19,Q6GGU2,Q6GEX3,Q99SE9,Q8NVA1,Q99V38,Q99SF4	Q6GK73,Q6GIL7,Q6GIL6,Q6GIL4,Q931R8,Q6G6Q5,Q8NXF1,Q8NUM9,Q5HCU6,Q6GIL8,Q6GHZ1,Q6GHY9,Q820A6,Q6GG19,Q8NXL5,Q8NX76,Q6GEV0,Q99V37,Q6GGU2,Q6GEX3,Q6GEX2,Q6GEX0,Q6GEW9,Q99SF1,Q99SF0,Q99SE9,Q8NVA1,Q99V38,Q99SF4,Q6GEU8,Q6GHH7,Q6GG92	0.482654	0.999952	0.4375
GO:0009064	glutamine family amino acid metabolic process	P	11	25	261	623	0.0421456	0.0401284	over	Q99UU0,Q8NXF2,Q6GA10,Q8NUK8,Q8NUR2,Q8NVE6,Q8NUK7,Q8NV65,Q6GEA1,Q931G1,Q6GAW9	Q8NVE3,Q99UU0,Q2YWH4,Q8NXF2,Q6GA10,Q6GGH8,Q8NX44,Q6GHN3,Q8NUK8,Q6GIC7,Q8NUR2,Q8NY69,Q6GEU8,Q8NVE6,Q6G9Q4,Q99W83,Q7X2S2,Q8NUK7,Q8NV65,Q6GEA1,Q931G1,Q6GKT7,Q8NXF3,Q6GAW9,Q6GGJ5	0.491467	0.999952	0.44
GO:0019219	regulation of nucleobase-containing compound metabolic process	P	11	25	261	623	0.0421456	0.0401284	over	Q6GD89,Q8NVU3,Q99VW2,Q6GEU7,Q99R06,Q7A4R9,Q9F0R1,Q99W81,Q8NVI5,Q6GI88,Q6GJD2	Q6GD89,Q8NVU3,Q9RDT5,Q99VW2,Q6GJ02,Q6GEU7,Q99R06,Q7A732,Q99U73,Q7A4R9,Q6GF07,Q8NW33,Q9F0R1,Q99W81,Q99WA0,Q9L524,Q6GHI0,Q6GG20,Q6GF26,Q8NVI5,Q9L4P1,Q6GI88,Q6GJD2,Q6GG93,Q8NX56	0.491467	0.999952	0.44
GO:0006754	ATP biosynthetic process	P	11	25	261	623	0.0421456	0.0401284	over	Q6GK73,Q931R8,Q6G6Q5,Q8NUM9,Q5HCU6,Q6GHY9,Q820A6,Q6GG19,Q6GEX3,Q99SE9,Q99SF4	Q6GK73,Q6GIL7,Q6GIL6,Q6GIL4,Q931R8,Q6G6Q5,Q8NXF1,Q8NUM9,Q5HCU6,Q6GIL8,Q6GHZ1,Q6GHY9,Q820A6,Q6GG19,Q8NXL5,Q8NX76,Q6GEV0,Q6GEX3,Q6GEX2,Q6GEX0,Q6GEW9,Q99SF1,Q99SF0,Q99SE9,Q99SF4	0.491467	0.999952	0.44
GO:0070035	purine NTP-dependent helicase activity	F	3	6	261	623	0.0114943	0.00963082	over	Q8NVT1,Q99SH6,Q99U34	Q99VC4,Q99VC3,Q8NVT1,Q99SH6,Q2FY15,Q99U34	0.495064	0.999952	0.5
GO:0008173	RNA methyltransferase activity	F	3	6	261	623	0.0114943	0.00963082	over	Q99UQ0,Q6GHI4,Q6GHQ6	Q99UQ0,A6U2L4,Q6GHI4,Q6GKS1,Q8NUF9,Q6GHQ6	0.495064	0.999952	0.5
GO:0034062	5'-3' RNA polymerase activity	F	3	6	261	623	0.0114943	0.00963082	over	Q6GGD7,Q6GEU7,Q6GJC6	Q6GGD7,Q6GHM5,Q6GEU7,Q6GJC6,Q6GEK9,Q6GBU4	0.495064	0.999952	0.5
GO:0097747	RNA polymerase activity	F	3	6	261	623	0.0114943	0.00963082	over	Q6GGD7,Q6GEU7,Q6GJC6	Q6GGD7,Q6GHM5,Q6GEU7,Q6GJC6,Q6GEK9,Q6GBU4	0.495064	0.999952	0.5
GO:0016684	oxidoreductase activity, acting on peroxide as acceptor	F	3	6	261	623	0.0114943	0.00963082	over	Q6GH72,Q6GJR7,Q6GHD0	Q99UE2,Q6GH72,Q99W24,Q6GJR7,Q6GHD0,Q8NW51	0.495064	0.999952	0.5
GO:0003899	DNA-directed 5'-3' RNA polymerase activity	F	3	6	261	623	0.0114943	0.00963082	over	Q6GGD7,Q6GEU7,Q6GJC6	Q6GGD7,Q6GHM5,Q6GEU7,Q6GJC6,Q6GEK9,Q6GBU4	0.495064	0.999952	0.5
GO:0008026	ATP-dependent helicase activity	F	3	6	261	623	0.0114943	0.00963082	over	Q8NVT1,Q99SH6,Q99U34	Q99VC4,Q99VC3,Q8NVT1,Q99SH6,Q2FY15,Q99U34	0.495064	0.999952	0.5
GO:0006265	DNA topological change	P	3	6	261	623	0.0114943	0.00963082	over	Q6GH51,Q99UM1,Q6GH50	Q6GH51,Q99S17,Q8NKW8,P66937,Q99UM1,Q6GH50	0.495064	0.999952	0.5
GO:0044205	'de novo' UMP biosynthetic process	P	3	6	261	623	0.0114943	0.00963082	over	Q6GA10,Q6GHN4,Q8NX25	Q6GHN5,Q6GA10,Q6GHN1,Q6GHN3,Q6GHN4,Q8NX25	0.495064	0.999952	0.5
GO:0006730	one-carbon metabolic process	P	3	6	261	623	0.0114943	0.00963082	over	Q8NX95,Q5HF42,Q2G296	Q6GEW2,Q8NX95,Q5HF42,Q2G296,Q8NVZ9,Q99W39	0.495064	0.999952	0.5
GO:0004601	peroxidase activity	F	3	6	261	623	0.0114943	0.00963082	over	Q6GH72,Q6GHD0,Q6GJR7	Q99UE2,Q6GH72,Q6GHD0,Q8NW51,Q99W24,Q6GJR7	0.495064	0.999952	0.5
GO:0009132	nucleoside diphosphate metabolic process	P	8	18	261	623	0.0306513	0.0288925	over	Q6GK73,Q931R8,Q6G6Q5,Q8NUM9,Q5HCU6,Q6GHY9,Q820A6,Q6GG19	Q6GK73,Q6GIL7,Q6GIL6,Q6GIL4,Q931R8,Q6G6Q5,Q8NXF1,Q8NUM9,Q5HCU6,Q6GIL8,Q6GHZ1,Q6GHY9,Q820A6,Q6GG19,Q8NXL5,Q8NX76,Q6GEV0,Q8NY05	0.502831	0.999952	0.444444
GO:0034655	nucleobase-containing compound catabolic process	P	13	30	261	623	0.0498084	0.0481541	over	Q6GK73,Q931R8,Q6G6Q5,Q8NUM9,Q5HCU6,Q6GHY9,Q820A6,Q6GG19,Q6G943,Q99SH6,Q6GA63,Q99TQ0,P99174	Q6GK73,Q6GIL7,Q6GIL6,Q6GIL4,Q931R8,Q6G6Q5,Q8NXF1,Q8NUM9,Q5HCU6,Q6GIL8,Q6GHZ1,Q6GHY9,Q820A6,Q6GG19,Q8NXL5,Q8NX76,Q6GEV0,Q6G943,Q99UW5,Q99SH6,Q2FY15,Q99UJ8,Q6GHE9,Q6GA63,Q99TQ0,Q6GKG6,P99174,Q8NYR1,Q8NXN2,Q931T1	0.506544	0.999952	0.433333
GO:0045229	external encapsulating structure organization	P	13	30	261	623	0.0498084	0.0481541	over	P39857,A0A0H3JVA1,Q9KIN5,Q6GIQ3,Q6GIF4,Q6GFW8,Q2FZP6,Q7A7E0,Q6GK63,Q99WW8,Q2G1B9,Q5HH31,Q8NX96	P39851,P39853,P39857,P39858,P39861,A0A0H3JVA1,Q9KIN5,Q6GIQ3,Q6GIF4,Q6GHT5,Q8NX35,Q6GFW8,Q8NVH8,Q8NWR4,Q2FZP6,Q99UA7,Q8NWU0,Q7A7E0,Q6GK63,Q8NVG3,Q931H5,Q8NVA9,Q99VQ4,Q99WW8,Q2FYD8,Q2G1B9,Q2G2X2,Q5HH31,Q6GJK9,Q8NX96	0.506544	0.999952	0.433333
GO:0080090	regulation of primary metabolic process	P	13	30	261	623	0.0498084	0.0481541	over	Q6GD89,Q8NVU3,Q99VW2,Q6GEU7,Q99R06,Q7A4R9,Q9F0R1,Q99W81,Q6GBU9,Q99VM3,Q8NVI5,Q6GI88,Q6GJD2	Q6GIN1,Q6GD89,Q8NVU3,Q9RDT5,Q99VW2,Q6GJ02,Q6GEU7,Q99R06,Q7A732,Q99U73,Q7A4R9,Q6GF07,Q8NW33,Q9F0R1,Q99W81,Q99WA0,Q9L524,Q6GBU9,Q99VM3,Q99V72,Q6GGB6,Q6GHI0,Q6GG20,Q6GF26,Q8NVI5,Q9L4P1,Q6GI88,Q6GJD2,Q6GG93,Q8NX56	0.506544	0.999952	0.433333
GO:0072521	purine-containing compound metabolic process	P	23	54	261	623	0.0881226	0.0866774	over	Q6GK73,Q931R8,Q6G6Q5,Q8NUM9,Q5HCU6,Q6GHY9,Q820A6,Q6GG19,Q8NX95,Q99WJ1,Q6GGU2,Q6GI15,Q2G296,Q6GHW1,Q6G8N8,Q6GEX3,Q99SE9,Q99TQ0,Q8NVA1,Q8NWR7,Q2YY06,Q99V38,Q99SF4	Q99TF2,Q8NXW4,Q6GK73,Q6GIL7,Q6GIL6,Q6GIL4,Q931R8,Q6G6Q5,Q8NXF1,Q8NUM9,Q5HCU6,Q6GIL8,Q6GHZ1,Q6GHY9,Q820A6,Q6GG19,Q8NXL5,Q8NX76,Q6GEV0,Q99V37,Q6GH69,Q8NX95,Q99WJ1,Q6GG69,Q6GJG1,Q8NY70,Q6GGU2,Q8NX92,Q8NX88,Q99SX9,Q6GI15,Q2G296,Q6GHW1,Q6G8N8,Q99SC8,Q99TL8,Q6GEX3,Q6GEX2,Q6GEX0,Q6GEW9,Q99SF1,Q99SF0,Q99SE9,Q99TQ0,Q8NVA1,Q8NWR7,Q2YY06,Q6GGZ6,Q99V38,Q99SF4,Q8NYX6,Q6GEK4,Q99TG2,Q8NW60	0.511525	0.999952	0.425926
GO:0009141	nucleoside triphosphate metabolic process	P	15	35	261	623	0.0574713	0.0561798	over	Q6GK73,Q931R8,Q6G6Q5,Q8NUM9,Q5HCU6,Q6GHY9,Q820A6,Q6GG19,Q6GGU2,Q6GA63,Q6GEX3,Q99SE9,Q8NVA1,Q99V38,Q99SF4	Q6GK73,Q6GIL7,Q6GIL6,Q6GIL4,Q931R8,Q6G6Q5,Q8NXF1,Q8NUM9,Q5HCU6,Q6GIL8,Q6GHZ1,Q6GHY9,Q820A6,Q6GG19,Q8NXL5,Q8NX76,Q6GEV0,Q99V37,Q6GGU2,Q8NY05,Q6GGY0,Q6GA63,Q6GEX3,Q6GEX2,Q6GEX0,Q6GEW9,Q99SF1,Q99SF0,Q99SE9,Q8NVA1,Q99V38,Q99SF4,Q6GEU8,Q6GHH7,Q6GG92	0.519451	0.999952	0.428571
GO:0016757	transferase activity, transferring glycosyl groups	F	5	11	261	623	0.0191571	0.0176565	over	Q99WJ1,Q8NX25,Q99SC3,A0A0H3JVA1,P39857	Q99WJ1,Q6GG69,Q6GJG1,Q8NX25,Q99SC3,Q6GHN7,Q6GEW3,Q6GG65,Q8NWR4,A0A0H3JVA1,P39857	0.519776	0.999952	0.454545
GO:0046148	pigment biosynthetic process	P	5	11	261	623	0.0191571	0.0176565	over	Q8NW75,Q6GFM3,Q2YU22,Q2G296,Q2FWX9	Q6GG69,Q8NW75,Q6GFM3,Q99T15,Q6GG37,Q2YU22,Q6GFM4,Q2G296,Q2FWX9,Q2YWE5,Q99UY7	0.519776	0.999952	0.454545
GO:0016746	transferase activity, transferring acyl groups	F	9	21	261	623	0.0344828	0.0337079	over	Q8NY95,Q8NWR7,Q2YY06,Q6GIA4,Q6GI75,Q99WZ7,Q99UT4,Q6GH52,Q9EZ10	Q8NY95,Q8NWR7,Q2YY06,Q6GGZ6,Q99UN8,Q6GIA4,Q6GHK4,Q6GI75,Q8NX76,Q99WZ7,Q8NXW4,Q99UT4,Q99UA7,Q8NWU0,Q8NVA9,Q8NXE1,Q2FY37,Q6GH52,Q8NX10,Q9EZ10,Q8NVJ5	0.548567	0.999952	0.428571
GO:0016614	oxidoreductase activity, acting on CH-OH group of donors	F	9	21	261	623	0.0344828	0.0337079	over	Q8NW61,Q6GK73,Q8NUM9,Q6GDS2,Q6GIQ3,Q8NUM0,Q8NV80,Q2G1B9,Q6GKH9	Q8NY70,Q8NXU1,Q6GHK4,Q8NWM9,Q2YZB4,Q8NW61,Q5HEE5,Q6GK73,Q8NUM9,Q6GGI7,Q6GDS2,Q6GIQ3,Q8NUM0,Q6G6V5,Q8NUM4,Q9RL68,P39861,Q8NV80,Q2G1B9,Q6GKH9,Q99UH2	0.548567	0.999952	0.428571
GO:0009166	nucleotide catabolic process	P	9	21	261	623	0.0344828	0.0337079	over	Q6GK73,Q931R8,Q6G6Q5,Q8NUM9,Q5HCU6,Q6GHY9,Q820A6,Q6GG19,P99174	Q6GK73,Q6GIL7,Q6GIL6,Q6GIL4,Q931R8,Q6G6Q5,Q8NXF1,Q8NUM9,Q5HCU6,Q6GIL8,Q6GHZ1,Q6GHY9,Q820A6,Q6GG19,Q8NXL5,Q8NX76,Q6GEV0,Q6GKG6,P99174,Q8NYR1,Q8NXN2	0.548567	0.999952	0.428571
GO:0019843	rRNA binding	F	16	38	261	623	0.0613027	0.0609952	over	Q99WA2,Q6GJD1,Q6GKT0,Q6GJV3,Q6GJV1,Q6GBU9,Q6GJC3,Q99UQ0,Q99TK6,Q6GG27,Q6GEJ4,Q99S31,Q99S28,Q99S26,Q99S23,Q6GEI3	Q99WA2,Q6GJD1,Q6GJC9,Q6GGD3,Q6GKT0,Q6GJV3,Q6GJV1,Q6GBU9,Q6GJC3,Q6GJC2,Q99UQ0,Q931T1,Q99UJ9,Q99TR3,Q99TK6,Q6GG27,Q6G8K8,Q6GEK8,Q6GEK7,Q6GEK5,Q6GEK2,Q6GEK0,Q99S37,Q99S36,Q6GEJ7,Q6GEJ6,Q99S33,Q6GEJ4,Q99S31,Q8NVB4,Q99S28,Q99S26,Q6GEI7,Q6GEI6,Q99S23,Q6G772,Q6GEI9,Q6GEI3	0.553354	0.999952	0.421053
GO:0009249	protein lipoylation	P	2	4	261	623	0.00766284	0.00642055	over	Q6GII3,Q6GIG3	A0A0H3JR16,Q6GII3,Q6GIG3,Q2FY37	0.557601	0.999952	0.5
GO:1901068	guanosine-containing compound metabolic process	P	2	4	261	623	0.00766284	0.00642055	over	Q6GGU2,Q8NVA1	Q8NY70,Q6GGU2,Q99TL8,Q8NVA1	0.557601	0.999952	0.5
GO:0008649	rRNA methyltransferase activity	F	2	4	261	623	0.00766284	0.00642055	over	Q99UQ0,Q6GHQ6	Q6GKS1,Q99UQ0,Q8NUF9,Q6GHQ6	0.557601	0.999952	0.5
GO:0009085	lysine biosynthetic process	P	2	4	261	623	0.00766284	0.00642055	over	Q9EZ12,Q9EZ10	Q9EZ12,Q9EZ11,Q9EZ10,Q5HG20	0.557601	0.999952	0.5
GO:0032268	regulation of cellular protein metabolic process	P	2	4	261	623	0.00766284	0.00642055	over	Q6GBU9,Q99VM3	Q6GBU9,Q99VM3,Q99V72,Q6GGB6	0.557601	0.999952	0.5
GO:0018205	peptidyl-lysine modification	P	2	4	261	623	0.00766284	0.00642055	over	Q6GII3,Q6GIG3	A0A0H3JR16,Q6GII3,Q6GIG3,Q2FY37	0.557601	0.999952	0.5
GO:0044459	plasma membrane part	C	2	4	261	623	0.00766284	0.00642055	over	Q6GH50,Q6GH57	Q6GHQ0,Q6GH50,Q6GH57,Q9KJN3	0.557601	0.999952	0.5
GO:0003918	DNA topoisomerase type II (ATP-hydrolyzing) activity	F	2	4	261	623	0.00766284	0.00642055	over	Q6GH51,Q6GH50	Q6GH51,Q8NKW8,P66937,Q6GH50	0.557601	0.999952	0.5
GO:0003678	DNA helicase activity	F	2	4	261	623	0.00766284	0.00642055	over	Q8NVT1,Q6GGD7	Q99VC4,Q99VC3,Q8NVT1,Q6GGD7	0.557601	0.999952	0.5
GO:1990234	transferase complex	C	2	4	261	623	0.00766284	0.00642055	over	Q8NWR7,Q2YY06	Q8NWR7,Q2YY06,Q6GGZ6,Q6GKU3	0.557601	0.999952	0.5
GO:0016668	oxidoreductase activity, acting on a sulfur group of donors, NAD(P) as acceptor	F	2	4	261	623	0.00766284	0.00642055	over	Q6GHY9,Q99VC0	Q6GHY9,Q6GB66,Q5HIR6,Q99VC0	0.557601	0.999952	0.5
GO:0016881	acid-amino acid ligase activity	F	2	4	261	623	0.00766284	0.00642055	over	Q6GFW8,Q2FZP6	Q8NVH8,Q6GFW8,Q8NX35,Q2FZP6	0.557601	0.999952	0.5
GO:0018065	protein-cofactor linkage	P	2	4	261	623	0.00766284	0.00642055	over	Q6GII3,Q6GIG3	A0A0H3JR16,Q6GII3,Q6GIG3,Q2FY37	0.557601	0.999952	0.5
GO:0009089	lysine biosynthetic process via diaminopimelate	P	2	4	261	623	0.00766284	0.00642055	over	Q9EZ12,Q9EZ10	Q9EZ12,Q9EZ11,Q9EZ10,Q5HG20	0.557601	0.999952	0.5
GO:0034248	regulation of cellular amide metabolic process	P	2	4	261	623	0.00766284	0.00642055	over	Q6GBU9,Q99VM3	Q6GBU9,Q99VM3,Q99V72,Q6GGB6	0.557601	0.999952	0.5
GO:0070567	cytidylyltransferase activity	F	2	4	261	623	0.00766284	0.00642055	over	Q6GK63,Q99WW8	Q99UL1,Q2G2X2,Q6GK63,Q99WW8	0.557601	0.999952	0.5
GO:0046451	diaminopimelate metabolic process	P	2	4	261	623	0.00766284	0.00642055	over	Q9EZ12,Q9EZ10	Q9EZ12,Q9EZ11,Q9EZ10,Q5HG20	0.557601	0.999952	0.5
GO:0018193	peptidyl-amino acid modification	P	2	4	261	623	0.00766284	0.00642055	over	Q6GII3,Q6GIG3	A0A0H3JR16,Q6GII3,Q6GIG3,Q2FY37	0.557601	0.999952	0.5
GO:0009068	aspartate family amino acid catabolic process	P	2	4	261	623	0.00766284	0.00642055	over	Q8NWR7,Q2YY06	Q8NWR7,Q2YY06,Q6GGZ6,Q8NWQ4	0.557601	0.999952	0.5
GO:0046983	protein dimerization activity	F	2	4	261	623	0.00766284	0.00642055	over	Q8NWA9,Q8NW72	Q8NWA9,Q6GGD5,Q8NW72,Q6GEK9	0.557601	0.999952	0.5
GO:0010608	posttranscriptional regulation of gene expression	P	2	4	261	623	0.00766284	0.00642055	over	Q6GBU9,Q99VM3	Q6GBU9,Q99VM3,Q99V72,Q6GGB6	0.557601	0.999952	0.5
GO:0006417	regulation of translation	P	2	4	261	623	0.00766284	0.00642055	over	Q6GBU9,Q99VM3	Q99V72,Q6GGB6,Q6GBU9,Q99VM3	0.557601	0.999952	0.5
GO:0061505	DNA topoisomerase II activity	F	2	4	261	623	0.00766284	0.00642055	over	Q6GH51,Q6GH50	Q6GH51,Q8NKW8,P66937,Q6GH50	0.557601	0.999952	0.5
GO:0051246	regulation of protein metabolic process	P	2	4	261	623	0.00766284	0.00642055	over	Q6GBU9,Q99VM3	Q6GBU9,Q99VM3,Q99V72,Q6GGB6	0.557601	0.999952	0.5
GO:0051604	protein maturation	P	2	4	261	623	0.00766284	0.00642055	over	Q6GII3,Q6GIG3	A0A0H3JR16,Q6GII3,Q6GIG3,Q2FY37	0.557601	0.999952	0.5
GO:0004312	fatty acid synthase activity	F	2	4	261	623	0.00766284	0.00642055	over	Q6GIA4,Q6GI75	Q99UN8,Q6GIA4,Q6GHK4,Q6GI75	0.557601	0.999952	0.5
GO:0140102	catalytic activity, acting on a rRNA	F	2	4	261	623	0.00766284	0.00642055	over	Q99UQ0,Q6GHQ6	Q6GKS1,Q99UQ0,Q8NUF9,Q6GHQ6	0.557601	0.999952	0.5
GO:0015036	disulfide oxidoreductase activity	F	2	4	261	623	0.00766284	0.00642055	over	Q6GHU0,Q99VC0	Q6GB66,Q5HIR6,Q6GHU0,Q99VC0	0.557601	0.999952	0.5
GO:0046434	organophosphate catabolic process	P	11	26	261	623	0.0421456	0.0417335	over	Q6GK73,Q931R8,Q6G6Q5,Q8NUM9,Q5HCU6,Q6GHY9,Q820A6,Q6GG19,Q6GA63,P99174,Q99UU0	Q6GK73,Q6GIL7,Q6GIL6,Q6GIL4,Q931R8,Q6G6Q5,Q8NXF1,Q8NUM9,Q5HCU6,Q6GIL8,Q6GHZ1,Q6GHY9,Q820A6,Q6GG19,Q8NXL5,Q8NX76,Q6GEV0,Q6GA63,Q6GKG6,P99174,Q8NYR1,Q8NXN2,Q7X2S2,Q99UU0,Q2YWH4,Q8NWM9	0.559172	0.999952	0.423077
GO:0034220	ion transmembrane transport	P	4	9	261	623	0.0153257	0.0144462	over	Q6GEX3,Q99SE9,Q99SF4,Q6GH57	Q6GEX3,Q6GEX2,Q6GEX0,Q6GEW9,Q99SF1,Q99SF0,Q99SE9,Q99SF4,Q6GH57	0.565133	0.999952	0.444444
GO:0016209	antioxidant activity	F	4	9	261	623	0.0153257	0.0144462	over	Q6GH72,Q6GJR7,Q6GHD0,Q6GKH2	Q99UE2,Q6GH72,Q99W24,Q6GJR7,Q6GHD0,Q6GGE6,Q6GKH2,Q6GB66,Q8NW51	0.565133	0.999952	0.444444
GO:0016884	carbon-nitrogen ligase activity, with glutamine as amido-N-donor	F	4	9	261	623	0.0153257	0.0144462	over	Q5HEK9,Q6GA10,Q6GI15,Q6GFF6	Q8NY69,Q5HEK9,Q6GA10,Q6GHN3,Q8NX92,Q6GI15,Q6G834,Q8NVT3,Q6GFF6	0.565133	0.999952	0.444444
GO:0052689	carboxylic ester hydrolase activity	F	4	9	261	623	0.0153257	0.0144462	over	P41368,Q6YP15,Q8NUI5,Q6GG71	Q6GHP2,Q99UK9,Q99TJ8,Q2YTH9,P41368,Q6GG42,Q6YP15,Q8NUI5,Q6GG71	0.565133	0.999952	0.444444
GO:0016866	intramolecular transferase activity	F	4	9	261	623	0.0153257	0.0144462	over	Q8NW75,Q2YU22,Q6G6Q5,Q8NWZ0	Q5HD61,Q6GER6,Q6GKG6,Q8NW75,Q99T15,Q2YU22,Q8NXL5,Q6G6Q5,Q8NWZ0	0.565133	0.999952	0.444444
GO:0060255	regulation of macromolecule metabolic process	P	13	31	261	623	0.0498084	0.0497592	over	Q6GD89,Q8NVU3,Q99VW2,Q6GEU7,Q99R06,Q7A4R9,Q9F0R1,Q99W81,Q6GBU9,Q99VM3,Q8NVI5,Q6GI88,Q6GJD2	Q6GD89,Q8NVU3,Q9RDT5,Q99VW2,Q6GJ02,Q6GEU7,Q99R06,Q7A732,Q99U73,Q7A4R9,Q6GF07,Q8NW33,Q9F0R1,Q99W81,Q99WA0,Q9L524,Q99UJ8,Q6GHE9,Q6GBU9,Q99VM3,Q99V72,Q6GGB6,Q6GHI0,Q6GG20,Q6GF26,Q8NVI5,Q9L4P1,Q6GI88,Q6GJD2,Q6GG93,Q8NX56	0.568489	0.999952	0.419355
GO:0007154	cell communication	P	6	14	261	623	0.0229885	0.0224719	over	Q99VW2,Q931H9,Q7A4R9,Q99X00,Q6GKU1,Q6GHF0	Q9RDT5,Q99VW2,Q931H9,Q99U73,Q7A4R9,Q8NYH3,Q99X00,Q9L524,Q6GKU1,Q6GHF0,Q9L4P1,Q8NXM0,Q2YXC9,Q8NXL9	0.573296	0.999952	0.428571
GO:0006364	rRNA processing	P	3	7	261	623	0.0114943	0.011236	over	Q6GG87,Q6GHQ6,Q99UQ0	Q6GG87,Q6GHG5,Q6GHQ6,Q99UQ0,Q931T1,Q99UJ7,Q99V09	0.621507	0.999952	0.428571
GO:0006779	porphyrin-containing compound biosynthetic process	P	3	7	261	623	0.0114943	0.011236	over	Q8NW75,Q6GFM3,Q2YU22	Q8NW75,Q6GFM3,Q99T15,Q6GG37,Q2YU22,Q6GFM4,Q99UY7	0.621507	0.999952	0.428571
GO:0006783	heme biosynthetic process	P	3	7	261	623	0.0114943	0.011236	over	Q8NW75,Q6GFM3,Q2YU22	Q8NW75,Q6GFM3,Q99T15,Q6GG37,Q2YU22,Q99UY7,Q6GFM4	0.621507	0.999952	0.428571
GO:0016651	oxidoreductase activity, acting on NAD(P)H	F	3	7	261	623	0.0114943	0.011236	over	Q6GHY9,Q99X11,Q99VC0	Q6GH69,Q6GHY9,Q6GB66,Q5HIR6,Q99X11,Q99VP5,Q99VC0	0.621507	0.999952	0.428571
GO:0033014	tetrapyrrole biosynthetic process	P	3	7	261	623	0.0114943	0.011236	over	Q8NW75,Q6GFM3,Q2YU22	Q8NW75,Q6GFM3,Q99T15,Q6GG37,Q2YU22,Q6GFM4,Q99UY7	0.621507	0.999952	0.428571
GO:0006261	DNA-dependent DNA replication	P	3	7	261	623	0.0114943	0.011236	over	Q8NVT1,Q6GD89,P19529	Q8NVT1,Q6GD89,P03064,P19529,Q6GHH1,Q8NKW8,P66937	0.621507	0.999952	0.428571
GO:1901615	organic hydroxy compound metabolic process	P	3	7	261	623	0.0114943	0.011236	over	Q6GHD5,Q6GJF0,Q6GKH9	Q6GHD5,Q2YXJ0,Q99UH2,Q9RL68,Q6GJF0,Q99W83,Q6GKH9	0.621507	0.999952	0.428571
GO:0016072	rRNA metabolic process	P	3	7	261	623	0.0114943	0.011236	over	Q6GG87,Q6GHQ6,Q99UQ0	Q6GG87,Q931T1,Q99UJ7,Q99V09,Q6GHG5,Q6GHQ6,Q99UQ0	0.621507	0.999952	0.428571
GO:0016860	intramolecular oxidoreductase activity	F	3	7	261	623	0.0114943	0.011236	over	Q99VC0,Q8NUI2,Q6GBR8	Q99VC0,Q8NUI2,Q6GBR8,Q8NXF1,Q6GE88,Q6GE99,Q6GIL6	0.621507	0.999952	0.428571
GO:0004585	ornithine carbamoyltransferase activity	F	1	2	261	623	0.00383142	0.00321027	over	Q8NUK8	Q8NX44,Q8NUK8	0.662761	0.999952	0.5
GO:0010181	FMN binding	F	1	2	261	623	0.00383142	0.00321027	over	Q99X11	Q99X11,Q6GE88	0.662761	0.999952	0.5
GO:0019262	N-acetylneuraminate catabolic process	P	1	2	261	623	0.00383142	0.00321027	over	Q6GBR8	Q8NYC7,Q6GBR8	0.662761	0.999952	0.5
GO:0016116	carotenoid metabolic process	P	1	2	261	623	0.00383142	0.00321027	over	Q2FWX9	Q2FWX9,Q2YWE5	0.662761	0.999952	0.5
GO:0042823	pyridoxal phosphate biosynthetic process	P	1	2	261	623	0.00383142	0.00321027	over	Q6GJF0	Q6GJF0,Q99W83	0.662761	0.999952	0.5
GO:0042822	pyridoxal phosphate metabolic process	P	1	2	261	623	0.00383142	0.00321027	over	Q6GJF0	Q6GJF0,Q99W83	0.662761	0.999952	0.5
GO:0006524	alanine catabolic process	P	1	2	261	623	0.00383142	0.00321027	over	Q99TF4	Q5HFY4,Q99TF4	0.662761	0.999952	0.5
GO:0003729	mRNA binding	F	1	2	261	623	0.00383142	0.00321027	over	Q6G9K9	Q6G9K9,Q6GEI9	0.662761	0.999952	0.5
GO:0009423	chorismate biosynthetic process	P	1	2	261	623	0.00383142	0.00321027	over	Q59803	P63585,Q59803	0.662761	0.999952	0.5
GO:0046184	aldehyde biosynthetic process	P	1	2	261	623	0.00383142	0.00321027	over	Q6GJF0	Q6GJF0,Q99W83	0.662761	0.999952	0.5
GO:0004642	phosphoribosylformylglycinamidine synthase activity	F	1	2	261	623	0.00383142	0.00321027	over	Q6GI15	Q8NX92,Q6GI15	0.662761	0.999952	0.5
GO:0006561	proline biosynthetic process	P	1	2	261	623	0.00383142	0.00321027	over	Q6GAW9	Q6GAW9,Q6GGJ5	0.662761	0.999952	0.5
GO:0055076	transition metal ion homeostasis	P	1	2	261	623	0.00383142	0.00321027	over	Q99X56	Q99SZ3,Q99X56	0.662761	0.999952	0.5
GO:0030003	cellular cation homeostasis	P	1	2	261	623	0.00383142	0.00321027	over	Q99X56	Q99SZ3,Q99X56	0.662761	0.999952	0.5
GO:0036381	pyridoxal 5'-phosphate synthase (glutamine hydrolysing) activity	F	1	2	261	623	0.00383142	0.00321027	over	Q6GJF0	Q6GJF0,Q99W83	0.662761	0.999952	0.5
GO:0004096	catalase activity	F	1	2	261	623	0.00383142	0.00321027	over	Q6GH72	Q99UE2,Q6GH72	0.662761	0.999952	0.5
GO:0042819	vitamin B6 biosynthetic process	P	1	2	261	623	0.00383142	0.00321027	over	Q6GJF0	Q6GJF0,Q99W83	0.662761	0.999952	0.5
GO:0042851	L-alanine metabolic process	P	1	2	261	623	0.00383142	0.00321027	over	Q99TF4	Q5HFY4,Q99TF4	0.662761	0.999952	0.5
GO:0004139	deoxyribose-phosphate aldolase activity	F	1	2	261	623	0.00383142	0.00321027	over	P99174	P99174,Q8NYR1	0.662761	0.999952	0.5
GO:0050801	ion homeostasis	P	1	2	261	623	0.00383142	0.00321027	over	Q99X56	Q99SZ3,Q99X56	0.662761	0.999952	0.5
GO:0006353	DNA-templated transcription, termination	P	1	2	261	623	0.00383142	0.00321027	over	Q6GJD2	Q6GJD2,Q6GHN7	0.662761	0.999952	0.5
GO:0006875	cellular metal ion homeostasis	P	1	2	261	623	0.00383142	0.00321027	over	Q99X56	Q99SZ3,Q99X56	0.662761	0.999952	0.5
GO:0046500	S-adenosylmethionine metabolic process	P	1	2	261	623	0.00383142	0.00321027	over	Q99TQ0	Q8NVZ9,Q99TQ0	0.662761	0.999952	0.5
GO:0000036	acyl carrier activity	F	1	2	261	623	0.00383142	0.00321027	over	Q6GIF4	Q6GIF4,Q6GHK3	0.662761	0.999952	0.5
GO:0030497	fatty acid elongation	P	1	2	261	623	0.00383142	0.00321027	over	Q6GI75	Q6GHK4,Q6GI75	0.662761	0.999952	0.5
GO:0006873	cellular ion homeostasis	P	1	2	261	623	0.00383142	0.00321027	over	Q99X56	Q99SZ3,Q99X56	0.662761	0.999952	0.5
GO:0004252	serine-type endopeptidase activity	F	1	2	261	623	0.00383142	0.00321027	over	Q6GIM3	Q6GIM3,Q9L4P1	0.662761	0.999952	0.5
GO:0015035	protein disulfide oxidoreductase activity	F	1	2	261	623	0.00383142	0.00321027	over	Q6GHU0	Q5HIR6,Q6GHU0	0.662761	0.999952	0.5
GO:0006119	oxidative phosphorylation	P	1	2	261	623	0.00383142	0.00321027	over	Q99V38	Q99V38,Q99V37	0.662761	0.999952	0.5
GO:0004088	carbamoyl-phosphate synthase (glutamine-hydrolyzing) activity	F	1	2	261	623	0.00383142	0.00321027	over	Q6GA10	Q6GA10,Q6GHN3	0.662761	0.999952	0.5
GO:0044275	cellular carbohydrate catabolic process	P	1	2	261	623	0.00383142	0.00321027	over	Q6GHD5	Q6GHD5,Q99UH2	0.662761	0.999952	0.5
GO:0009039	urease activity	F	1	2	261	623	0.00383142	0.00321027	over	Q6GEE4	Q6GEE6,Q6GEE4	0.662761	0.999952	0.5
GO:0004619	phosphoglycerate mutase activity	F	1	2	261	623	0.00383142	0.00321027	over	Q6G6Q5	Q8NXL5,Q6G6Q5	0.662761	0.999952	0.5
GO:0016880	acid-ammonia (or amide) ligase activity	F	1	2	261	623	0.00383142	0.00321027	over	Q5HEK9	Q6G9Q4,Q5HEK9	0.662761	0.999952	0.5
GO:0044620	ACP phosphopantetheine attachment site binding	F	1	2	261	623	0.00383142	0.00321027	over	Q6GIF4	Q6GHK3,Q6GIF4	0.662761	0.999952	0.5
GO:0016661	oxidoreductase activity, acting on other nitrogenous compounds as donors	F	1	2	261	623	0.00383142	0.00321027	over	Q99X11	Q99VP5,Q99X11	0.662761	0.999952	0.5
GO:0005507	copper ion binding	F	1	2	261	623	0.00383142	0.00321027	over	Q99V36	Q99V36,Q99V37	0.662761	0.999952	0.5
GO:0004004	ATP-dependent RNA helicase activity	F	1	2	261	623	0.00383142	0.00321027	over	Q99SH6	Q99SH6,Q2FY15	0.662761	0.999952	0.5
GO:0006354	DNA-templated transcription, elongation	P	1	2	261	623	0.00383142	0.00321027	over	Q6GJD2	Q6GG93,Q6GJD2	0.662761	0.999952	0.5
GO:0042853	L-alanine catabolic process	P	1	2	261	623	0.00383142	0.00321027	over	Q99TF4	Q5HFY4,Q99TF4	0.662761	0.999952	0.5
GO:0016682	oxidoreductase activity, acting on diphenols and related substances as donors, oxygen as acceptor	F	1	2	261	623	0.00383142	0.00321027	over	Q99V36	Q99V36,Q99V37	0.662761	0.999952	0.5
GO:0000286	alanine dehydrogenase activity	F	1	2	261	623	0.00383142	0.00321027	over	Q99TF4	Q5HFY4,Q99TF4	0.662761	0.999952	0.5
GO:0070925	organelle assembly	P	1	2	261	623	0.00383142	0.00321027	over	Q6GG27	Q6GG27,Q8NW47	0.662761	0.999952	0.5
GO:0004738	pyruvate dehydrogenase activity	F	1	2	261	623	0.00383142	0.00321027	over	Q820A6	Q6GHZ1,Q820A6	0.662761	0.999952	0.5
GO:0019674	NAD metabolic process	P	1	2	261	623	0.00383142	0.00321027	over	Q5HEK9	Q5HEK9,Q6GI79	0.662761	0.999952	0.5
GO:0004055	argininosuccinate synthase activity	F	1	2	261	623	0.00383142	0.00321027	over	Q8NXF2	Q8NXF2,Q6GIC7	0.662761	0.999952	0.5
GO:0004794	L-threonine ammonia-lyase activity	F	1	2	261	623	0.00383142	0.00321027	over	Q99SJ1	Q99SJ1,Q8NWQ4	0.662761	0.999952	0.5
GO:0006721	terpenoid metabolic process	P	1	2	261	623	0.00383142	0.00321027	over	Q2FWX9	Q2FWX9,Q2YWE5	0.662761	0.999952	0.5
GO:0048878	chemical homeostasis	P	1	2	261	623	0.00383142	0.00321027	over	Q99X56	Q99SZ3,Q99X56	0.662761	0.999952	0.5
GO:0004739	pyruvate dehydrogenase (acetyl-transferring) activity	F	1	2	261	623	0.00383142	0.00321027	over	Q820A6	Q6GHZ1,Q820A6	0.662761	0.999952	0.5
GO:0008186	RNA-dependent ATPase activity	F	1	2	261	623	0.00383142	0.00321027	over	Q99SH6	Q99SH6,Q2FY15	0.662761	0.999952	0.5
GO:0043878	glyceraldehyde-3-phosphate dehydrogenase (NAD+) (non-phosphorylating) activity	F	1	2	261	623	0.00383142	0.00321027	over	Q5HJK3	Q5HJK3,Q8NVG4	0.662761	0.999952	0.5
GO:0055072	iron ion homeostasis	P	1	2	261	623	0.00383142	0.00321027	over	Q99X56	Q99SZ3,Q99X56	0.662761	0.999952	0.5
GO:0016721	oxidoreductase activity, acting on superoxide radicals as acceptor	F	1	2	261	623	0.00383142	0.00321027	over	Q6GKH2	Q6GGE6,Q6GKH2	0.662761	0.999952	0.5
GO:0005887	integral component of plasma membrane	C	1	2	261	623	0.00383142	0.00321027	over	Q6GH57	Q6GH57,Q9KJN3	0.662761	0.999952	0.5
GO:0042743	hydrogen peroxide metabolic process	P	1	2	261	623	0.00383142	0.00321027	over	Q6GH72	Q99UE2,Q6GH72	0.662761	0.999952	0.5
GO:1901681	sulfur compound binding	F	1	2	261	623	0.00383142	0.00321027	over	Q931R8	Q931R8,Q6GI39	0.662761	0.999952	0.5
GO:0003917	DNA topoisomerase type I activity	F	1	2	261	623	0.00383142	0.00321027	over	Q99UM1	Q99S17,Q99UM1	0.662761	0.999952	0.5
GO:0004784	superoxide dismutase activity	F	1	2	261	623	0.00383142	0.00321027	over	Q6GKH2	Q6GGE6,Q6GKH2	0.662761	0.999952	0.5
GO:0042816	vitamin B6 metabolic process	P	1	2	261	623	0.00383142	0.00321027	over	Q6GJF0	Q6GJF0,Q99W83	0.662761	0.999952	0.5
GO:0046417	chorismate metabolic process	P	1	2	261	623	0.00383142	0.00321027	over	Q59803	P63585,Q59803	0.662761	0.999952	0.5
GO:0070566	adenylyltransferase activity	F	1	2	261	623	0.00383142	0.00321027	over	Q6GHW1	Q6GHW1,Q5HF59	0.662761	0.999952	0.5
GO:0055080	cation homeostasis	P	1	2	261	623	0.00383142	0.00321027	over	Q99X56	Q99SZ3,Q99X56	0.662761	0.999952	0.5
GO:0042083	5,10-methylenetetrahydrofolate-dependent methyltransferase activity	F	1	2	261	623	0.00383142	0.00321027	over	Q6GHI4	Q6GGY0,Q6GHI4	0.662761	0.999952	0.5
GO:0051409	response to nitrosative stress	P	1	2	261	623	0.00383142	0.00321027	over	Q5HJB7	Q5HJB7,Q6GK53	0.662761	0.999952	0.5
GO:0009113	purine nucleobase biosynthetic process	P	1	2	261	623	0.00383142	0.00321027	over	Q2G296	Q6GG69,Q2G296	0.662761	0.999952	0.5
GO:0003724	RNA helicase activity	F	1	2	261	623	0.00383142	0.00321027	over	Q99SH6	Q99SH6,Q2FY15	0.662761	0.999952	0.5
GO:0019541	propionate metabolic process	P	1	2	261	623	0.00383142	0.00321027	over	Q6G9K9	Q6G9K9,Q8NWQ4	0.662761	0.999952	0.5
GO:0031226	intrinsic component of plasma membrane	C	1	2	261	623	0.00383142	0.00321027	over	Q6GH57	Q6GH57,Q9KJN3	0.662761	0.999952	0.5
GO:0006428	isoleucyl-tRNA aminoacylation	P	1	2	261	623	0.00383142	0.00321027	over	P41368	Q6GHP2,P41368	0.662761	0.999952	0.5
GO:0004332	fructose-bisphosphate aldolase activity	F	1	2	261	623	0.00383142	0.00321027	over	Q5HCU6	Q5HCU6,Q6GEV0	0.662761	0.999952	0.5
GO:0042744	hydrogen peroxide catabolic process	P	1	2	261	623	0.00383142	0.00321027	over	Q6GH72	Q99UE2,Q6GH72	0.662761	0.999952	0.5
GO:0016758	transferase activity, transferring hexosyl groups	F	1	2	261	623	0.00383142	0.00321027	over	Q99SC3	Q99SC3,Q8NWR4	0.662761	0.999952	0.5
GO:0016679	oxidoreductase activity, acting on diphenols and related substances as donors	F	1	2	261	623	0.00383142	0.00321027	over	Q99V36	Q99V36,Q99V37	0.662761	0.999952	0.5
GO:0042026	protein refolding	P	1	2	261	623	0.00383142	0.00321027	over	Q99VB5	Q6G7S8,Q99VB5	0.662761	0.999952	0.5
GO:0004822	isoleucine-tRNA ligase activity	F	1	2	261	623	0.00383142	0.00321027	over	P41368	Q6GHP2,P41368	0.662761	0.999952	0.5
GO:0006054	N-acetylneuraminate metabolic process	P	1	2	261	623	0.00383142	0.00321027	over	Q6GBR8	Q8NYC7,Q6GBR8	0.662761	0.999952	0.5
GO:0055082	cellular chemical homeostasis	P	1	2	261	623	0.00383142	0.00321027	over	Q99X56	Q99SZ3,Q99X56	0.662761	0.999952	0.5
GO:0006879	cellular iron ion homeostasis	P	1	2	261	623	0.00383142	0.00321027	over	Q99X56	Q99X56,Q99SZ3	0.662761	0.999952	0.5
GO:0070469	respiratory chain	C	1	2	261	623	0.00383142	0.00321027	over	Q99V36	Q99V36,Q99V37	0.662761	0.999952	0.5
GO:0098771	inorganic ion homeostasis	P	1	2	261	623	0.00383142	0.00321027	over	Q99X56	Q99SZ3,Q99X56	0.662761	0.999952	0.5
GO:0055065	metal ion homeostasis	P	1	2	261	623	0.00383142	0.00321027	over	Q99X56	Q99SZ3,Q99X56	0.662761	0.999952	0.5
GO:0051920	peroxiredoxin activity	F	1	2	261	623	0.00383142	0.00321027	over	Q6GJR7	Q8NW51,Q6GJR7	0.662761	0.999952	0.5
GO:0016108	tetraterpenoid metabolic process	P	1	2	261	623	0.00383142	0.00321027	over	Q2FWX9	Q2FWX9,Q2YWE5	0.662761	0.999952	0.5
GO:0006566	threonine metabolic process	P	1	2	261	623	0.00383142	0.00321027	over	Q99SJ1	Q8NWQ4,Q99SJ1	0.662761	0.999952	0.5
GO:0046459	short-chain fatty acid metabolic process	P	1	2	261	623	0.00383142	0.00321027	over	Q6G9K9	Q6G9K9,Q8NWQ4	0.662761	0.999952	0.5
GO:0043891	glyceraldehyde-3-phosphate dehydrogenase (NAD(P)+) (phosphorylating) activity	F	1	2	261	623	0.00383142	0.00321027	over	Q6GG19	Q6GIL8,Q6GG19	0.662761	0.999952	0.5
GO:0046174	polyol catabolic process	P	1	2	261	623	0.00383142	0.00321027	over	Q6GHD5	Q6GHD5,Q99UH2	0.662761	0.999952	0.5
GO:0008170	N-methyltransferase activity	F	1	2	261	623	0.00383142	0.00321027	over	Q6GHQ6	Q8NUF9,Q6GHQ6	0.662761	0.999952	0.5
GO:0016311	dephosphorylation	P	1	2	261	623	0.00383142	0.00321027	over	Q9KIN5	O05337,Q9KIN5	0.662761	0.999952	0.5
GO:0019563	glycerol catabolic process	P	1	2	261	623	0.00383142	0.00321027	over	Q6GHD5	Q6GHD5,Q99UH2	0.662761	0.999952	0.5
GO:0055129	L-proline biosynthetic process	P	1	2	261	623	0.00383142	0.00321027	over	Q6GAW9	Q6GAW9,Q6GGJ5	0.662761	0.999952	0.5
GO:0051192	prosthetic group binding	F	1	2	261	623	0.00383142	0.00321027	over	Q6GIF4	Q6GHK3,Q6GIF4	0.662761	0.999952	0.5
GO:0043244	regulation of protein complex disassembly	P	1	2	261	623	0.00383142	0.00321027	over	Q6GJD2	Q99V72,Q6GJD2	0.662761	0.999952	0.5
GO:0030976	thiamine pyrophosphate binding	F	1	2	261	623	0.00383142	0.00321027	over	Q931R8	Q931R8,Q6GI39	0.662761	0.999952	0.5
GO:1901617	organic hydroxy compound biosynthetic process	P	1	2	261	623	0.00383142	0.00321027	over	Q6GJF0	Q6GJF0,Q99W83	0.662761	0.999952	0.5
GO:0016114	terpenoid biosynthetic process	P	1	2	261	623	0.00383142	0.00321027	over	Q2FWX9	Q2FWX9,Q2YWE5	0.662761	0.999952	0.5
GO:0019405	alditol catabolic process	P	1	2	261	623	0.00383142	0.00321027	over	Q6GHD5	Q6GHD5,Q99UH2	0.662761	0.999952	0.5
GO:0016109	tetraterpenoid biosynthetic process	P	1	2	261	623	0.00383142	0.00321027	over	Q2FWX9	Q2FWX9,Q2YWE5	0.662761	0.999952	0.5
GO:0043419	urea catabolic process	P	1	2	261	623	0.00383142	0.00321027	over	Q6GEE4	Q6GEE6,Q6GEE4	0.662761	0.999952	0.5
GO:0016117	carotenoid biosynthetic process	P	1	2	261	623	0.00383142	0.00321027	over	Q2FWX9	Q2FWX9,Q2YWE5	0.662761	0.999952	0.5
GO:0032784	regulation of DNA-templated transcription, elongation	P	1	2	261	623	0.00383142	0.00321027	over	Q6GJD2	Q6GG93,Q6GJD2	0.662761	0.999952	0.5
GO:0009080	pyruvate family amino acid catabolic process	P	1	2	261	623	0.00383142	0.00321027	over	Q99TF4	Q5HFY4,Q99TF4	0.662761	0.999952	0.5
GO:0046386	deoxyribose phosphate catabolic process	P	1	2	261	623	0.00383142	0.00321027	over	P99174	P99174,Q8NYR1	0.662761	0.999952	0.5
GO:0016843	amine-lyase activity	F	1	2	261	623	0.00383142	0.00321027	over	Q6GJF0	Q6GJF0,Q99W83	0.662761	0.999952	0.5
GO:0004365	glyceraldehyde-3-phosphate dehydrogenase (NAD+) (phosphorylating) activity	F	1	2	261	623	0.00383142	0.00321027	over	Q6GG19	Q6GIL8,Q6GG19	0.662761	0.999952	0.5
GO:0042802	identical protein binding	F	1	2	261	623	0.00383142	0.00321027	over	Q8NWA9	Q8NWA9,Q6GHT5	0.662761	0.999952	0.5
GO:0051259	protein complex oligomerization	P	1	2	261	623	0.00383142	0.00321027	over	Q6GI75	Q6GI75,Q6GGH8	0.662761	0.999952	0.5
GO:0046916	cellular transition metal ion homeostasis	P	1	2	261	623	0.00383142	0.00321027	over	Q99X56	Q99SZ3,Q99X56	0.662761	0.999952	0.5
GO:0070180	large ribosomal subunit rRNA binding	F	1	2	261	623	0.00383142	0.00321027	over	Q6GJD1	Q6GJD1,Q6GJC9	0.662761	0.999952	0.5
GO:0009201	ribonucleoside triphosphate biosynthetic process	P	12	29	261	623	0.045977	0.046549	under	Q6GK73,Q931R8,Q6G6Q5,Q8NUM9,Q5HCU6,Q6GHY9,Q820A6,Q6GG19,Q6GGU2,Q6GEX3,Q99SE9,Q99SF4	Q6GK73,Q6GIL7,Q6GIL6,Q6GIL4,Q931R8,Q6G6Q5,Q8NXF1,Q8NUM9,Q5HCU6,Q6GIL8,Q6GHZ1,Q6GHY9,Q820A6,Q6GG19,Q8NXL5,Q8NX76,Q6GEV0,Q6GGU2,Q6GEX3,Q6GEX2,Q6GEX0,Q6GEW9,Q99SF1,Q99SF0,Q99SE9,Q99SF4,Q6GEU8,Q6GHH7,Q6GG92	0.595059	0.999952	0.413793
GO:0050789	regulation of biological process	P	23	56	261	623	0.0881226	0.0898876	under	Q99VW2,Q931H9,Q7A4R9,Q99X00,Q99VC0,Q6GJR7,Q6GHY9,Q6GHU0,Q6GD89,Q8NVU3,Q6GEU7,Q99R06,Q9F0R1,Q99W81,Q6GBU9,Q99VM3,Q9KIN5,Q6GIQ3,Q6GFW8,Q2FZP6,Q8NVI5,Q6GI88,Q6GJD2	Q9RDT5,Q99VW2,Q931H9,Q99U73,Q7A4R9,Q8NYH3,Q99X00,Q9L524,Q6GIN1,Q99VC0,Q5HIR6,Q6GJR7,Q6GHY9,Q6GHU0,Q8NW51,Q6GD89,Q8NVU3,Q6GJ02,Q6GEU7,Q99R06,Q7A732,Q6GF07,Q8NW33,Q9F0R1,Q99W81,Q99WA0,Q99UJ8,Q6GHE9,Q6GBU9,Q99VM3,Q99V72,Q9KIN5,Q6GIQ3,Q6GHT5,Q8NX35,Q99U42,Q6GFW8,Q8NVH8,Q8NWR4,Q2FZP6,Q99UA7,Q8NWU0,Q8NVG3,Q931H5,Q8NVA9,Q6GGB6,Q6GHI0,Q6GG20,Q6GF26,Q8NVI5,Q9L4P1,Q6GI88,Q6GJD2,Q6GG93,Q7A6Q6,Q8NX56	0.605082	0.999952	0.410714
GO:0044281	small molecule metabolic process	P	91	220	261	623	0.348659	0.35313	under	Q6GDC8,Q8NX95,Q8NUI2,P64356,A0A0H3JT43,Q6GII3,Q8NWD0,Q8NWC9,Q6GG19,Q99WZ7,Q6GHD5,Q6G6Q5,Q6GK73,Q931R8,Q8NUM9,Q5HCU6,Q6GHY9,Q820A6,Q8NW61,Q6GHJ0,Q6G9K9,Q8NX01,Q8NWR7,Q2YY06,Q5HES4,Q99WJ1,Q6GGU2,Q6GI15,Q99SC3,Q99W73,P41368,Q5HJY7,Q99VD0,Q99UU0,Q8NXF2,Q6GA10,Q8NUK8,Q8NXH0,Q8NUR2,Q8NVE6,Q99SJ1,Q6GIA4,Q6GHU0,Q99VR1,Q59803,Q8NY94,Q9EZ12,Q9EZ10,Q6G7Q4,Q6GBT3,Q6GF14,Q8NVI9,Q2G296,Q8NX25,Q6GA63,Q99TQ0,P99…	Q8NVE3,Q8NXN3,Q6GDC8,Q8NX95,Q8NUI2,Q2YZB4,P64356,A0A0H3JT43,Q6GII3,Q8NWD0,Q6GGG2,Q8NWC9,Q6GIL8,Q6GG19,Q5HD61,Q99WZ7,Q8NXL5,Q99RD4,Q6GHD5,Q2YXJ0,Q99TF2,Q8NXW4,Q6GIL6,Q5HEY8,Q6G6Q5,Q8NXF1,Q8NUT7,Q6GK73,Q6GIL7,Q6GIL4,Q931R8,Q8NUM9,Q5HCU6,Q6GHZ1,Q6GHY9,Q820A6,Q8NX76,Q6GEV0,Q8NW61,Q6GGI7,Q6G9L6,Q6GHJ0,Q6G9K9,Q6G6V5,Q8NUM4,Q8NX01,Q8NWR7,Q2YY06,Q5HES4,Q6GGZ6,Q99V37,Q6GH69,Q99WJ1,Q6GG69,Q6GJG1,Q8NY70,Q6G…	0.610996	0.999952	0.413636
GO:0006213	pyrimidine nucleoside metabolic process	P	5	12	261	623	0.0191571	0.0192616	under	Q6GGU2,Q6GA10,Q6GHN4,Q8NX25,Q99SC3	Q6GGU2,Q6GHN5,Q6GA10,Q6GHN1,Q6GHN3,Q6GHN4,Q8NX25,Q6GG92,Q6GEW3,Q6GEU8,Q6GHH7,Q99SC3	0.615944	0.999952	0.416667
GO:0006996	organelle organization	P	5	12	261	623	0.0191571	0.0192616	under	Q6GG27,Q6GH51,Q99UM1,Q6GH50,Q8NVT1	Q6GG27,Q8NW47,Q99WA0,Q6GH51,Q99S17,Q8NKW8,P66937,Q99UM1,Q6GH50,Q8NVT1,Q99U17,J7RUA5	0.615944	0.999952	0.416667
GO:0015078	proton transmembrane transporter activity	F	5	12	261	623	0.0191571	0.0192616	under	Q6GEX3,Q99SF4,Q99SE9,Q99V36,Q99V38	Q6GEX3,Q6GEX2,Q99SF4,Q6GEX0,Q6GEW9,Q99SF1,Q99SF0,Q99SE9,Q99V36,Q99V37,Q99V38,Q99VY6	0.615944	0.999952	0.416667
GO:0009084	glutamine family amino acid biosynthetic process	P	5	12	261	623	0.0191571	0.0192616	under	Q8NXF2,Q6GA10,Q8NUK8,Q8NUR2,Q6GAW9	Q8NXF2,Q6GA10,Q6GGH8,Q8NX44,Q6GHN3,Q8NUK8,Q6GIC7,Q8NUR2,Q6G9Q4,Q8NXF3,Q6GAW9,Q6GGJ5	0.615944	0.999952	0.416667
GO:0051252	regulation of RNA metabolic process	P	9	22	261	623	0.0344828	0.035313	under	Q99VW2,Q6GEU7,Q99R06,Q7A4R9,Q9F0R1,Q99W81,Q8NVI5,Q6GI88,Q6GJD2	Q9RDT5,Q99VW2,Q6GJ02,Q6GEU7,Q99R06,Q7A732,Q99U73,Q7A4R9,Q6GF07,Q8NW33,Q9F0R1,Q99W81,Q99WA0,Q9L524,Q6GHI0,Q6GG20,Q6GF26,Q8NVI5,Q9L4P1,Q6GI88,Q6GJD2,Q6GG93	0.619436	0.999952	0.409091
GO:1903506	regulation of nucleic acid-templated transcription	P	9	22	261	623	0.0344828	0.035313	under	Q99VW2,Q6GEU7,Q99R06,Q7A4R9,Q9F0R1,Q99W81,Q8NVI5,Q6GI88,Q6GJD2	Q9RDT5,Q99VW2,Q6GJ02,Q6GEU7,Q99R06,Q7A732,Q99U73,Q7A4R9,Q6GF07,Q8NW33,Q9F0R1,Q99W81,Q99WA0,Q9L524,Q6GHI0,Q6GG20,Q6GF26,Q8NVI5,Q9L4P1,Q6GI88,Q6GJD2,Q6GG93	0.619436	0.999952	0.409091
GO:2001141	regulation of RNA biosynthetic process	P	9	22	261	623	0.0344828	0.035313	under	Q99VW2,Q6GEU7,Q99R06,Q7A4R9,Q9F0R1,Q99W81,Q8NVI5,Q6GI88,Q6GJD2	Q9RDT5,Q99VW2,Q6GJ02,Q6GEU7,Q99R06,Q7A732,Q99U73,Q7A4R9,Q6GF07,Q8NW33,Q9F0R1,Q99W81,Q99WA0,Q9L524,Q6GHI0,Q6GG20,Q6GF26,Q8NVI5,Q9L4P1,Q6GI88,Q6GJD2,Q6GG93	0.619436	0.999952	0.409091
GO:0006355	regulation of transcription, DNA-templated	P	9	22	261	623	0.0344828	0.035313	under	Q8NVI5,Q6GI88,Q6GJD2,Q99VW2,Q6GEU7,Q99R06,Q7A4R9,Q9F0R1,Q99W81	Q6GHI0,Q6GG20,Q6GF26,Q8NVI5,Q9L4P1,Q6GI88,Q6GJD2,Q6GG93,Q9RDT5,Q99VW2,Q6GJ02,Q6GEU7,Q99R06,Q7A732,Q99U73,Q7A4R9,Q6GF07,Q8NW33,Q9F0R1,Q99W81,Q99WA0,Q9L524	0.619436	0.999952	0.409091
GO:0008270	zinc ion binding	F	11	27	261	623	0.0421456	0.0433387	under	Q8NY94,Q99W73,Q99VR1,Q6G8Y8,Q8NW72,Q8NV65,Q6GGD7,P41368,Q6GHN4,Q7A522,Q2G1B9	Q8NY94,Q99W73,Q99VR1,Q8NXM6,Q6GHP2,Q6GGE2,Q6G8Y8,Q6GG85,Q8NW72,Q6GG20,Q99TG2,Q6GEJ6,Q8NV65,Q6GGD7,P41368,Q2YZB4,Q6GEK4,Q6GHN4,Q6GEV0,Q7A522,Q99UJ7,Q99V09,Q8NXU1,Q2G1B9,Q5HE19,Q8NXL9,Q6GJE1	0.623121	0.999952	0.407407
GO:1901564	organonitrogen compound metabolic process	P	115	278	261	623	0.440613	0.446228	under	Q6GDC8,Q8NX95,Q8NUI2,P64356,A0A0H3JT43,Q6GII3,Q8NWD0,Q8NWC9,Q6GK73,Q931R8,Q6G6Q5,Q8NUM9,Q5HCU6,Q6GHY9,Q820A6,Q6GG19,Q99WJ1,Q6GGU2,Q6GI15,Q99SC3,Q6GKT0,Q6GJV3,Q6GJV1,Q6YP15,Q6GJD1,Q6GBU9,Q6GBU7,Q6GJC3,Q6GHL1,P66083,Q6GH71,Q6GGC5,Q931Q3,Q99TK6,Q6GG27,Q6GFF6,Q6GEV5,Q99S51,Q99S46,Q6GEK1,Q6GEJ4,Q99S31,Q6GEJ1,Q99S28,Q99S26,Q99S23,Q931G5,Q8NX05,Q6GEI3,Q99WA2,Q99VM3,Q99W73,P41368,Q5HJY7,Q6GH44,Q6G9D7,Q99…	Q8NVE3,Q8NXN3,Q6GDC8,Q8NX95,Q8NUI2,Q2YZB4,P64356,Q6GFG9,A0A0H3JT43,Q6GII3,Q8NWD0,Q6GGG2,Q8NWC9,Q99TF2,Q8NXW4,Q6GK73,Q6GIL7,Q6GIL6,Q6GIL4,Q931R8,Q6G6Q5,Q8NXF1,Q8NUM9,Q5HCU6,Q6GIL8,Q6GHZ1,Q6GHY9,Q820A6,Q6GG19,Q8NXL5,Q8NX76,Q6GEV0,Q6GGI7,Q6G9L6,Q99V37,Q6GH69,Q99WJ1,Q6GG69,Q6GJG1,Q8NY70,Q6GGU2,Q8NX92,Q8NX88,Q99SX9,Q6GI15,Q99SC3,Q6GGT4,Q6GHN5,Q6GHN1,Q6GHN3,Q99W39,Q6GEW3,Q6GGY0,Q8NY05,Q6GKT0,Q6GJV3,Q6G…	0.625741	0.999952	0.413669
GO:0019222	regulation of metabolic process	P	13	32	261	623	0.0498084	0.0513644	under	Q6GD89,Q8NVU3,Q99VW2,Q6GEU7,Q99R06,Q7A4R9,Q9F0R1,Q99W81,Q6GBU9,Q99VM3,Q8NVI5,Q6GI88,Q6GJD2	Q6GIN1,Q6GD89,Q8NVU3,Q9RDT5,Q99VW2,Q6GJ02,Q6GEU7,Q99R06,Q7A732,Q99U73,Q7A4R9,Q6GF07,Q8NW33,Q9F0R1,Q99W81,Q99WA0,Q9L524,Q99UJ8,Q6GHE9,Q6GBU9,Q99VM3,Q99V72,Q6GGB6,Q6GHI0,Q6GG20,Q6GF26,Q8NVI5,Q9L4P1,Q6GI88,Q6GJD2,Q6GG93,Q8NX56	0.627219	0.999952	0.40625
GO:0046914	transition metal ion binding	F	17	42	261	623	0.0651341	0.0674157	under	Q6GEU1,Q8NV65,Q99X56,Q99V36,Q8NY94,Q99W73,Q99VR1,Q6G8Y8,Q8NW72,Q6GGD7,P41368,Q6GHN4,Q7A522,Q2G1B9,Q6GEE4,Q6GFD7,Q6GEA1	Q6GEU1,Q8NV65,Q99X56,Q8NVJ5,Q99V36,Q99V37,Q99SZ3,Q8NY94,Q99W73,Q99VR1,Q8NXM6,Q6GHP2,Q6GGE2,Q6G8Y8,Q6GG85,Q8NW72,Q6GG20,Q99TG2,Q6GEJ6,Q6GGD7,P41368,Q2YZB4,Q6GEK4,Q6GHN4,Q6GEV0,Q7A522,Q99UJ7,Q99V09,Q8NXU1,Q2G1B9,Q5HE19,Q8NXL9,Q6GJE1,Q6GEE6,Q99RY1,Q99RX9,Q6GEE4,Q6GKG6,Q6GFD7,Q6GEA1,Q6GI39,Q8NXL5	0.635889	0.999952	0.404762
GO:0006163	purine nucleotide metabolic process	P	21	52	261	623	0.0804598	0.0834671	under	Q6GK73,Q931R8,Q6G6Q5,Q8NUM9,Q5HCU6,Q6GHY9,Q820A6,Q6GG19,Q8NX95,Q6GGU2,Q6GI15,Q6GHW1,Q6G8N8,Q6GEX3,Q99SE9,Q99WJ1,Q8NVA1,Q8NWR7,Q2YY06,Q99V38,Q99SF4	Q99TF2,Q8NXW4,Q6GK73,Q6GIL7,Q6GIL6,Q6GIL4,Q931R8,Q6G6Q5,Q8NXF1,Q8NUM9,Q5HCU6,Q6GIL8,Q6GHZ1,Q6GHY9,Q820A6,Q6GG19,Q8NXL5,Q8NX76,Q6GEV0,Q99V37,Q8NX95,Q8NY70,Q6GGU2,Q8NX92,Q8NX88,Q99SX9,Q6GI15,Q6GHW1,Q6G8N8,Q99SC8,Q99TL8,Q6GEX3,Q6GEX2,Q6GEX0,Q6GEW9,Q99SF1,Q99SF0,Q99SE9,Q6GJG1,Q99WJ1,Q8NVA1,Q8NWR7,Q2YY06,Q6GGZ6,Q99V38,Q99SF4,Q8NYX6,Q6GG69,Q6GEK4,Q99TG2,Q8NW60,Q6GH69	0.644693	0.999952	0.403846
GO:0072524	pyridine-containing compound metabolic process	P	10	25	261	623	0.0383142	0.0401284	under	Q6GK73,Q931R8,Q6G6Q5,Q8NUM9,Q5HCU6,Q6GHY9,Q820A6,Q6GG19,Q5HEK9,Q6GJF0	Q6GK73,Q6GIL7,Q6GIL6,Q6GIL4,Q931R8,Q6G6Q5,Q8NXF1,Q8NUM9,Q5HCU6,Q6GIL8,Q6GHZ1,Q6GHY9,Q820A6,Q6GG19,Q8NXL5,Q8NX76,Q6GEV0,Q6GGI7,Q6G9L6,Q6GI79,Q6GE99,Q5HEK9,Q6GJF0,Q99W83,Q2G2P8	0.652773	0.999952	0.4
GO:0042221	response to chemical	P	6	15	261	623	0.0229885	0.024077	under	A0A0H3JVA1,Q99VW2,Q9KIN5,Q99UQ0,Q7A4R9,P41368	Q5HIR6,Q6GIZ3,A0A0H3JVA1,Q99VW2,Q9KIN5,Q99UQ0,P00807,Q99UA7,Q8NWU0,Q7A4R9,Q8NKW8,P41368,Q8NVA9,Q5HG20,Q6GB66	0.655988	0.999952	0.4
GO:0044085	cellular component biogenesis	P	18	45	261	623	0.0689655	0.0722311	under	Q6GG27,Q9ZHA2,Q7A7E0,Q6GG87,Q9KIN5,Q6GIQ3,Q6GFW8,Q2FZP6,A0A0H3JVA1,Q8NWZ3,Q6GI75,Q6GIF6,Q6GIF4,Q6GHQ6,Q99UQ0,Q6GK63,Q99WW8,Q2G1B9	Q6GJC9,Q6GGT6,Q99TK9,Q6GG27,Q99WA5,Q9ZHA2,Q6G8Q2,Q8NW47,Q6GHP9,Q7A7E0,Q6GJK9,Q6GG87,Q931T1,Q99UJ7,Q99V09,Q9KIN5,Q6GIQ3,Q6GHT5,Q8NX35,Q6GFW8,Q8NVH8,Q8NWR4,Q2FZP6,Q99UA7,Q8NWU0,Q8NVG3,Q931H5,Q8NVA9,Q99VF9,A0A0H3JVA1,Q2G2X2,Q6GHG5,Q8NWZ3,Q6GGD3,Q6GGH8,Q6GI75,Q99RY1,Q6GIF6,Q6GIF4,Q99VQ4,Q6GHQ6,Q99UQ0,Q6GK63,Q99WW8,Q2G1B9	0.661869	0.999952	0.4
GO:0009150	purine ribonucleotide metabolic process	P	20	50	261	623	0.0766284	0.0802568	under	Q6GK73,Q931R8,Q6G6Q5,Q8NUM9,Q5HCU6,Q6GHY9,Q820A6,Q6GG19,Q6GGU2,Q6GI15,Q6GHW1,Q6G8N8,Q6GEX3,Q99SE9,Q99WJ1,Q8NVA1,Q8NWR7,Q2YY06,Q99V38,Q99SF4	Q99TF2,Q8NXW4,Q6GK73,Q6GIL7,Q6GIL6,Q6GIL4,Q931R8,Q6G6Q5,Q8NXF1,Q8NUM9,Q5HCU6,Q6GIL8,Q6GHZ1,Q6GHY9,Q820A6,Q6GG19,Q8NXL5,Q8NX76,Q6GEV0,Q99V37,Q8NY70,Q6GGU2,Q8NX92,Q8NX88,Q99SX9,Q6GI15,Q6GHW1,Q6G8N8,Q99SC8,Q99TL8,Q6GEX3,Q6GEX2,Q6GEX0,Q6GEW9,Q99SF1,Q99SF0,Q99SE9,Q6GJG1,Q99WJ1,Q8NVA1,Q8NWR7,Q2YY06,Q6GGZ6,Q99V38,Q99SF4,Q8NYX6,Q6GG69,Q6GEK4,Q99TG2,Q8NW60	0.665081	0.999952	0.4
GO:0140110	transcription regulator activity	F	4	10	261	623	0.0153257	0.0160514	under	Q99VT5,Q9F0R1,Q99X00,Q8NVI5	Q6GHI0,Q6GGH8,Q6GF26,Q7A872,Q99TT5,Q99VT5,Q9F0R1,Q99X00,Q6GFT9,Q8NVI5	0.665508	0.999952	0.4
GO:0006464	cellular protein modification process	P	4	10	261	623	0.0153257	0.0160514	under	Q6GII3,Q6GIG3,Q6GH44,Q6G9D7	Q6GFG9,O05337,A0A0H3JR16,Q6GII3,Q6GIG3,Q2FY37,Q99RY1,Q9KJN3,Q6GH44,Q6G9D7	0.665508	0.999952	0.4
GO:0009451	RNA modification	P	4	10	261	623	0.0153257	0.0160514	under	Q99UI1,Q8NWZ0,Q6GHQ6,Q99UQ0	Q6GD93,Q8NVJ5,Q99UI1,Q99TM8,Q931E1,Q5HF59,Q8NWZ0,Q6GHQ6,Q99UQ0,Q6GG65	0.665508	0.999952	0.4
GO:0009112	nucleobase metabolic process	P	4	10	261	623	0.0153257	0.0160514	under	Q99SC3,Q2G296,Q99WJ1,Q8NYD0	Q6GG69,Q99SC3,Q6GHN5,Q6GHN1,Q6GHN3,Q99W39,Q6GEW3,Q2G296,Q99WJ1,Q8NYD0	0.665508	0.999952	0.4
GO:0008168	methyltransferase activity	F	4	10	261	623	0.0153257	0.0160514	under	Q99UQ0,Q8NY94,Q6GHI4,Q6GHQ6	Q99UQ0,Q8NY94,Q6GGG2,Q6GGY0,A6U2L4,Q6GHI4,Q6GKS1,Q8NUF9,Q6GHQ6,Q6GGU0	0.665508	0.999952	0.4
GO:0036211	protein modification process	P	4	10	261	623	0.0153257	0.0160514	under	Q6GH44,Q6G9D7,Q6GII3,Q6GIG3	Q6GFG9,Q6GH44,Q6G9D7,O05337,A0A0H3JR16,Q6GII3,Q6GIG3,Q2FY37,Q99RY1,Q9KJN3	0.665508	0.999952	0.4
GO:0051276	chromosome organization	P	4	10	261	623	0.0153257	0.0160514	under	Q6GH51,Q99UM1,Q6GH50,Q8NVT1	Q99WA0,Q6GH51,Q99S17,Q8NKW8,P66937,Q99UM1,Q6GH50,Q8NVT1,Q99U17,J7RUA5	0.665508	0.999952	0.4
GO:0043603	cellular amide metabolic process	P	44	109	261	623	0.168582	0.17496	under	Q6GKT0,Q6GJV3,Q6GJV1,Q6YP15,Q6GJD1,Q6GBU9,Q6GBU7,Q6GJC3,Q6GHL1,P66083,Q6GH71,Q6GGC5,Q931Q3,Q99TK6,Q6GG27,Q6GFF6,Q6GEV5,Q99S51,Q99S46,Q6GEK1,Q6GEJ4,Q99S31,Q6GEJ1,Q99S28,Q99S26,Q99S23,Q931G5,Q8NX05,Q6GEI3,Q99WA2,Q99VM3,Q99W73,P41368,Q5HJY7,Q2G296,Q8NV65,Q6GEA1,Q931G1,Q8NWR7,Q2YY06,Q8NX95,Q5HF42,Q6GEE4,Q8NXZ2	Q8NVE3,Q99TF2,Q8NXW4,Q6GKT0,Q6GJV3,Q6GJV1,Q6YP15,Q6GJD1,Q6GBU9,Q6GJC9,Q6GBU7,Q6GJC3,Q6GJC2,Q6GHV8,Q6GHL1,Q6GHJ7,P66083,Q6GHH9,Q99UJ9,Q6GH71,Q6GGC5,Q99TR3,Q931Q3,Q99TK6,Q6GG27,Q6GG26,Q6G8K8,Q6G834,Q8NVT3,Q6GFF6,Q6GEV5,Q6GEL8,Q99S51,Q99S46,Q6GEK8,Q6GEK7,Q6GEK6,Q6GEK2,Q6GEK1,Q6GEK0,Q99S37,Q99S36,Q6GEJ7,Q6GEJ6,Q99S33,Q6GEJ4,Q99S31,Q8NVB4,Q6GEJ1,Q99S28,Q99S26,Q6GEI7,Q6GEI6,Q99S23,Q6G772,Q931G5,Q8NX05,…	0.677043	0.999952	0.40367
GO:0010468	regulation of gene expression	P	11	28	261	623	0.0421456	0.0449438	under	Q99VW2,Q6GEU7,Q99R06,Q7A4R9,Q9F0R1,Q99W81,Q6GBU9,Q99VM3,Q8NVI5,Q6GI88,Q6GJD2	Q9RDT5,Q99VW2,Q6GJ02,Q6GEU7,Q99R06,Q7A732,Q99U73,Q7A4R9,Q6GF07,Q8NW33,Q9F0R1,Q99W81,Q99WA0,Q9L524,Q99UJ8,Q6GHE9,Q6GBU9,Q99VM3,Q99V72,Q6GGB6,Q6GHI0,Q6GG20,Q6GF26,Q8NVI5,Q9L4P1,Q6GI88,Q6GJD2,Q6GG93	0.682084	0.999952	0.392857
GO:0006259	DNA metabolic process	P	17	43	261	623	0.0651341	0.0690209	under	Q6GKU1,Q8NWF2,Q6G8Y8,Q99U34,Q6GCA6,Q6GH51,Q99UM1,Q6GH50,Q8NVT1,Q6GD89,P19529,Q99WC3,Q8NXY2,Q6GHF0,Q6G9B3,Q8NVU3,Q6G943	Q6GKU1,Q8NWF2,Q6G8Y8,Q9AIU7,Q8NWV1,Q9L4P1,Q6GKU3,Q99U34,Q6GCA6,Q6GH60,Q99WA0,Q99VC4,Q99VC3,Q6GHH1,Q8NKW8,P66937,Q6GH51,Q99S17,Q99UM1,Q6GH50,Q8NVT1,Q6GD89,P03064,P19529,Q99WC3,Q8NXY2,Q6GHF0,Q6G9B3,Q6GGE2,Q8NVU3,Q8NXM0,Q2YXC9,Q8NXL9,Q8NX56,Q931S8,Q6GHD9,Q6G943,Q5HJZ6,P0A0C7,Q6G9L6,Q6GGK1,Q99X26,J7RUA5	0.683912	0.999952	0.395349
GO:0006733	oxidoreduction coenzyme metabolic process	P	9	23	261	623	0.0344828	0.0369181	under	Q6GK73,Q931R8,Q6G6Q5,Q8NUM9,Q5HCU6,Q6GHY9,Q820A6,Q6GG19,Q5HEK9	Q6GK73,Q6GIL7,Q6GIL6,Q6GIL4,Q931R8,Q6G6Q5,Q8NXF1,Q8NUM9,Q5HCU6,Q6GIL8,Q6GHZ1,Q6GHY9,Q820A6,Q6GG19,Q8NXL5,Q8NX76,Q6GEV0,Q6GGI7,Q6G9L6,Q6GI79,Q6GE99,Q5HEK9,Q2G2P8	0.684107	0.999952	0.391304
GO:0042623	ATPase activity, coupled	F	9	23	261	623	0.0344828	0.0369181	under	Q6GH51,Q6GH50,Q6GEX3,Q99SF4,Q99SE9,Q8NVT1,Q99SH6,Q99U34,Q6GHF0	Q6GH51,Q8NKW8,P66937,Q6GH50,Q6GEX3,Q6GEX2,Q99SF4,Q6GEX0,Q6GEW9,Q99SF1,Q99SF0,Q99SE9,Q99VC4,Q99VC3,Q8NVT1,Q99SH6,Q2FY15,Q2FKI2,Q69HU0,Q99T13,Q99U34,Q6GHF0,Q99VG8	0.684107	0.999952	0.391304
GO:0046496	nicotinamide nucleotide metabolic process	P	9	23	261	623	0.0344828	0.0369181	under	Q6GK73,Q931R8,Q6G6Q5,Q8NUM9,Q5HCU6,Q6GHY9,Q820A6,Q6GG19,Q5HEK9	Q6GK73,Q6GIL7,Q6GIL6,Q6GIL4,Q931R8,Q6G6Q5,Q8NXF1,Q8NUM9,Q5HCU6,Q6GIL8,Q6GHZ1,Q6GHY9,Q820A6,Q6GG19,Q8NXL5,Q8NX76,Q6GEV0,Q6GGI7,Q6G9L6,Q6GI79,Q6GE99,Q5HEK9,Q2G2P8	0.684107	0.999952	0.391304
GO:0019362	pyridine nucleotide metabolic process	P	9	23	261	623	0.0344828	0.0369181	under	Q6GK73,Q931R8,Q6G6Q5,Q8NUM9,Q5HCU6,Q6GHY9,Q820A6,Q6GG19,Q5HEK9	Q6GK73,Q6GIL7,Q6GIL6,Q6GIL4,Q931R8,Q6G6Q5,Q8NXF1,Q8NUM9,Q5HCU6,Q6GIL8,Q6GHZ1,Q6GHY9,Q820A6,Q6GG19,Q8NXL5,Q8NX76,Q6GEV0,Q6GGI7,Q6G9L6,Q6GI79,Q6GE99,Q5HEK9,Q2G2P8	0.684107	0.999952	0.391304
GO:0008152	metabolic process	P	182	440	261	623	0.697318	0.70626	under	Q6GKU1,Q8NWF2,Q6G8Y8,Q99U34,Q6GCA6,Q6GDC8,Q8NX95,Q8NUI2,P64356,Q6GG87,Q6GJD2,A0A0H3JT43,Q6GII3,Q8NWD0,Q8NWC9,Q6GBR8,Q8NW95,Q99X30,Q8NVE6,Q6GG08,Q6GG19,Q99WZ7,Q6GHD5,Q2FWX9,Q6G6Q5,Q6GK73,Q931R8,Q8NUM9,Q5HCU6,Q6GHY9,Q820A6,Q8NW61,Q6GHJ0,Q6G9K9,Q8NX01,Q8NWR7,Q2YY06,Q5HES4,Q99VD0,Q99WJ1,Q6GGU2,Q6GI15,Q99SC3,Q6GH51,Q99UM1,Q6GH50,Q8NVT1,Q6GD89,P19529,Q99WC3,Q8NXY2,Q6GHF0,Q6G9B3,Q8NVU3,Q6G943,Q6GEU7,Q6G…	Q8NVE3,Q6GKU1,Q8NWF2,Q6G8Y8,Q9AIU7,Q8NWV1,Q9L4P1,Q6GKU3,Q99U34,Q6GCA6,Q6GH60,Q8NXN3,Q6GDC8,Q8NX95,Q8NUI2,Q2YZB4,P64356,Q99WA0,Q99VC4,Q99VC3,Q6GG87,Q99TT5,Q6GD93,Q8NVJ5,Q6GHN7,Q6GJD2,Q6GFG9,A0A0H3JT43,Q6GII3,Q8NWD0,Q6GGG2,Q8NWC9,Q8NYC7,Q6GBR8,Q6GIN1,Q8NW95,Q6GER6,Q8NWR4,Q8NWM9,Q99W39,Q99X30,Q8NVE6,Q6GG08,Q6GIL8,Q6GG19,Q5HD61,Q99WZ7,Q8NXL5,Q99RD4,Q6GKG6,Q6GJH1,Q6GHD5,Q2YXJ0,Q99UH2,Q2FWX9,Q8NVG4,Q99…	0.693787	0.999952	0.413636
GO:0006084	acetyl-CoA metabolic process	P	2	5	261	623	0.00766284	0.00802568	under	Q8NWR7,Q2YY06	Q99TF2,Q8NXW4,Q8NWR7,Q2YY06,Q6GGZ6	0.695875	0.999952	0.4
GO:0006040	amino sugar metabolic process	P	2	5	261	623	0.00766284	0.00802568	under	Q6GBR8,Q99X30	Q6GBR8,Q8NYC7,Q8NVG3,Q931H5,Q99X30	0.695875	0.999952	0.4
GO:0030145	manganese ion binding	F	2	5	261	623	0.00766284	0.00802568	under	Q6GFD7,Q6GEA1	Q6GKG6,Q6GFD7,Q6GEA1,Q6GI39,Q8NXL5	0.695875	0.999952	0.4
GO:0045261	proton-transporting ATP synthase complex, catalytic core F(1)	C	2	5	261	623	0.00766284	0.00802568	under	Q6GEX3,Q99SF4	Q6GEX3,Q6GEX2,Q99SF4,Q6GEX0,Q6GEW9	0.695875	0.999952	0.4
GO:0016783	sulfurtransferase activity	F	2	5	261	623	0.00766284	0.00802568	under	Q6GIG3,Q8NXH0	Q6GIG3,Q8NXH0,Q99TM8,Q5HF59,Q6GEF4	0.695875	0.999952	0.4
GO:0016782	transferase activity, transferring sulfur-containing groups	F	2	5	261	623	0.00766284	0.00802568	under	Q6GIG3,Q8NXH0	Q99TM8,Q5HF59,Q6GEF4,Q6GIG3,Q8NXH0	0.695875	0.999952	0.4
GO:0008757	S-adenosylmethionine-dependent methyltransferase activity	F	2	5	261	623	0.00766284	0.00802568	under	Q99UQ0,Q6GHQ6	Q99UQ0,A6U2L4,Q6GKS1,Q8NUF9,Q6GHQ6	0.695875	0.999952	0.4
GO:0051082	unfolded protein binding	F	2	5	261	623	0.00766284	0.00802568	under	Q6G8Y8,Q8NW72	Q6G8Y8,Q6GGC0,Q8NW72,Q6G7S8,Q99RY1	0.695875	0.999952	0.4
GO:0020037	heme binding	F	2	5	261	623	0.00766284	0.00802568	under	Q99X56,Q6GH72	Q99W24,Q99X56,Q99UE2,Q99V37,Q6GH72	0.695875	0.999952	0.4
GO:0016861	intramolecular oxidoreductase activity, interconverting aldoses and ketoses	F	2	5	261	623	0.00766284	0.00802568	under	Q8NUI2,Q6GBR8	Q8NUI2,Q6GBR8,Q8NXF1,Q6GE99,Q6GIL6	0.695875	0.999952	0.4
GO:0033178	proton-transporting two-sector ATPase complex, catalytic domain	C	2	5	261	623	0.00766284	0.00802568	under	Q6GEX3,Q99SF4	Q6GEX3,Q6GEX2,Q99SF4,Q6GEX0,Q6GEW9	0.695875	0.999952	0.4
GO:0017001	antibiotic catabolic process	P	2	5	261	623	0.00766284	0.00802568	under	Q6GBR8,Q6GH72	Q8NYC7,Q6GBR8,P00807,Q99UE2,Q6GH72	0.695875	0.999952	0.4
GO:0046906	tetrapyrrole binding	F	2	5	261	623	0.00766284	0.00802568	under	Q99X56,Q6GH72	Q99W24,Q99X56,Q99UE2,Q99V37,Q6GH72	0.695875	0.999952	0.4
GO:0006066	alcohol metabolic process	P	2	5	261	623	0.00766284	0.00802568	under	Q6GHD5,Q6GKH9	Q6GHD5,Q2YXJ0,Q99UH2,Q9RL68,Q6GKH9	0.695875	0.999952	0.4
GO:0016417	S-acyltransferase activity	F	2	5	261	623	0.00766284	0.00802568	under	Q8NWR7,Q2YY06	Q8NWR7,Q2YY06,Q6GGZ6,Q99UN8,Q8NX76	0.695875	0.999952	0.4
GO:0016832	aldehyde-lyase activity	F	2	5	261	623	0.00766284	0.00802568	under	P99174,Q5HCU6	P99174,Q8NYR1,Q5HCU6,Q6GEV0,Q99W39	0.695875	0.999952	0.4
GO:0015077	monovalent inorganic cation transmembrane transporter activity	F	5	13	261	623	0.0191571	0.0208668	under	Q6GEX3,Q99SF4,Q99SE9,Q99V36,Q99V38	Q6GEX3,Q6GEX2,Q99SF4,Q6GEX0,Q6GEW9,Q99SF1,Q99SF0,Q99SE9,Q99V36,Q99V37,Q99V38,Q53584,Q99VY6	0.699757	0.999952	0.384615
GO:0042254	ribosome biogenesis	P	5	13	261	623	0.0191571	0.0208668	under	Q6GG27,Q6GG87,Q8NWZ3,Q6GHQ6,Q99UQ0	Q6GG27,Q6GG87,Q931T1,Q99UJ7,Q99V09,Q6GHG5,Q8NWZ3,Q6GGD3,Q6GHQ6,Q99UQ0,Q6GJC9,Q6GGT6,Q99TK9	0.699757	0.999952	0.384615
GO:0006525	arginine metabolic process	P	5	13	261	623	0.0191571	0.0208668	under	Q8NXF2,Q6GA10,Q8NUK8,Q8NUK7,Q99UU0	Q8NXF2,Q6GA10,Q6GGH8,Q8NX44,Q6GHN3,Q8NUK8,Q6GIC7,Q7X2S2,Q8NUK7,Q8NXF3,Q8NVE3,Q99UU0,Q2YWH4	0.699757	0.999952	0.384615
GO:0022613	ribonucleoprotein complex biogenesis	P	5	13	261	623	0.0191571	0.0208668	under	Q6GG27,Q6GG87,Q8NWZ3,Q6GHQ6,Q99UQ0	Q6GJC9,Q6GGT6,Q99TK9,Q6GG27,Q6GG87,Q931T1,Q99UJ7,Q99V09,Q6GHG5,Q8NWZ3,Q6GGD3,Q6GHQ6,Q99UQ0	0.699757	0.999952	0.384615
GO:0072522	purine-containing compound biosynthetic process	P	18	46	261	623	0.0689655	0.0738363	under	Q6GK73,Q931R8,Q6G6Q5,Q8NUM9,Q5HCU6,Q6GHY9,Q820A6,Q6GG19,Q8NX95,Q99WJ1,Q6GGU2,Q6GI15,Q2G296,Q6GHW1,Q6G8N8,Q6GEX3,Q99SE9,Q99SF4	Q99TF2,Q8NXW4,Q6GK73,Q6GIL7,Q6GIL6,Q6GIL4,Q931R8,Q6G6Q5,Q8NXF1,Q8NUM9,Q5HCU6,Q6GIL8,Q6GHZ1,Q6GHY9,Q820A6,Q6GG19,Q8NXL5,Q8NX76,Q6GEV0,Q8NX95,Q99WJ1,Q6GG69,Q6GJG1,Q8NY70,Q6GGU2,Q8NX92,Q8NX88,Q99SX9,Q6GI15,Q2G296,Q6GHW1,Q6G8N8,Q99SC8,Q99TL8,Q6GEX3,Q6GEX2,Q6GEX0,Q6GEW9,Q99SF1,Q99SF0,Q99SE9,Q99SF4,Q8NYX6,Q6GEK4,Q99TG2,Q8NW60	0.706883	0.999952	0.391304
GO:0009142	nucleoside triphosphate biosynthetic process	P	12	31	261	623	0.045977	0.0497592	under	Q6GK73,Q931R8,Q6G6Q5,Q8NUM9,Q5HCU6,Q6GHY9,Q820A6,Q6GG19,Q6GGU2,Q6GEX3,Q99SE9,Q99SF4	Q6GK73,Q6GIL7,Q6GIL6,Q6GIL4,Q931R8,Q6G6Q5,Q8NXF1,Q8NUM9,Q5HCU6,Q6GIL8,Q6GHZ1,Q6GHY9,Q820A6,Q6GG19,Q8NXL5,Q8NX76,Q6GEV0,Q6GGU2,Q8NY05,Q6GGY0,Q6GEX3,Q6GEX2,Q6GEX0,Q6GEW9,Q99SF1,Q99SF0,Q99SE9,Q99SF4,Q6GEU8,Q6GHH7,Q6GG92	0.708119	0.999952	0.387097
GO:0016853	isomerase activity	F	12	31	261	623	0.045977	0.0497592	under	Q99VC0,Q99VD4,P19529,Q99UM1,Q6GH51,Q6GH50,Q8NUI2,Q6GBR8,Q8NW75,Q2YU22,Q6G6Q5,Q8NWZ0	Q99VC0,Q6GG30,Q6G894,Q99VD4,P03064,P19529,Q99S17,Q99UM1,Q6GH51,Q8NKW8,P66937,Q6GH50,Q8NUI2,Q6GBR8,Q8NXF1,Q6GE88,Q5HD61,Q6GE99,Q6GIL6,Q9ZAH5,Q6GHT5,Q6GER6,Q6GKG6,Q8NW75,Q99T15,Q2YU22,Q8NXL5,Q6G6Q5,Q8NWZ0,Q6GG64,Q6GH41	0.708119	0.999952	0.387097
GO:1901657	glycosyl compound metabolic process	P	10	26	261	623	0.0383142	0.0417335	under	Q99WJ1,Q6GGU2,Q99SC3,Q99VR1,Q8NX25,Q8NWC9,Q99TQ0,Q8NVA1,Q6GA10,Q6GHN4	Q99WJ1,Q6GG69,Q6GJG1,Q8NY70,Q6GGU2,Q99SC3,Q99VR1,Q99VP5,Q6GG65,Q6GG64,Q6GHN7,Q6GEW3,Q6GJH1,Q8NX25,Q8NWC9,Q99TQ0,Q99TL8,Q8NVA1,Q6GHN5,Q6GA10,Q6GHN1,Q6GHN3,Q6GHN4,Q6GG92,Q6GEU8,Q6GHH7	0.711274	0.999952	0.384615
GO:0009116	nucleoside metabolic process	P	10	26	261	623	0.0383142	0.0417335	under	Q99WJ1,Q6GGU2,Q99SC3,Q99VR1,Q99TQ0,Q8NVA1,Q6GA10,Q6GHN4,Q8NX25,Q8NWC9	Q99WJ1,Q6GG69,Q6GJG1,Q8NY70,Q6GGU2,Q99SC3,Q99VR1,Q99VP5,Q6GG65,Q6GG64,Q99TQ0,Q99TL8,Q8NVA1,Q6GHN5,Q6GA10,Q6GHN1,Q6GHN3,Q6GHN4,Q8NX25,Q6GG92,Q6GEW3,Q6GEU8,Q6GHH7,Q6GHN7,Q6GJH1,Q8NWC9	0.711274	0.999952	0.384615
GO:0071704	organic substance metabolic process	P	177	429	261	623	0.678161	0.688604	under	Q6GKU1,Q8NWF2,Q6G8Y8,Q99U34,Q6GCA6,Q6GDC8,Q8NX95,Q8NUI2,P64356,Q6GG87,Q6GJD2,A0A0H3JT43,Q6GII3,Q8NWD0,Q8NWC9,Q6GBR8,Q8NW95,Q99X30,Q8NVE6,Q6GG08,Q6GG19,Q99WZ7,Q6GHD5,Q2FWX9,Q6G6Q5,Q6GK73,Q931R8,Q8NUM9,Q5HCU6,Q6GHY9,Q820A6,Q8NW61,Q6GHJ0,Q6G9K9,Q8NX01,Q8NWR7,Q2YY06,Q5HES4,Q99WJ1,Q6GGU2,Q6GI15,Q99SC3,Q6GH51,Q99UM1,Q6GH50,Q8NVT1,Q6GD89,P19529,Q99WC3,Q8NXY2,Q6GHF0,Q6G9B3,Q8NVU3,Q6G943,Q6GEU7,Q6GJC6,Q99…	Q8NVE3,Q6GKU1,Q8NWF2,Q6G8Y8,Q9AIU7,Q8NWV1,Q9L4P1,Q6GKU3,Q99U34,Q6GCA6,Q6GH60,Q8NXN3,Q6GDC8,Q8NX95,Q8NUI2,Q2YZB4,P64356,Q99WA0,Q99VC4,Q99VC3,Q6GG87,Q99TT5,Q6GD93,Q8NVJ5,Q6GHN7,Q6GJD2,Q6GFG9,A0A0H3JT43,Q6GII3,Q8NWD0,Q6GGG2,Q8NWC9,Q8NYC7,Q6GBR8,Q6GIN1,Q8NW95,Q6GER6,Q8NWR4,Q8NWM9,Q99W39,Q99X30,Q8NVE6,Q6GG08,Q6GIL8,Q6GG19,Q5HD61,Q99WZ7,Q8NXL5,Q99RD4,Q6GKG6,Q6GJH1,Q6GHD5,Q2YXJ0,Q99UH2,Q2FWX9,Q8NVG4,Q99…	0.714559	0.999952	0.412587
GO:0043412	macromolecule modification	P	8	21	261	623	0.0306513	0.0337079	under	Q99UI1,Q6GH44,Q6G9D7,Q6GII3,Q6GIG3,Q8NWZ0,Q6GHQ6,Q99UQ0	Q6GD93,Q8NVJ5,Q6GFG9,Q99UI1,Q99TM8,Q931E1,Q6GH44,Q6G9D7,O05337,Q5HF59,A0A0H3JR16,Q6GII3,Q6GIG3,Q2FY37,Q99X26,Q99RY1,Q8NWZ0,Q9KJN3,Q6GHQ6,Q99UQ0,Q6GG65	0.717197	0.999952	0.380952
GO:0043043	peptide biosynthetic process	P	34	86	261	623	0.130268	0.138042	under	Q6GKT0,Q6GJV3,Q6GJV1,Q6YP15,Q6GJD1,Q6GBU9,Q6GBU7,Q6GJC3,Q6GHL1,P66083,Q6GH71,Q6GGC5,Q931Q3,Q99TK6,Q6GG27,Q6GFF6,Q6GEV5,Q99S51,Q99S46,Q6GEK1,Q6GEJ4,Q99S31,Q6GEJ1,Q99S28,Q99S26,Q99S23,Q931G5,Q8NX05,Q6GEI3,Q99WA2,Q99VM3,Q99W73,P41368,Q5HJY7	Q6GKT0,Q6GJV3,Q6GJV1,Q6YP15,Q6GJD1,Q6GBU9,Q6GJC9,Q6GBU7,Q6GJC3,Q6GJC2,Q6GHV8,Q6GHL1,Q6GHJ7,P66083,Q6GHH9,Q99UJ9,Q6GH71,Q6GGC5,Q99TR3,Q931Q3,Q99TK6,Q6GG27,Q6GG26,Q6G8K8,Q6G834,Q8NVT3,Q6GFF6,Q6GEV5,Q6GEL8,Q99S51,Q99S46,Q6GEK8,Q6GEK7,Q6GEK6,Q6GEK2,Q6GEK1,Q6GEK0,Q99S37,Q99S36,Q6GEJ7,Q6GEJ6,Q99S33,Q6GEJ4,Q99S31,Q8NVB4,Q6GEJ1,Q99S28,Q99S26,Q6GEI7,Q6GEI6,Q99S23,Q6G772,Q931G5,Q8NX05,Q6GEI9,Q6GEI3,Q8NX78,…	0.723083	0.999952	0.395349
GO:0006412	translation	P	34	86	261	623	0.130268	0.138042	under	Q6GBU9,Q99VM3,Q99W73,P41368,Q5HJY7,Q6GKT0,Q6GJV3,Q6GJV1,Q6YP15,Q6GJD1,Q6GBU7,Q6GJC3,Q6GHL1,P66083,Q6GH71,Q6GGC5,Q931Q3,Q99TK6,Q6GG27,Q6GFF6,Q6GEV5,Q99S51,Q99S46,Q6GEK1,Q6GEJ4,Q99S31,Q6GEJ1,Q99S28,Q99S26,Q99S23,Q931G5,Q8NX05,Q6GEI3,Q99WA2	Q6GHH6,Q6GBU9,Q99VM3,Q6GG85,Q8NXT8,Q8NWP3,Q6GG73,Q99W73,Q6GJE1,Q6GGD5,Q6GG72,Q6GHP2,P41368,Q2YTH9,Q8NXZ0,Q5HII6,Q6GHU7,Q8NX60,Q99UK9,Q5HJY7,Q8NW68,Q6GI89,Q99TD5,Q99TJ8,Q6GG42,Q99V72,Q6GGB6,Q8NXL2,Q6GKT0,Q6GJV3,Q6GJV1,Q6YP15,Q6GJD1,Q6GJC9,Q6GBU7,Q6GJC3,Q6GJC2,Q6GHV8,Q6GHL1,Q6GHJ7,P66083,Q6GHH9,Q99UJ9,Q6GH71,Q6GGC5,Q99TR3,Q931Q3,Q99TK6,Q6GG27,Q6GG26,Q6G8K8,Q6G834,Q8NVT3,Q6GFF6,Q6GEV5,Q6GEL8,Q99S51,…	0.723083	0.999952	0.395349
GO:0046933	proton-transporting ATP synthase activity, rotational mechanism	F	3	8	261	623	0.0114943	0.0128411	under	Q6GEX3,Q99SF4,Q99SE9	Q6GEX3,Q6GEX2,Q99SF4,Q6GEX0,Q6GEW9,Q99SF1,Q99SF0,Q99SE9	0.724384	0.999952	0.375
GO:0098655	cation transmembrane transport	P	3	8	261	623	0.0114943	0.0128411	under	Q6GEX3,Q99SE9,Q99SF4	Q6GEX3,Q6GEX2,Q6GEX0,Q6GEW9,Q99SF1,Q99SF0,Q99SE9,Q99SF4	0.724384	0.999952	0.375
GO:0009174	pyrimidine ribonucleoside monophosphate biosynthetic process	P	3	8	261	623	0.0114943	0.0128411	under	Q6GA10,Q6GHN4,Q8NX25	Q6GHN5,Q6GA10,Q6GHN1,Q6GHN3,Q6GHN4,Q8NX25,Q6GG92,Q6GEW3	0.724384	0.999952	0.375
GO:0015986	ATP synthesis coupled proton transport	P	3	8	261	623	0.0114943	0.0128411	under	Q99SF4,Q6GEX3,Q99SE9	Q99SF4,Q6GEX3,Q6GEX2,Q6GEX0,Q6GEW9,Q99SF1,Q99SF0,Q99SE9	0.724384	0.999952	0.375
GO:0098660	inorganic ion transmembrane transport	P	3	8	261	623	0.0114943	0.0128411	under	Q6GEX3,Q99SE9,Q99SF4	Q6GEX3,Q6GEX2,Q6GEX0,Q6GEW9,Q99SF1,Q99SF0,Q99SE9,Q99SF4	0.724384	0.999952	0.375
GO:0009173	pyrimidine ribonucleoside monophosphate metabolic process	P	3	8	261	623	0.0114943	0.0128411	under	Q6GA10,Q6GHN4,Q8NX25	Q6GHN5,Q6GA10,Q6GHN1,Q6GHN3,Q6GHN4,Q8NX25,Q6GG92,Q6GEW3	0.724384	0.999952	0.375
GO:0015985	energy coupled proton transport, down electrochemical gradient	P	3	8	261	623	0.0114943	0.0128411	under	Q6GEX3,Q99SE9,Q99SF4	Q6GEX3,Q6GEX2,Q6GEX0,Q6GEW9,Q99SF1,Q99SF0,Q99SE9,Q99SF4	0.724384	0.999952	0.375
GO:0006222	UMP biosynthetic process	P	3	8	261	623	0.0114943	0.0128411	under	Q6GA10,Q6GHN4,Q8NX25	Q6GHN5,Q6GA10,Q6GHN1,Q6GHN3,Q6GHN4,Q8NX25,Q6GG92,Q6GEW3	0.724384	0.999952	0.375
GO:0016763	transferase activity, transferring pentosyl groups	F	3	8	261	623	0.0114943	0.0128411	under	Q99WJ1,Q8NX25,Q99SC3	Q99WJ1,Q6GG69,Q6GJG1,Q8NX25,Q6GHN7,Q6GEW3,Q6GG65,Q99SC3	0.724384	0.999952	0.375
GO:0045259	proton-transporting ATP synthase complex	C	3	8	261	623	0.0114943	0.0128411	under	Q99SE9,Q6GEX3,Q99SF4	Q99SF1,Q99SF0,Q99SE9,Q6GEX3,Q6GEX2,Q99SF4,Q6GEX0,Q6GEW9	0.724384	0.999952	0.375
GO:0098662	inorganic cation transmembrane transport	P	3	8	261	623	0.0114943	0.0128411	under	Q6GEX3,Q99SE9,Q99SF4	Q6GEX3,Q6GEX2,Q6GEX0,Q6GEW9,Q99SF1,Q99SF0,Q99SE9,Q99SF4	0.724384	0.999952	0.375
GO:0006526	arginine biosynthetic process	P	3	8	261	623	0.0114943	0.0128411	under	Q8NXF2,Q6GA10,Q8NUK8	Q8NXF3,Q8NXF2,Q6GA10,Q6GGH8,Q8NX44,Q6GHN3,Q8NUK8,Q6GIC7	0.724384	0.999952	0.375
GO:0046049	UMP metabolic process	P	3	8	261	623	0.0114943	0.0128411	under	Q6GA10,Q6GHN4,Q8NX25	Q6GHN5,Q6GA10,Q6GHN1,Q6GHN3,Q6GHN4,Q8NX25,Q6GG92,Q6GEW3	0.724384	0.999952	0.375
GO:0016469	proton-transporting two-sector ATPase complex	C	3	8	261	623	0.0114943	0.0128411	under	Q99SE9,Q6GEX3,Q99SF4	Q99SF1,Q99SF0,Q99SE9,Q6GEX3,Q6GEX2,Q99SF4,Q6GEX0,Q6GEW9	0.724384	0.999952	0.375
GO:0098796	membrane protein complex	C	3	8	261	623	0.0114943	0.0128411	under	Q99SE9,Q6GEX3,Q99SF4	Q99SF1,Q99SF0,Q99SE9,Q6GEX3,Q6GEX2,Q99SF4,Q6GEX0,Q6GEW9	0.724384	0.999952	0.375
GO:1902600	proton transmembrane transport	P	3	8	261	623	0.0114943	0.0128411	under	Q6GEX3,Q99SE9,Q99SF4	Q6GEX3,Q6GEX2,Q6GEX0,Q6GEW9,Q99SF1,Q99SF0,Q99SE9,Q99SF4	0.724384	0.999952	0.375
GO:0044769	ATPase activity, coupled to transmembrane movement of ions, rotational mechanism	F	3	8	261	623	0.0114943	0.0128411	under	Q6GEX3,Q99SF4,Q99SE9	Q6GEX3,Q6GEX2,Q99SF4,Q6GEX0,Q6GEW9,Q99SF1,Q99SF0,Q99SE9	0.724384	0.999952	0.375
GO:1901135	carbohydrate derivative metabolic process	P	45	113	261	623	0.172414	0.18138	under	Q6GG08,Q6GBR8,Q6GHD5,Q6GK73,Q931R8,Q6G6Q5,Q8NUM9,Q5HCU6,Q6GHY9,Q820A6,Q6GG19,Q99WJ1,Q6GGU2,Q6GI15,Q99SC3,Q99VR1,Q8NX25,Q8NWC9,Q99TQ0,Q9KIN5,Q6GIQ3,Q6GFW8,Q2FZP6,Q5HH31,Q8NX96,P99174,Q6GHW1,Q6G8N8,Q6GEX3,Q99SE9,A0A0H3JVA1,Q8NVA1,Q8NWR7,Q2YY06,Q99V38,Q99SF4,Q6GA10,Q6GHN4,Q6GIF6,Q6GIF4,Q99X30,Q8NVE6,Q6GK63,Q99WW8,Q2G1B9	Q6GG08,Q99RD4,Q6GKG6,Q6GJH1,Q6GBR8,Q6GHD5,Q99UH2,Q99TF2,Q8NXW4,Q6GK73,Q6GIL7,Q6GIL6,Q6GIL4,Q931R8,Q6G6Q5,Q8NXF1,Q8NUM9,Q5HCU6,Q6GIL8,Q6GHZ1,Q6GHY9,Q820A6,Q6GG19,Q8NXL5,Q8NX76,Q6GEV0,Q6GGI7,Q6G9L6,Q99V37,Q99WJ1,Q6GG69,Q6GJG1,Q8NY70,Q6GGU2,Q8NX92,Q8NX88,Q99SX9,Q6GI15,Q99SC3,Q6GGY0,Q8NY05,Q99VR1,Q99VP5,Q6GG65,Q6GG64,Q6GE99,Q6GHN7,Q6GEW3,Q8NX25,Q8NWC9,Q99TQ0,Q6GEX6,Q5HD61,Q9KIN5,Q6GIQ3,Q6GHT5,Q8NX35,…	0.72441	0.999952	0.39823
GO:0044446	intracellular organelle part	C	6	16	261	623	0.0229885	0.0256822	under	Q6GBU9,Q6GEK1,Q99S31,Q99S26,Q6GJC3,Q6GGD7	Q6GBU9,Q6GHV8,Q6GEK2,Q6GEK1,Q99S31,Q99S26,Q6GEI6,Q6GJC3,Q6GJC2,Q6GHH9,Q6G8K8,Q6GEK0,Q6GEI7,Q6GEI9,Q6GGD7,Q8NW47	0.728004	0.999952	0.375
GO:0044422	organelle part	C	6	16	261	623	0.0229885	0.0256822	under	Q6GBU9,Q6GEK1,Q99S31,Q99S26,Q6GJC3,Q6GGD7	Q6GBU9,Q6GHV8,Q6GEK2,Q6GEK1,Q99S31,Q99S26,Q6GEI6,Q6GJC3,Q6GJC2,Q6GHH9,Q6G8K8,Q6GEK0,Q6GEI7,Q6GEI9,Q6GGD7,Q8NW47	0.728004	0.999952	0.375
GO:0006022	aminoglycan metabolic process	P	6	16	261	623	0.0229885	0.0256822	under	Q9KIN5,Q6GIQ3,Q6GFW8,Q2FZP6,Q5HH31,Q8NX96	Q9KIN5,Q6GIQ3,Q6GHT5,Q8NX35,Q6GFW8,Q8NVH8,Q8NWR4,Q2FZP6,Q99UA7,Q8NWU0,Q8NVG3,Q931H5,Q8NVA9,Q2FYD8,Q5HH31,Q8NX96	0.728004	0.999952	0.375
GO:0000270	peptidoglycan metabolic process	P	6	16	261	623	0.0229885	0.0256822	under	Q9KIN5,Q6GIQ3,Q6GFW8,Q2FZP6,Q5HH31,Q8NX96	Q9KIN5,Q6GIQ3,Q6GHT5,Q8NX35,Q6GFW8,Q8NVH8,Q8NWR4,Q2FZP6,Q99UA7,Q8NWU0,Q8NVG3,Q931H5,Q8NVA9,Q2FYD8,Q5HH31,Q8NX96	0.728004	0.999952	0.375
GO:0030203	glycosaminoglycan metabolic process	P	6	16	261	623	0.0229885	0.0256822	under	Q9KIN5,Q6GIQ3,Q6GFW8,Q2FZP6,Q5HH31,Q8NX96	Q9KIN5,Q6GIQ3,Q6GHT5,Q8NX35,Q6GFW8,Q8NVH8,Q8NWR4,Q2FZP6,Q99UA7,Q8NWU0,Q8NVG3,Q931H5,Q8NVA9,Q2FYD8,Q5HH31,Q8NX96	0.728004	0.999952	0.375
GO:0016043	cellular component organization	P	21	54	261	623	0.0804598	0.0866774	under	Q6GG27,Q9ZHA2,Q7A7E0,Q6GH51,Q99UM1,Q6GH50,Q8NVT1,Q9KIN5,Q6GIQ3,Q6GFW8,Q2FZP6,Q6GJD2,P39857,Q6GI75,A0A0H3JVA1,Q6GIF4,Q6GK63,Q99WW8,Q2G1B9,Q5HH31,Q8NX96	Q6GG27,Q99WA5,Q9ZHA2,Q6G8Q2,Q8NW47,Q6GHP9,Q7A7E0,Q6GJK9,Q99WA0,Q6GH51,Q99S17,Q8NKW8,P66937,Q99UM1,Q6GH50,Q8NVT1,Q6GHH6,Q99V72,Q9KIN5,Q6GIQ3,Q6GHT5,Q8NX35,Q99U42,Q6GFW8,Q8NVH8,Q8NWR4,Q2FZP6,Q99UA7,Q8NWU0,Q8NVG3,Q931H5,Q8NVA9,Q99VF9,Q99U17,Q6GJD2,J7RUA5,P39851,P39853,P39857,P39858,P39861,Q6GGH8,Q6GI75,Q99RY1,A0A0H3JVA1,Q6GIF4,Q6GK63,Q99VQ4,Q99WW8,Q2FYD8,Q2G1B9,Q2G2X2,Q5HH31,Q8NX96	0.728417	0.999952	0.388889
GO:0006950	response to stress	P	15	39	261	623	0.0574713	0.0626003	under	Q7A7E0,Q6GKU1,Q99WC3,Q8NXY2,Q6GHF0,Q6G9B3,Q6GCA6,Q8NVU3,Q5HJB7,Q6GJR7,Q6GHD0,Q99VH8,Q6GH72,Q6G8Y8,Q99VB5	Q5HIR6,Q99WA0,Q99VC4,Q99VC3,Q7A7E0,Q2FYD8,Q6GJK9,Q6GKU1,Q99WC3,Q8NXY2,Q6GHF0,Q6G9B3,Q6GGE2,Q9AIU7,Q8NWV1,Q9L4P1,Q6GCA6,Q6GH60,Q8NVU3,Q8NXM0,Q2YXC9,Q8NXL9,Q8NX56,Q931S8,Q6GHD9,Q6GGY4,Q5HJB7,Q6GJR7,Q6GHD0,Q99UE2,Q99VH8,Q6GH72,Q6GK53,Q99X26,Q6G8Y8,Q99VB5,Q2FY15,Q6GB66,J7RUA5	0.729251	0.999952	0.384615
GO:0050896	response to stimulus	P	23	59	261	623	0.0881226	0.094703	under	Q99VW2,Q931H9,Q7A4R9,Q99X00,Q7A7E0,Q6GKU1,Q99WC3,Q8NXY2,Q6GHF0,Q6G9B3,Q6GCA6,Q8NVU3,Q5HJB7,Q6GJR7,Q6GHD0,Q99VH8,Q6GH72,Q6G8Y8,Q99VB5,A0A0H3JVA1,Q9KIN5,Q99UQ0,P41368	Q9RDT5,Q99VW2,Q931H9,Q99U73,Q7A4R9,Q8NYH3,Q99X00,Q9L524,Q5HIR6,Q99WA0,Q99VC4,Q99VC3,Q7A7E0,Q2FYD8,Q6GJK9,Q6GKU1,Q99WC3,Q8NXY2,Q6GHF0,Q6G9B3,Q6GGE2,Q9AIU7,Q8NWV1,Q9L4P1,Q6GCA6,Q6GH60,Q8NVU3,Q8NXM0,Q2YXC9,Q8NXL9,Q8NX56,Q931S8,Q6GHD9,Q6GGY4,Q5HJB7,Q6GJR7,Q6GHD0,Q99UE2,Q99VH8,Q6GH72,Q6GK53,Q99X26,Q6G8Y8,Q99VB5,Q2FY15,Q6GIZ3,A0A0H3JVA1,Q9KIN5,Q99UQ0,P00807,Q99UA7,Q8NWU0,Q8NKW8,P41368,Q8NVA9,Q5HG20,Q6G…	0.72929	0.999952	0.389831
GO:0051186	cofactor metabolic process	P	25	64	261	623	0.0957854	0.102729	under	Q6GK73,Q931R8,Q6G6Q5,Q8NUM9,Q5HCU6,Q6GHY9,Q820A6,Q6GG19,Q8NVA1,Q8NW75,Q6GFM3,Q2YU22,Q2G296,Q5HEK9,Q6GHW1,Q6G8N8,Q99TQ0,Q8NWR7,Q2YY06,Q8NX95,Q5HF42,Q99X56,Q6GH72,Q6GJF0,Q8NXZ2	Q99TF2,Q8NXW4,Q6GK73,Q6GIL7,Q6GIL6,Q6GIL4,Q931R8,Q6G6Q5,Q8NXF1,Q8NUM9,Q5HCU6,Q6GIL8,Q6GHZ1,Q6GHY9,Q820A6,Q6GG19,Q8NXL5,Q8NX76,Q6GEV0,Q6GGI7,Q6G9L6,Q8NVZ9,Q6GI79,Q8NVA0,Q8NV99,Q8NVA1,Q6GEF4,Q8NW75,Q6GFM3,Q99T15,Q6GG37,Q2YU22,Q6GFM4,Q6GE99,Q2FY37,Q5HF59,Q6GGU0,Q6GI39,Q8NXA0,Q2G296,Q5HEK9,Q6GHW1,Q6G8N8,Q99SC8,Q6G677,Q99VF9,Q99TQ0,Q8NWR7,Q2YY06,Q6GGZ6,Q99W43,Q6GEW2,Q8NX95,Q5HF42,Q99X56,Q99UE2,Q6GH72,…	0.730526	0.999952	0.390625
GO:0032774	RNA biosynthetic process	P	11	29	261	623	0.0421456	0.046549	under	Q6GJD2,Q6GEU7,Q6GJC6,Q99VW2,Q99R06,Q7A4R9,Q9F0R1,Q99W81,Q8NVI5,Q6GI88,Q5HJY7	Q99TT5,Q6GHN7,Q6GJD2,Q6GHM5,Q6GEU7,Q6GJC6,Q6GEK9,Q6GBU4,Q9RDT5,Q99VW2,Q6GJ02,Q99R06,Q7A732,Q99U73,Q7A4R9,Q6GF07,Q8NW33,Q9F0R1,Q99W81,Q99WA0,Q9L524,Q6GHI0,Q6GG20,Q6GF26,Q8NVI5,Q9L4P1,Q6GI88,Q6GG93,Q5HJY7	0.735266	0.999952	0.37931
GO:0140097	catalytic activity, acting on DNA	F	9	24	261	623	0.0344828	0.0385233	under	Q6GGD7,Q99U34,P19529,Q99UM1,Q6GH51,Q6GH50,Q8NVT1,Q6G9B3,Q6G943	Q6GGD7,Q6GHH1,Q6GKU3,Q99U34,Q9AIU7,P03064,P19529,Q99S17,Q99UM1,Q6GH51,Q8NKW8,P66937,Q6GH50,Q99VC4,Q99VC3,Q8NVT1,Q6G9B3,Q6GGE2,Q6G943,Q99X26,Q6GGK1,Q8NXM0,Q2YXC9,Q8NXL9	0.74162	0.999952	0.375
GO:0006732	coenzyme metabolic process	P	20	52	261	623	0.0766284	0.0834671	under	Q6GK73,Q931R8,Q6G6Q5,Q8NUM9,Q5HCU6,Q6GHY9,Q820A6,Q6GG19,Q8NVA1,Q2G296,Q5HEK9,Q6GHW1,Q6G8N8,Q99TQ0,Q8NWR7,Q2YY06,Q8NX95,Q5HF42,Q6GJF0,Q8NXZ2	Q99TF2,Q8NXW4,Q6GK73,Q6GIL7,Q6GIL6,Q6GIL4,Q931R8,Q6G6Q5,Q8NXF1,Q8NUM9,Q5HCU6,Q6GIL8,Q6GHZ1,Q6GHY9,Q820A6,Q6GG19,Q8NXL5,Q8NX76,Q6GEV0,Q6GGI7,Q6G9L6,Q8NVZ9,Q6GI79,Q8NVA0,Q8NV99,Q8NVA1,Q6GEF4,Q6GE99,Q2FY37,Q5HF59,Q6GGU0,Q6GI39,Q8NXA0,Q2G296,Q5HEK9,Q6GHW1,Q6G8N8,Q99SC8,Q6G677,Q99TQ0,Q8NWR7,Q2YY06,Q6GGZ6,Q6GEW2,Q8NX95,Q5HF42,Q6GJF0,Q99W83,Q2G2P8,Q8NXZ2,Q99TG2,Q8NW60	0.747483	0.999952	0.384615
GO:0044424	intracellular part	C	125	307	261	623	0.478927	0.492777	under	Q6GD89,Q6GKU1,Q6GK73,Q99WJ1,Q6GJJ4,Q6YP15,Q99W73,Q8NXY2,Q99VW2,Q6GIQ3,Q6GIM3,Q6GIG3,Q6GIF6,Q6GIF4,Q8NXF2,Q6GIA4,Q6GHW1,Q6GHQ6,Q9ZHA2,Q99UQ0,Q6GHI4,Q8NWZ3,Q6GHF0,Q99UI1,Q9EZ12,Q6G9B3,Q6GGU2,Q8NWF2,Q6G943,Q6G8Y8,Q6GG87,Q6GG71,Q8NW75,Q6GG08,Q6GFW8,Q6GFM3,Q8NVU3,Q6GFD7,Q6GF42,Q8NV65,Q99R06,Q6GDC8,Q5HJY7,Q99X56,Q5HJB7,Q8NWA9,Q6G8P5,Q6GEE4,Q8NUM9,Q8NUK7,Q8NUI2,Q2FZP6,Q6GJR7,Q6GHY9,Q931H9,Q7A4R9,Q99VT5,…	Q5HJZ6,P0A0C7,Q6GD89,Q6GKU1,Q9RDT5,Q6GKS1,Q6GKG6,Q6GK73,Q8NYC7,Q99WJ1,Q6GJJ4,Q6YP15,Q99W73,Q6GJC1,Q6GJC0,Q8NXY2,Q99VW2,Q6GJ02,Q99VP5,Q6GIQ3,Q8NXM6,Q6GIM3,Q6GIL7,Q6GIL6,Q8NXL2,Q6GIG3,Q6GIF6,Q6GIF4,Q8NXF3,Q8NXF2,Q6GIA4,Q6GI79,Q99V72,Q8NX92,Q6GHW1,Q6GHU7,Q99UW5,Q6GHQ6,Q8NX35,Q9ZHA2,Q6GHP2,Q99UQ0,Q8NX10,Q6GHK3,Q931T1,Q6GHI4,Q6GHI0,Q6GHH6,Q99UK9,Q8NWZ3,Q6GHG5,Q99UJ8,Q6GHF0,Q99UI1,Q9EZ12,Q6GGY0,Q99U42,…	0.748009	0.999952	0.407166
GO:0005622	intracellular	C	125	307	261	623	0.478927	0.492777	under	Q6GKT0,Q6GJV3,Q6GJV1,Q6GJD1,Q6GBU7,Q6GHL1,P66083,Q6GH71,Q6GGC5,Q931Q3,Q99TK6,Q6GG27,Q6GEV5,Q99S51,Q99S46,Q6GEJ4,Q6GEJ1,Q99S28,Q99S23,Q931G5,Q8NX05,Q6GEI3,Q99WA2,Q8NWM8,Q6GD89,Q6GKU1,Q6GK73,Q99WJ1,Q6GJJ4,Q6YP15,Q99W73,Q8NXY2,Q99VW2,Q6GIQ3,Q6GIM3,Q6GIG3,Q6GIF6,Q6GIF4,Q8NXF2,Q6GIA4,Q6GHW1,Q6GHQ6,Q9ZHA2,Q99UQ0,Q6GHI4,Q8NWZ3,Q6GHF0,Q99UI1,Q9EZ12,Q6G9B3,Q6GGU2,Q8NWF2,Q6G943,Q6G8Y8,Q6GG87,Q6GG71,Q8NW75,…	Q6GIL4,Q5HJZ6,P0A0C7,Q9EZ11,Q7X2S2,Q6GKT0,Q6GJV3,Q6GJV1,Q6GJD1,Q6GJC9,Q6GBU7,Q6GHL1,Q6GHJ7,P66083,Q99UJ9,Q6GH71,Q6GGC5,Q99TR3,Q931Q3,Q99TK6,Q6GG27,Q6GG26,Q6GEV5,Q6GEL8,Q99S51,Q99S46,Q6GEK8,Q6GEK7,Q6GEK6,Q99S37,Q99S36,Q6GEJ7,Q6GEJ6,Q99S33,Q6GEJ4,Q8NVB4,Q6GEJ1,Q99S28,Q99S23,Q6G772,Q931G5,Q8NX05,Q6GEI3,Q99WA2,Q8NWM8,Q6GGT5,Q6GJC8,Q6GD89,Q6GKU1,Q9RDT5,Q6GKS1,Q6GKG6,Q6GK73,Q8NYC7,Q99WJ1,Q6GJJ4,Q6YP15,…	0.748009	0.999952	0.407166
GO:0071840	cellular component organization or biogenesis	P	26	67	261	623	0.0996169	0.107544	under	Q6GG27,Q9ZHA2,Q7A7E0,Q6GG87,Q6GH51,Q99UM1,Q6GH50,Q8NVT1,Q9KIN5,Q6GIQ3,Q6GFW8,Q2FZP6,A0A0H3JVA1,Q6GJD2,Q8NWZ3,P39857,Q6GI75,Q6GIF6,Q6GIF4,Q6GHQ6,Q99UQ0,Q6GK63,Q99WW8,Q2G1B9,Q5HH31,Q8NX96	Q6GJC9,Q6GGT6,Q99TK9,Q6GG27,Q99WA5,Q9ZHA2,Q6G8Q2,Q8NW47,Q6GHP9,Q7A7E0,Q6GJK9,Q99WA0,Q6GG87,Q6GH51,Q99S17,Q8NKW8,P66937,Q99UM1,Q6GH50,Q8NVT1,Q931T1,Q99UJ7,Q99V09,Q6GHH6,Q99V72,Q9KIN5,Q6GIQ3,Q6GHT5,Q8NX35,Q99U42,Q6GFW8,Q8NVH8,Q8NWR4,Q2FZP6,Q99UA7,Q8NWU0,Q8NVG3,Q931H5,Q8NVA9,Q99VF9,A0A0H3JVA1,Q2G2X2,Q99U17,Q6GHG5,Q6GJD2,Q8NWZ3,Q6GGD3,J7RUA5,P39851,P39853,P39857,P39858,P39861,Q6GGH8,Q6GI75,Q99RY1,Q6G…	0.748538	0.999952	0.38806
GO:0034032	purine nucleoside bisphosphate metabolic process	P	4	11	261	623	0.0153257	0.0176565	under	Q6GHW1,Q6G8N8,Q8NWR7,Q2YY06	Q99TF2,Q8NXW4,Q6GHW1,Q6G8N8,Q99SC8,Q99TL8,Q8NWR7,Q2YY06,Q6GGZ6,Q99TG2,Q8NW60	0.748784	0.999952	0.363636
GO:0009218	pyrimidine ribonucleotide metabolic process	P	4	11	261	623	0.0153257	0.0176565	under	Q6GGU2,Q6GA10,Q6GHN4,Q8NX25	Q6GGU2,Q6GHN5,Q6GA10,Q6GHN1,Q6GHN3,Q6GHN4,Q8NX25,Q6GG92,Q6GEW3,Q6GEU8,Q6GHH7	0.748784	0.999952	0.363636
GO:0051287	NAD binding	F	4	11	261	623	0.0153257	0.0176565	under	Q6GDS2,Q6GG19,Q8NW61,Q8NV80	Q9EZ11,Q8NWM9,Q5HIR6,Q6GIL8,Q6GHK4,P39861,Q6GDS2,Q2YZB4,Q6GG19,Q8NW61,Q8NV80	0.748784	0.999952	0.363636
GO:0046131	pyrimidine ribonucleoside metabolic process	P	4	11	261	623	0.0153257	0.0176565	under	Q6GGU2,Q6GA10,Q6GHN4,Q8NX25	Q6GGU2,Q6GHN5,Q6GA10,Q6GHN1,Q6GHN3,Q6GHN4,Q8NX25,Q6GG92,Q6GEW3,Q6GEU8,Q6GHH7	0.748784	0.999952	0.363636
GO:0009057	macromolecule catabolic process	P	4	11	261	623	0.0153257	0.0176565	under	Q6G943,Q99SH6,Q5HH31,Q8NX96	Q6G943,Q99UW5,Q99SH6,Q2FY15,Q99UJ8,Q6GHE9,Q6GHI2,Q2FYD8,Q5HH31,Q8NX96,Q931T1	0.748784	0.999952	0.363636
GO:0046132	pyrimidine ribonucleoside biosynthetic process	P	4	11	261	623	0.0153257	0.0176565	under	Q6GGU2,Q6GA10,Q6GHN4,Q8NX25	Q6GGU2,Q6GHN5,Q6GA10,Q6GHN1,Q6GHN3,Q6GHN4,Q8NX25,Q6GG92,Q6GEW3,Q6GEU8,Q6GHH7	0.748784	0.999952	0.363636
GO:0033875	ribonucleoside bisphosphate metabolic process	P	4	11	261	623	0.0153257	0.0176565	under	Q6GHW1,Q6G8N8,Q8NWR7,Q2YY06	Q99TF2,Q8NXW4,Q6GHW1,Q6G8N8,Q99SC8,Q99TL8,Q8NWR7,Q2YY06,Q6GGZ6,Q99TG2,Q8NW60	0.748784	0.999952	0.363636
GO:0009220	pyrimidine ribonucleotide biosynthetic process	P	4	11	261	623	0.0153257	0.0176565	under	Q6GGU2,Q6GA10,Q6GHN4,Q8NX25	Q6GGU2,Q6GHN5,Q6GA10,Q6GHN1,Q6GHN3,Q6GHN4,Q8NX25,Q6GG92,Q6GEW3,Q6GEU8,Q6GHH7	0.748784	0.999952	0.363636
GO:0046134	pyrimidine nucleoside biosynthetic process	P	4	11	261	623	0.0153257	0.0176565	under	Q6GGU2,Q6GA10,Q6GHN4,Q8NX25	Q6GGU2,Q6GHN5,Q6GA10,Q6GHN1,Q6GHN3,Q6GHN4,Q8NX25,Q6GG92,Q6GEW3,Q6GEU8,Q6GHH7	0.748784	0.999952	0.363636
GO:0033865	nucleoside bisphosphate metabolic process	P	4	11	261	623	0.0153257	0.0176565	under	Q6GHW1,Q6G8N8,Q8NWR7,Q2YY06	Q99TF2,Q8NXW4,Q6GHW1,Q6G8N8,Q99SC8,Q99TL8,Q8NWR7,Q2YY06,Q6GGZ6,Q99TG2,Q8NW60	0.748784	0.999952	0.363636
GO:0034404	nucleobase-containing small molecule biosynthetic process	P	16	42	261	623	0.0613027	0.0674157	under	Q6GK73,Q931R8,Q6G6Q5,Q8NUM9,Q5HCU6,Q6GHY9,Q820A6,Q6GG19,Q99WJ1,Q6GGU2,Q99VR1,Q6GA63,P99174,Q6GA10,Q6GHN4,Q8NX25	Q6GK73,Q6GIL7,Q6GIL6,Q6GIL4,Q931R8,Q6G6Q5,Q8NXF1,Q8NUM9,Q5HCU6,Q6GIL8,Q6GHZ1,Q6GHY9,Q820A6,Q6GG19,Q8NXL5,Q8NX76,Q6GEV0,Q99WJ1,Q6GG69,Q6GJG1,Q8NY70,Q6GGU2,Q99VR1,Q99VP5,Q6GG65,Q6GG64,Q6GA63,Q6GKG6,P99174,Q8NYR1,Q8NXN2,Q99TL8,Q6GHN5,Q6GA10,Q6GHN1,Q6GHN3,Q6GHN4,Q8NX25,Q6GG92,Q6GEW3,Q6GEU8,Q6GHH7	0.749772	0.999952	0.380952
GO:0016779	nucleotidyltransferase activity	F	7	19	261	623	0.0268199	0.0304976	under	Q99U34,Q6GGD7,Q6GEU7,Q6GJC6,Q6GHW1,Q6GK63,Q99WW8	Q6GHH1,Q6GKU3,Q99U34,Q6GGD7,Q6GHM5,Q6GEU7,Q6GJC6,Q6GEK9,Q6GBU4,Q99RD4,Q6GHW1,Q99UL1,Q99UJ8,Q5HF59,A0A0H3JR16,Q2G2X2,Q6GK63,Q99WW8,Q99S95	0.752087	0.999952	0.368421
GO:0009126	purine nucleoside monophosphate metabolic process	P	14	37	261	623	0.0536398	0.05939	under	Q6GK73,Q931R8,Q6G6Q5,Q8NUM9,Q5HCU6,Q6GHY9,Q820A6,Q6GG19,Q6GI15,Q6GEX3,Q99SE9,Q99WJ1,Q99V38,Q99SF4	Q6GK73,Q6GIL7,Q6GIL6,Q6GIL4,Q931R8,Q6G6Q5,Q8NXF1,Q8NUM9,Q5HCU6,Q6GIL8,Q6GHZ1,Q6GHY9,Q820A6,Q6GG19,Q8NXL5,Q8NX76,Q6GEV0,Q99V37,Q8NY70,Q8NX92,Q8NX88,Q99SX9,Q6GI15,Q6GEX3,Q6GEX2,Q6GEX0,Q6GEW9,Q99SF1,Q99SF0,Q99SE9,Q6GJG1,Q99WJ1,Q99V38,Q99SF4,Q8NYX6,Q6GG69,Q6GEK4	0.752441	0.999952	0.378378
GO:0009167	purine ribonucleoside monophosphate metabolic process	P	14	37	261	623	0.0536398	0.05939	under	Q6GK73,Q931R8,Q6G6Q5,Q8NUM9,Q5HCU6,Q6GHY9,Q820A6,Q6GG19,Q6GI15,Q6GEX3,Q99SE9,Q99WJ1,Q99V38,Q99SF4	Q6GK73,Q6GIL7,Q6GIL6,Q6GIL4,Q931R8,Q6G6Q5,Q8NXF1,Q8NUM9,Q5HCU6,Q6GIL8,Q6GHZ1,Q6GHY9,Q820A6,Q6GG19,Q8NXL5,Q8NX76,Q6GEV0,Q99V37,Q8NY70,Q8NX92,Q8NX88,Q99SX9,Q6GI15,Q6GEX3,Q6GEX2,Q6GEX0,Q6GEW9,Q99SF1,Q99SF0,Q99SE9,Q6GJG1,Q99WJ1,Q99V38,Q99SF4,Q8NYX6,Q6GG69,Q6GEK4	0.752441	0.999952	0.378378
GO:0009059	macromolecule biosynthetic process	P	63	158	261	623	0.241379	0.253612	under	Q6GKU1,Q8NWF2,Q6G8Y8,Q99U34,Q6GCA6,Q6GJD2,Q8NVT1,Q6GD89,P19529,Q6GEU7,Q6GJC6,Q99VW2,Q99R06,Q7A4R9,Q9F0R1,Q99W81,Q6GKT0,Q6GJV3,Q6GJV1,Q6YP15,Q6GJD1,Q6GBU9,Q6GBU7,Q6GJC3,Q6GHL1,P66083,Q6GH71,Q6GGC5,Q931Q3,Q99TK6,Q6GG27,Q6GFF6,Q6GEV5,Q99S51,Q99S46,Q6GEK1,Q6GEJ4,Q99S31,Q6GEJ1,Q99S28,Q99S26,Q99S23,Q931G5,Q8NX05,Q6GEI3,Q99WA2,Q99VM3,Q99W73,P41368,Q5HJY7,Q9KIN5,Q6GIQ3,Q6GFW8,Q2FZP6,Q8NVI5,Q6GI88,A0A0H3J…	Q6GKU1,Q8NWF2,Q6G8Y8,Q9AIU7,Q8NWV1,Q9L4P1,Q6GKU3,Q99U34,Q6GCA6,Q6GH60,Q99TT5,Q6GHN7,Q6GJD2,Q6GHH1,Q8NKW8,P66937,Q8NVT1,Q6GD89,P03064,P19529,Q6GHM5,Q6GEU7,Q6GJC6,Q6GEK9,Q6GBU4,Q9RDT5,Q99VW2,Q6GJ02,Q99R06,Q7A732,Q99U73,Q7A4R9,Q6GF07,Q8NW33,Q9F0R1,Q99W81,Q99WA0,Q9L524,Q6GKT0,Q6GJV3,Q6GJV1,Q6YP15,Q6GJD1,Q6GBU9,Q6GJC9,Q6GBU7,Q6GJC3,Q6GJC2,Q6GHV8,Q6GHL1,Q6GHJ7,P66083,Q6GHH9,Q99UJ9,Q6GH71,Q6GGC5,Q99TR3,…	0.754196	0.999952	0.398734
GO:0034645	cellular macromolecule biosynthetic process	P	63	158	261	623	0.241379	0.253612	under	Q6GKU1,Q8NWF2,Q6G8Y8,Q99U34,Q6GCA6,Q6GJD2,Q8NVT1,Q6GD89,P19529,Q6GEU7,Q6GJC6,Q99VW2,Q99R06,Q7A4R9,Q9F0R1,Q99W81,Q6GKT0,Q6GJV3,Q6GJV1,Q6YP15,Q6GJD1,Q6GBU9,Q6GBU7,Q6GJC3,Q6GHL1,P66083,Q6GH71,Q6GGC5,Q931Q3,Q99TK6,Q6GG27,Q6GFF6,Q6GEV5,Q99S51,Q99S46,Q6GEK1,Q6GEJ4,Q99S31,Q6GEJ1,Q99S28,Q99S26,Q99S23,Q931G5,Q8NX05,Q6GEI3,Q99WA2,Q99VM3,Q99W73,P41368,Q5HJY7,Q9KIN5,Q6GIQ3,Q6GFW8,Q2FZP6,Q8NVI5,Q6GI88,A0A0H3J…	Q6GKU1,Q8NWF2,Q6G8Y8,Q9AIU7,Q8NWV1,Q9L4P1,Q6GKU3,Q99U34,Q6GCA6,Q6GH60,Q99TT5,Q6GHN7,Q6GJD2,Q6GHH1,Q8NKW8,P66937,Q8NVT1,Q6GD89,P03064,P19529,Q6GHM5,Q6GEU7,Q6GJC6,Q6GEK9,Q6GBU4,Q9RDT5,Q99VW2,Q6GJ02,Q99R06,Q7A732,Q99U73,Q7A4R9,Q6GF07,Q8NW33,Q9F0R1,Q99W81,Q99WA0,Q9L524,Q6GKT0,Q6GJV3,Q6GJV1,Q6YP15,Q6GJD1,Q6GBU9,Q6GJC9,Q6GBU7,Q6GJC3,Q6GJC2,Q6GHV8,Q6GHL1,Q6GHJ7,P66083,Q6GHH9,Q99UJ9,Q6GH71,Q6GGC5,Q99TR3,…	0.754196	0.999952	0.398734
GO:0006518	peptide metabolic process	P	34	87	261	623	0.130268	0.139647	under	Q6GKT0,Q6GJV3,Q6GJV1,Q6YP15,Q6GJD1,Q6GBU9,Q6GBU7,Q6GJC3,Q6GHL1,P66083,Q6GH71,Q6GGC5,Q931Q3,Q99TK6,Q6GG27,Q6GFF6,Q6GEV5,Q99S51,Q99S46,Q6GEK1,Q6GEJ4,Q99S31,Q6GEJ1,Q99S28,Q99S26,Q99S23,Q931G5,Q8NX05,Q6GEI3,Q99WA2,Q99VM3,Q99W73,P41368,Q5HJY7	Q6GKT0,Q6GJV3,Q6GJV1,Q6YP15,Q6GJD1,Q6GBU9,Q6GJC9,Q6GBU7,Q6GJC3,Q6GJC2,Q6GHV8,Q6GHL1,Q6GHJ7,P66083,Q6GHH9,Q99UJ9,Q6GH71,Q6GGC5,Q99TR3,Q931Q3,Q99TK6,Q6GG27,Q6GG26,Q6G8K8,Q6G834,Q8NVT3,Q6GFF6,Q6GEV5,Q6GEL8,Q99S51,Q99S46,Q6GEK8,Q6GEK7,Q6GEK6,Q6GEK2,Q6GEK1,Q6GEK0,Q99S37,Q99S36,Q6GEJ7,Q6GEJ6,Q99S33,Q6GEJ4,Q99S31,Q8NVB4,Q6GEJ1,Q99S28,Q99S26,Q6GEI7,Q6GEI6,Q99S23,Q6G772,Q931G5,Q8NX05,Q6GEI9,Q6GEI3,Q8NX78,…	0.754242	0.999952	0.390805
GO:0005737	cytoplasm	C	118	291	261	623	0.452107	0.467095	under	Q6GKT0,Q6GJV3,Q6GJV1,Q6GJD1,Q6GBU7,Q6GHL1,P66083,Q6GH71,Q6GGC5,Q931Q3,Q99TK6,Q6GG27,Q6GEV5,Q99S51,Q99S46,Q6GEJ4,Q6GEJ1,Q99S28,Q99S23,Q931G5,Q8NX05,Q6GEI3,Q99WA2,Q8NWM8,A0A0H3JT43,Q6GII3,Q8NVI9,Q8NWR7,Q2YY06,Q6GBU9,Q6GEK1,Q99S31,Q99S26,Q6GJC3,Q5HES4,Q6GD89,Q6GKU1,Q6GK73,Q99WJ1,Q6GJJ4,Q6YP15,Q99W73,Q8NXY2,Q99VW2,Q6GIQ3,Q6GIM3,Q6GIG3,Q6GIF6,Q6GIF4,Q8NXF2,Q6GIA4,Q6GHW1,Q6GHQ6,Q9ZHA2,Q99UQ0,Q6GHI4,Q8N…	Q6GIL4,Q9EZ11,Q7X2S2,Q6GKT0,Q6GJV3,Q6GJV1,Q6GJD1,Q6GJC9,Q6GBU7,Q6GHL1,Q6GHJ7,P66083,Q99UJ9,Q6GH71,Q6GGC5,Q99TR3,Q931Q3,Q99TK6,Q6GG27,Q6GG26,Q6GEV5,Q6GEL8,Q99S51,Q99S46,Q6GEK8,Q6GEK7,Q6GEK6,Q99S37,Q99S36,Q6GEJ7,Q6GEJ6,Q99S33,Q6GEJ4,Q8NVB4,Q6GEJ1,Q99S28,Q99S23,Q6G772,Q931G5,Q8NX05,Q6GEI3,Q99WA2,Q8NWM8,Q6GGT5,Q6GJC8,Q8NW47,A0A0H3JT43,Q6GII3,Q8NVI9,Q99TG2,Q8NW60,Q8NWM9,Q99UH2,Q8NWR7,Q2YY06,Q6GGZ6,Q6G…	0.763574	0.999952	0.405498
GO:0009259	ribonucleotide metabolic process	P	23	60	261	623	0.0881226	0.0963082	under	Q6GK73,Q931R8,Q6G6Q5,Q8NUM9,Q5HCU6,Q6GHY9,Q820A6,Q6GG19,Q6GGU2,Q6GI15,Q6GHW1,Q6G8N8,Q6GEX3,Q99SE9,Q99WJ1,Q8NVA1,Q8NWR7,Q2YY06,Q99V38,Q99SF4,Q6GA10,Q6GHN4,Q8NX25	Q99TF2,Q8NXW4,Q6GK73,Q6GIL7,Q6GIL6,Q6GIL4,Q931R8,Q6G6Q5,Q8NXF1,Q8NUM9,Q5HCU6,Q6GIL8,Q6GHZ1,Q6GHY9,Q820A6,Q6GG19,Q8NXL5,Q8NX76,Q6GEV0,Q99V37,Q8NY70,Q6GGU2,Q8NX92,Q8NX88,Q99SX9,Q6GI15,Q6GHW1,Q6G8N8,Q99SC8,Q99TL8,Q6GEX3,Q6GEX2,Q6GEX0,Q6GEW9,Q99SF1,Q99SF0,Q99SE9,Q6GJG1,Q99WJ1,Q8NVA1,Q8NWR7,Q2YY06,Q6GGZ6,Q99V38,Q99SF4,Q6GHN5,Q6GA10,Q6GHN1,Q6GHN3,Q6GHN4,Q8NX25,Q6GG92,Q6GEW3,Q8NYX6,Q6GG69,Q6GEK4,Q6GEU8,…	0.764967	0.999952	0.383333
GO:0016020	membrane	C	27	70	261	623	0.103448	0.11236	under	Q9KIN5,Q6GH52,Q6GFE5,Q6GEX3,Q99SF4,Q99SE9,Q5HFU2,Q6GH63,Q6GAW1,Q99WT9,Q99RQ9,Q99RT8,Q99V36,Q99V38,Q99U67,Q99Q02,Q8NWQ6,Q6GH57,Q6GH50,A0A0H3K686,O86488,Q6GHY9,Q931E9,Q8NUI5,Q5HJU7,Q7A4W3,Q2G015	Q9RDT3,Q99X32,Q99VZ2,Q99VY6,Q9KIN5,Q6GID8,Q99UY7,Q6GH52,Q6GGD3,Q99TS3,Q6GGB6,Q8NW47,Q53584,Q6GFE5,Q6GEX3,Q6GEX2,Q99SF4,Q6GEX0,Q6GEW9,Q99SF1,Q99SF0,Q99SE9,Q99R97,Q99VM2,Q6GHE9,Q8NWR4,Q5HFU2,Q6G894,A6QIG2,Q6GH63,Q2FKI2,Q99S39,Q6GAW1,Q99WT9,Q99WU3,P39853,Q8NWZ4,Q6GHF2,Q6GEY7,P64165,Q99RQ9,Q99RT8,Q99T13,Q99TC5,Q99V36,Q99V37,Q99V38,Q99V76,Q99VG8,Q99VQ4,Q99X29,Q9L523,Q99U67,Q99Q02,Q99UL1,Q69HU0,Q8NWQ6,…	0.765367	0.999952	0.385714
GO:0006164	purine nucleotide biosynthetic process	P	17	45	261	623	0.0651341	0.0722311	under	Q6GK73,Q931R8,Q6G6Q5,Q8NUM9,Q5HCU6,Q6GHY9,Q820A6,Q6GG19,Q6GGU2,Q6GI15,Q6GHW1,Q6G8N8,Q6GEX3,Q99SE9,Q99WJ1,Q99SF4,Q8NX95	Q99TF2,Q8NXW4,Q6GK73,Q6GIL7,Q6GIL6,Q6GIL4,Q931R8,Q6G6Q5,Q8NXF1,Q8NUM9,Q5HCU6,Q6GIL8,Q6GHZ1,Q6GHY9,Q820A6,Q6GG19,Q8NXL5,Q8NX76,Q6GEV0,Q8NY70,Q6GGU2,Q8NX92,Q8NX88,Q99SX9,Q6GI15,Q6GHW1,Q6G8N8,Q99SC8,Q99TL8,Q6GEX3,Q6GEX2,Q6GEX0,Q6GEW9,Q99SF1,Q99SF0,Q99SE9,Q6GJG1,Q99WJ1,Q99SF4,Q8NYX6,Q6GG69,Q6GEK4,Q99TG2,Q8NW60,Q8NX95	0.768502	0.999952	0.377778
GO:0005515	protein binding	F	5	14	261	623	0.0191571	0.0224719	under	Q6G8Y8,Q8NW72,Q8NX50,Q2G015,Q8NWA9	Q6G8Y8,Q6GGC0,Q8NW72,Q6G7S8,Q99RY1,Q8NX50,Q2G015,Q8NWA9,Q6GI87,Q6GGD5,Q6GEK9,Q6GHT5,Q6GF07,Q6GG93	0.770013	0.999952	0.357143
GO:0044391	ribosomal subunit	C	5	14	261	623	0.0191571	0.0224719	under	Q6GBU9,Q6GEK1,Q99S31,Q99S26,Q6GJC3	Q6GBU9,Q6GHV8,Q6GEK2,Q6GEK1,Q99S31,Q99S26,Q6GEI6,Q6GJC3,Q6GJC2,Q6GHH9,Q6G8K8,Q6GEK0,Q6GEI7,Q6GEI9	0.770013	0.999952	0.357143
GO:0009119	ribonucleoside metabolic process	P	8	22	261	623	0.0306513	0.035313	under	Q99WJ1,Q6GGU2,Q99VR1,Q99TQ0,Q8NVA1,Q6GA10,Q6GHN4,Q8NX25	Q99WJ1,Q6GG69,Q6GJG1,Q8NY70,Q6GGU2,Q99VR1,Q99VP5,Q6GG65,Q6GG64,Q99TL8,Q99TQ0,Q8NVA1,Q6GHN5,Q6GA10,Q6GHN1,Q6GHN3,Q6GHN4,Q8NX25,Q6GG92,Q6GEW3,Q6GEU8,Q6GHH7	0.773061	0.999952	0.363636
GO:0009127	purine nucleoside monophosphate biosynthetic process	P	13	35	261	623	0.0498084	0.0561798	under	Q6GK73,Q931R8,Q6G6Q5,Q8NUM9,Q5HCU6,Q6GHY9,Q820A6,Q6GG19,Q6GI15,Q6GEX3,Q99SE9,Q99WJ1,Q99SF4	Q6GK73,Q6GIL7,Q6GIL6,Q6GIL4,Q931R8,Q6G6Q5,Q8NXF1,Q8NUM9,Q5HCU6,Q6GIL8,Q6GHZ1,Q6GHY9,Q820A6,Q6GG19,Q8NXL5,Q8NX76,Q6GEV0,Q8NY70,Q8NX92,Q8NX88,Q99SX9,Q6GI15,Q6GEX3,Q6GEX2,Q6GEX0,Q6GEW9,Q99SF1,Q99SF0,Q99SE9,Q6GJG1,Q99WJ1,Q99SF4,Q8NYX6,Q6GG69,Q6GEK4	0.775878	0.999952	0.371429
GO:0009168	purine ribonucleoside monophosphate biosynthetic process	P	13	35	261	623	0.0498084	0.0561798	under	Q6GK73,Q931R8,Q6G6Q5,Q8NUM9,Q5HCU6,Q6GHY9,Q820A6,Q6GG19,Q6GI15,Q6GEX3,Q99SE9,Q99WJ1,Q99SF4	Q6GK73,Q6GIL7,Q6GIL6,Q6GIL4,Q931R8,Q6G6Q5,Q8NXF1,Q8NUM9,Q5HCU6,Q6GIL8,Q6GHZ1,Q6GHY9,Q820A6,Q6GG19,Q8NXL5,Q8NX76,Q6GEV0,Q8NY70,Q8NX92,Q8NX88,Q99SX9,Q6GI15,Q6GEX3,Q6GEX2,Q6GEX0,Q6GEW9,Q99SF1,Q99SF0,Q99SE9,Q6GJG1,Q99WJ1,Q99SF4,Q8NYX6,Q6GG69,Q6GEK4	0.775878	0.999952	0.371429
GO:0051716	cellular response to stimulus	P	11	30	261	623	0.0421456	0.0481541	under	Q99VW2,Q931H9,Q7A4R9,Q99X00,Q6GKU1,Q99WC3,Q8NXY2,Q6GHF0,Q6G9B3,Q6GCA6,Q8NVU3	Q9RDT5,Q99VW2,Q931H9,Q99U73,Q7A4R9,Q8NYH3,Q99X00,Q9L524,Q99WA0,Q99VC4,Q99VC3,Q6GKU1,Q99WC3,Q8NXY2,Q6GHF0,Q6G9B3,Q6GGE2,Q9AIU7,Q8NWV1,Q9L4P1,Q6GCA6,Q6GH60,Q8NVU3,Q8NXM0,Q2YXC9,Q8NXL9,Q8NX56,Q931S8,Q6GHD9,Q6GB66	0.782276	0.999952	0.366667
GO:0006790	sulfur compound metabolic process	P	6	17	261	623	0.0229885	0.0272873	under	Q8NXH0,Q8NY94,Q8NX95,Q99TQ0,Q8NWR7,Q2YY06	Q99TF2,Q8NXW4,Q8NXH0,Q6GJF8,Q8NVZ9,Q8NY94,Q8NX95,Q2FY37,Q5HF59,Q5HI96,Q99VF9,Q99TQ0,Q8NWR7,Q2YY06,Q6GGZ6,Q99TG2,Q8NW60	0.788749	0.999952	0.352941
GO:0006766	vitamin metabolic process	P	2	6	261	623	0.00766284	0.00963082	under	Q6GJF0,Q8NXZ2	Q5HF59,Q5HI96,Q6G677,Q6GJF0,Q99W83,Q8NXZ2	0.79628	0.999952	0.333333
GO:0046129	purine ribonucleoside biosynthetic process	P	2	6	261	623	0.00766284	0.00963082	under	Q99WJ1,Q6GGU2	Q99WJ1,Q6GG69,Q6GJG1,Q8NY70,Q6GGU2,Q99TL8	0.79628	0.999952	0.333333
GO:0031668	cellular response to extracellular stimulus	P	2	6	261	623	0.00766284	0.00963082	under	Q6GKU1,Q6GHF0	Q6GKU1,Q6GHF0,Q9L4P1,Q8NXM0,Q2YXC9,Q8NXL9	0.79628	0.999952	0.333333
GO:0065003	protein-containing complex assembly	P	2	6	261	623	0.00766284	0.00963082	under	Q6GG27,Q6GI75	Q6GG27,Q8NW47,Q6GHP9,Q6GGH8,Q6GI75,Q99RY1	0.79628	0.999952	0.333333
GO:0051253	negative regulation of RNA metabolic process	P	2	6	261	623	0.00766284	0.00963082	under	Q8NVI5,Q6GI88	Q6GHI0,Q6GG20,Q6GF26,Q8NVI5,Q9L4P1,Q6GI88	0.79628	0.999952	0.333333
GO:0045892	negative regulation of transcription, DNA-templated	P	2	6	261	623	0.00766284	0.00963082	under	Q8NVI5,Q6GI88	Q6GHI0,Q6GG20,Q6GF26,Q8NVI5,Q9L4P1,Q6GI88	0.79628	0.999952	0.333333
GO:0031327	negative regulation of cellular biosynthetic process	P	2	6	261	623	0.00766284	0.00963082	under	Q8NVI5,Q6GI88	Q6GHI0,Q6GG20,Q6GF26,Q8NVI5,Q9L4P1,Q6GI88	0.79628	0.999952	0.333333
GO:0009991	response to extracellular stimulus	P	2	6	261	623	0.00766284	0.00963082	under	Q6GKU1,Q6GHF0	Q6GKU1,Q6GHF0,Q9L4P1,Q8NXM0,Q2YXC9,Q8NXL9	0.79628	0.999952	0.333333
GO:0009110	vitamin biosynthetic process	P	2	6	261	623	0.00766284	0.00963082	under	Q6GJF0,Q8NXZ2	Q5HF59,Q5HI96,Q6G677,Q6GJF0,Q99W83,Q8NXZ2	0.79628	0.999952	0.333333
GO:0071496	cellular response to external stimulus	P	2	6	261	623	0.00766284	0.00963082	under	Q6GKU1,Q6GHF0	Q6GKU1,Q6GHF0,Q9L4P1,Q8NXM0,Q2YXC9,Q8NXL9	0.79628	0.999952	0.333333
GO:0009432	SOS response	P	2	6	261	623	0.00766284	0.00963082	under	Q6GKU1,Q6GHF0	Q6GKU1,Q6GHF0,Q9L4P1,Q8NXM0,Q2YXC9,Q8NXL9	0.79628	0.999952	0.333333
GO:0006767	water-soluble vitamin metabolic process	P	2	6	261	623	0.00766284	0.00963082	under	Q6GJF0,Q8NXZ2	Q5HF59,Q5HI96,Q6G677,Q6GJF0,Q99W83,Q8NXZ2	0.79628	0.999952	0.333333
GO:0042451	purine nucleoside biosynthetic process	P	2	6	261	623	0.00766284	0.00963082	under	Q99WJ1,Q6GGU2	Q99WJ1,Q6GG69,Q6GJG1,Q8NY70,Q6GGU2,Q99TL8	0.79628	0.999952	0.333333
GO:1903507	negative regulation of nucleic acid-templated transcription	P	2	6	261	623	0.00766284	0.00963082	under	Q8NVI5,Q6GI88	Q6GHI0,Q6GG20,Q6GF26,Q8NVI5,Q9L4P1,Q6GI88	0.79628	0.999952	0.333333
GO:1902679	negative regulation of RNA biosynthetic process	P	2	6	261	623	0.00766284	0.00963082	under	Q8NVI5,Q6GI88	Q6GHI0,Q6GG20,Q6GF26,Q8NVI5,Q9L4P1,Q6GI88	0.79628	0.999952	0.333333
GO:0042364	water-soluble vitamin biosynthetic process	P	2	6	261	623	0.00766284	0.00963082	under	Q6GJF0,Q8NXZ2	Q5HF59,Q5HI96,Q6G677,Q6GJF0,Q99W83,Q8NXZ2	0.79628	0.999952	0.333333
GO:0010558	negative regulation of macromolecule biosynthetic process	P	2	6	261	623	0.00766284	0.00963082	under	Q8NVI5,Q6GI88	Q6GHI0,Q6GG20,Q6GF26,Q8NVI5,Q9L4P1,Q6GI88	0.79628	0.999952	0.333333
GO:0009890	negative regulation of biosynthetic process	P	2	6	261	623	0.00766284	0.00963082	under	Q8NVI5,Q6GI88	Q6GHI0,Q6GG20,Q6GF26,Q8NVI5,Q9L4P1,Q6GI88	0.79628	0.999952	0.333333
GO:2000113	negative regulation of cellular macromolecule biosynthetic process	P	2	6	261	623	0.00766284	0.00963082	under	Q8NVI5,Q6GI88	Q6GHI0,Q6GG20,Q6GF26,Q8NVI5,Q9L4P1,Q6GI88	0.79628	0.999952	0.333333
GO:0019538	protein metabolic process	P	41	106	261	623	0.157088	0.170144	under	Q6GKT0,Q6GJV3,Q6GJV1,Q6YP15,Q6GJD1,Q6GBU9,Q6GBU7,Q6GJC3,Q6GHL1,P66083,Q6GH71,Q6GGC5,Q931Q3,Q99TK6,Q6GG27,Q6GFF6,Q6GEV5,Q99S51,Q99S46,Q6GEK1,Q6GEJ4,Q99S31,Q6GEJ1,Q99S28,Q99S26,Q99S23,Q931G5,Q8NX05,Q6GEI3,Q99WA2,Q99VM3,Q99W73,P41368,Q5HJY7,Q6GH44,Q6G9D7,Q8NVA1,Q6GII3,Q6GIG3,Q5HJB7,Q99VB5	Q6GFG9,Q6GKT0,Q6GJV3,Q6GJV1,Q6YP15,Q6GJD1,Q6GBU9,Q6GJC9,Q6GBU7,Q6GJC3,Q6GJC2,Q6GHV8,Q6GHL1,Q6GHJ7,P66083,Q6GHH9,Q99UJ9,Q6GH71,Q6GGC5,Q99TR3,Q931Q3,Q99TK6,Q6GG27,Q6GG26,Q6G8K8,Q6G834,Q8NVT3,Q6GFF6,Q6GEV5,Q6GEL8,Q99S51,Q99S46,Q6GEK8,Q6GEK7,Q6GEK6,Q6GEK2,Q6GEK1,Q6GEK0,Q99S37,Q99S36,Q6GEJ7,Q6GEJ6,Q99S33,Q6GEJ4,Q99S31,Q8NVB4,Q6GEJ1,Q99S28,Q99S26,Q6GEI7,Q6GEI6,Q99S23,Q6G772,Q931G5,Q8NX05,Q6GEI9,Q6GEI3,…	0.800443	0.999952	0.386792
GO:0009130	pyrimidine nucleoside monophosphate biosynthetic process	P	3	9	261	623	0.0114943	0.0144462	under	Q6GA10,Q6GHN4,Q8NX25	Q6GGY0,Q6GHN5,Q6GA10,Q6GHN1,Q6GHN3,Q6GHN4,Q8NX25,Q6GG92,Q6GEW3	0.80401	0.999952	0.333333
GO:0015672	monovalent inorganic cation transport	P	3	9	261	623	0.0114943	0.0144462	under	Q6GEX3,Q99SE9,Q99SF4	Q6GID8,Q6GEX3,Q6GEX2,Q6GEX0,Q6GEW9,Q99SF1,Q99SF0,Q99SE9,Q99SF4	0.80401	0.999952	0.333333
GO:0006081	cellular aldehyde metabolic process	P	3	9	261	623	0.0114943	0.0144462	under	Q8NW61,Q6GJF0,Q2FWX9	Q8NW61,Q6GGI7,Q6G9L6,Q6GE99,Q99W39,Q6GJF0,Q99W83,Q2FWX9,Q8NVG4	0.80401	0.999952	0.333333
GO:0043933	protein-containing complex subunit organization	P	3	9	261	623	0.0114943	0.0144462	under	Q6GG27,Q6GJD2,Q6GI75	Q6GG27,Q8NW47,Q6GHH6,Q99V72,Q6GJD2,Q6GHP9,Q6GGH8,Q6GI75,Q99RY1	0.80401	0.999952	0.333333
GO:0022402	cell cycle process	P	3	9	261	623	0.0114943	0.0144462	under	Q9ZHA2,Q7A7E0,Q8NWF2	Q99WA5,Q9ZHA2,Q6G8Q2,Q8NW47,Q6GHP9,Q7A7E0,Q6GJK9,Q6GHQ0,Q8NWF2	0.80401	0.999952	0.333333
GO:0003700	DNA-binding transcription factor activity	F	3	9	261	623	0.0114943	0.0144462	under	Q99VT5,Q9F0R1,Q99X00	Q6GHI0,Q6GGH8,Q6GF26,Q7A872,Q99TT5,Q99VT5,Q9F0R1,Q99X00,Q6GFT9	0.80401	0.999952	0.333333
GO:0009129	pyrimidine nucleoside monophosphate metabolic process	P	3	9	261	623	0.0114943	0.0144462	under	Q6GA10,Q6GHN4,Q8NX25	Q6GGY0,Q6GHN5,Q6GA10,Q6GHN1,Q6GHN3,Q6GHN4,Q8NX25,Q6GG92,Q6GEW3	0.80401	0.999952	0.333333
GO:0050661	NADP binding	F	3	9	261	623	0.0114943	0.0144462	under	Q99VC0,Q6GG19,Q6GI75	Q6GE88,Q99VC0,Q9EZ11,Q5HEE5,Q6GIL8,Q6GHK4,Q6GGI7,Q6GG19,Q6GI75	0.80401	0.999952	0.333333
GO:0006166	purine ribonucleoside salvage	P	1	3	261	623	0.00383142	0.00481541	under	Q99WJ1	Q99WJ1,Q6GG69,Q6GJG1	0.804499	0.999952	0.333333
GO:0003743	translation initiation factor activity	F	1	3	261	623	0.00383142	0.00481541	under	Q6G8P5	Q6GEK5,Q5HGG2,Q6G8P5	0.804499	0.999952	0.333333
GO:0106130	purine phosphoribosyltransferase activity	F	1	3	261	623	0.00383142	0.00481541	under	Q99WJ1	Q99WJ1,Q6GG69,Q6GJG1	0.804499	0.999952	0.333333
GO:0043093	FtsZ-dependent cytokinesis	P	1	3	261	623	0.00383142	0.00481541	under	Q9ZHA2	Q9ZHA2,Q6GHQ0,Q6GHP9	0.804499	0.999952	0.333333
GO:0070408	carbamoyl phosphate metabolic process	P	1	3	261	623	0.00383142	0.00481541	under	Q99UU0	Q7X2S2,Q99UU0,Q2YWH4	0.804499	0.999952	0.333333
GO:0043605	cellular amide catabolic process	P	1	3	261	623	0.00383142	0.00481541	under	Q6GEE4	P00807,Q6GEE6,Q6GEE4	0.804499	0.999952	0.333333
GO:0004003	ATP-dependent DNA helicase activity	F	1	3	261	623	0.00383142	0.00481541	under	Q8NVT1	Q99VC4,Q99VC3,Q8NVT1	0.804499	0.999952	0.333333
GO:0003755	peptidyl-prolyl cis-trans isomerase activity	F	1	3	261	623	0.00383142	0.00481541	under	Q99VD4	Q6GG30,Q6G894,Q99VD4	0.804499	0.999952	0.333333
GO:0042742	defense response to bacterium	P	1	3	261	623	0.00383142	0.00481541	under	Q7A7E0	Q7A7E0,Q2FYD8,Q6GJK9	0.804499	0.999952	0.333333
GO:0006522	alanine metabolic process	P	1	3	261	623	0.00383142	0.00481541	under	Q99TF4	Q9ZAH5,Q5HFY4,Q99TF4	0.804499	0.999952	0.333333
GO:0009078	pyruvate family amino acid metabolic process	P	1	3	261	623	0.00383142	0.00481541	under	Q99TF4	Q9ZAH5,Q5HFY4,Q99TF4	0.804499	0.999952	0.333333
GO:0052646	alditol phosphate metabolic process	P	1	3	261	623	0.00383142	0.00481541	under	Q6GHD5	Q6GHD5,Q99UH2,Q8NWM9	0.804499	0.999952	0.333333
GO:0016796	exonuclease activity, active with either ribo- or deoxyribonucleic acids and producing 5'-phosphomonoesters	F	1	3	261	623	0.00383142	0.00481541	under	Q6G943	Q99UJ7,Q99V09,Q6G943	0.804499	0.999952	0.333333
GO:0003684	damaged DNA binding	F	1	3	261	623	0.00383142	0.00481541	under	Q6GHF0	Q6GHF0,Q931S8,Q99WA0	0.804499	0.999952	0.333333
GO:0033177	proton-transporting two-sector ATPase complex, proton-transporting domain	C	1	3	261	623	0.00383142	0.00481541	under	Q99SE9	Q99SF1,Q99SF0,Q99SE9	0.804499	0.999952	0.333333
GO:0019954	asexual reproduction	P	1	3	261	623	0.00383142	0.00481541	under	Q9ZHA2	Q9ZHA2,Q6GHQ0,Q6GHP9	0.804499	0.999952	0.333333
GO:0030091	protein repair	P	1	3	261	623	0.00383142	0.00481541	under	Q5HJB7	Q6GGY4,Q5HJB7,Q6GK53	0.804499	0.999952	0.333333
GO:0034622	cellular protein-containing complex assembly	P	1	3	261	623	0.00383142	0.00481541	under	Q6GG27	Q6GG27,Q8NW47,Q6GHP9	0.804499	0.999952	0.333333
GO:0008238	exopeptidase activity	F	1	3	261	623	0.00383142	0.00481541	under	Q7A522	Q7A522,Q8NXM6,Q6GFG9	0.804499	0.999952	0.333333
GO:0140104	molecular carrier activity	F	1	3	261	623	0.00383142	0.00481541	under	Q6GIF4	Q6GHK3,Q6GIF4,Q6GEF4	0.804499	0.999952	0.333333
GO:0006072	glycerol-3-phosphate metabolic process	P	1	3	261	623	0.00383142	0.00481541	under	Q6GHD5	Q8NWM9,Q6GHD5,Q99UH2	0.804499	0.999952	0.333333
GO:0004674	protein serine/threonine kinase activity	F	1	3	261	623	0.00383142	0.00481541	under	Q8NVI5	Q6GIN1,O05337,Q8NVI5	0.804499	0.999952	0.333333
GO:0009070	serine family amino acid biosynthetic process	P	1	3	261	623	0.00383142	0.00481541	under	Q5HJY7	Q6GJF8,Q5HJY7,Q6GEW2	0.804499	0.999952	0.333333
GO:0072593	reactive oxygen species metabolic process	P	1	3	261	623	0.00383142	0.00481541	under	Q6GH72	Q6GB66,Q99UE2,Q6GH72	0.804499	0.999952	0.333333
GO:0050567	glutaminyl-tRNA synthase (glutamine-hydrolyzing) activity	F	1	3	261	623	0.00383142	0.00481541	under	Q6GFF6	Q6G834,Q8NVT3,Q6GFF6	0.804499	0.999952	0.333333
GO:0035975	carbamoyl phosphate catabolic process	P	1	3	261	623	0.00383142	0.00481541	under	Q99UU0	Q7X2S2,Q99UU0,Q2YWH4	0.804499	0.999952	0.333333
GO:0022414	reproductive process	P	1	3	261	623	0.00383142	0.00481541	under	Q9ZHA2	Q9ZHA2,Q6GHQ0,Q6GHP9	0.804499	0.999952	0.333333
GO:0034061	DNA polymerase activity	F	1	3	261	623	0.00383142	0.00481541	under	Q99U34	Q6GHH1,Q6GKU3,Q99U34	0.804499	0.999952	0.333333
GO:0009617	response to bacterium	P	1	3	261	623	0.00383142	0.00481541	under	Q7A7E0	Q7A7E0,Q2FYD8,Q6GJK9	0.804499	0.999952	0.333333
GO:0006071	glycerol metabolic process	P	1	3	261	623	0.00383142	0.00481541	under	Q6GHD5	Q6GHD5,Q99UH2,Q2YXJ0	0.804499	0.999952	0.333333
GO:0042274	ribosomal small subunit biogenesis	P	1	3	261	623	0.00383142	0.00481541	under	Q8NWZ3	Q6GHG5,Q8NWZ3,Q6GGD3	0.804499	0.999952	0.333333
GO:0016859	cis-trans isomerase activity	F	1	3	261	623	0.00383142	0.00481541	under	Q99VD4	Q6GG30,Q6G894,Q99VD4	0.804499	0.999952	0.333333
GO:0000003	reproduction	P	1	3	261	623	0.00383142	0.00481541	under	Q9ZHA2	Q9ZHA2,Q6GHQ0,Q6GHP9	0.804499	0.999952	0.333333
GO:0016628	oxidoreductase activity, acting on the CH-CH group of donors, NAD or NADP as acceptor	F	1	3	261	623	0.00383142	0.00481541	under	Q6GI75	Q6GI75,Q9EZ11,P39861	0.804499	0.999952	0.333333
GO:0032505	reproduction of a single-celled organism	P	1	3	261	623	0.00383142	0.00481541	under	Q9ZHA2	Q9ZHA2,Q6GHQ0,Q6GHP9	0.804499	0.999952	0.333333
GO:0045263	proton-transporting ATP synthase complex, coupling factor F(o)	C	1	3	261	623	0.00383142	0.00481541	under	Q99SE9	Q99SF1,Q99SF0,Q99SE9	0.804499	0.999952	0.333333
GO:0032984	protein-containing complex disassembly	P	1	3	261	623	0.00383142	0.00481541	under	Q6GJD2	Q6GHH6,Q99V72,Q6GJD2	0.804499	0.999952	0.333333
GO:0016841	ammonia-lyase activity	F	1	3	261	623	0.00383142	0.00481541	under	Q99SJ1	Q6GKT7,Q99SJ1,Q8NWQ4	0.804499	0.999952	0.333333
GO:0022411	cellular component disassembly	P	1	3	261	623	0.00383142	0.00481541	under	Q6GJD2	Q6GHH6,Q99V72,Q6GJD2	0.804499	0.999952	0.333333
GO:0003887	DNA-directed DNA polymerase activity	F	1	3	261	623	0.00383142	0.00481541	under	Q99U34	Q6GHH1,Q6GKU3,Q99U34	0.804499	0.999952	0.333333
GO:0008804	carbamate kinase activity	F	1	3	261	623	0.00383142	0.00481541	under	Q99UU0	Q7X2S2,Q99UU0,Q2YWH4	0.804499	0.999952	0.333333
GO:1901070	guanosine-containing compound biosynthetic process	P	1	3	261	623	0.00383142	0.00481541	under	Q6GGU2	Q8NY70,Q6GGU2,Q99TL8	0.804499	0.999952	0.333333
GO:0009161	ribonucleoside monophosphate metabolic process	P	17	46	261	623	0.0651341	0.0738363	under	Q6GK73,Q931R8,Q6G6Q5,Q8NUM9,Q5HCU6,Q6GHY9,Q820A6,Q6GG19,Q6GI15,Q6GEX3,Q99SE9,Q99WJ1,Q99V38,Q99SF4,Q6GA10,Q6GHN4,Q8NX25	Q6GK73,Q6GIL7,Q6GIL6,Q6GIL4,Q931R8,Q6G6Q5,Q8NXF1,Q8NUM9,Q5HCU6,Q6GIL8,Q6GHZ1,Q6GHY9,Q820A6,Q6GG19,Q8NXL5,Q8NX76,Q6GEV0,Q99V37,Q8NY70,Q8NX92,Q8NX88,Q99SX9,Q6GI15,Q6GJH1,Q6GEX3,Q6GEX2,Q6GEX0,Q6GEW9,Q99SF1,Q99SF0,Q99SE9,Q6GJG1,Q99WJ1,Q99V38,Q99SF4,Q6GHN5,Q6GA10,Q6GHN1,Q6GHN3,Q6GHN4,Q8NX25,Q6GG92,Q6GEW3,Q8NYX6,Q6GG69,Q6GEK4	0.804623	0.999952	0.369565
GO:0000049	tRNA binding	F	7	20	261	623	0.0268199	0.0321027	under	Q6GBU9,Q6GJC3,Q99UQ0,Q6GG71,Q99S28,Q931G5,P41368	Q6GBU9,Q6GJC3,Q6GJC2,Q6GHU7,Q6GHP2,Q99UQ0,Q6GG85,Q99TM8,Q6GG71,Q8NW68,Q6GEK7,Q99S33,Q99S28,Q931G5,Q5HF59,P41368,Q8NYV4,Q8NX60,Q5HII6,Q6GJE1	0.805464	0.999952	0.35
GO:0097659	nucleic acid-templated transcription	P	10	28	261	623	0.0383142	0.0449438	under	Q6GJD2,Q6GEU7,Q6GJC6,Q99VW2,Q99R06,Q7A4R9,Q9F0R1,Q99W81,Q8NVI5,Q6GI88	Q99TT5,Q6GHN7,Q6GJD2,Q6GHM5,Q6GEU7,Q6GJC6,Q6GEK9,Q6GBU4,Q9RDT5,Q99VW2,Q6GJ02,Q99R06,Q7A732,Q99U73,Q7A4R9,Q6GF07,Q8NW33,Q9F0R1,Q99W81,Q99WA0,Q9L524,Q6GHI0,Q6GG20,Q6GF26,Q8NVI5,Q9L4P1,Q6GI88,Q6GG93	0.808154	0.999952	0.357143
GO:0072330	monocarboxylic acid biosynthetic process	P	10	28	261	623	0.0383142	0.0449438	under	Q6GK73,Q931R8,Q6G6Q5,Q8NUM9,Q5HCU6,Q6GHY9,Q820A6,Q6GG19,Q6GIA4,Q6GI75	Q6GK73,Q6GIL7,Q6GIL6,Q6GIL4,Q931R8,Q6G6Q5,Q8NXF1,Q8NUM9,Q5HCU6,Q6GIL8,Q6GHZ1,Q6GHY9,Q820A6,Q6GG19,Q8NXL5,Q8NX76,Q6GEV0,Q6GIA4,Q8NX10,Q99TG2,Q6GEX6,Q8NW60,Q99UN8,Q8NXE1,Q2FY37,Q6G677,Q6GHK4,Q6GI75	0.808154	0.999952	0.357143
GO:0006351	transcription, DNA-templated	P	10	28	261	623	0.0383142	0.0449438	under	Q6GJD2,Q99VW2,Q6GEU7,Q99R06,Q7A4R9,Q9F0R1,Q99W81,Q8NVI5,Q6GI88,Q6GJC6	Q99TT5,Q6GHN7,Q6GJD2,Q9RDT5,Q99VW2,Q6GJ02,Q6GEU7,Q99R06,Q7A732,Q99U73,Q7A4R9,Q6GF07,Q8NW33,Q9F0R1,Q99W81,Q99WA0,Q9L524,Q6GHI0,Q6GG20,Q6GF26,Q8NVI5,Q9L4P1,Q6GI88,Q6GG93,Q6GHM5,Q6GJC6,Q6GEK9,Q6GBU4	0.808154	0.999952	0.357143
GO:0009108	coenzyme biosynthetic process	P	15	41	261	623	0.0574713	0.0658106	under	Q6GK73,Q931R8,Q6G6Q5,Q8NUM9,Q5HCU6,Q6GHY9,Q820A6,Q6GG19,Q8NVA1,Q2G296,Q5HEK9,Q6GHW1,Q6G8N8,Q6GJF0,Q8NXZ2	Q99TF2,Q8NXW4,Q6GK73,Q6GIL7,Q6GIL6,Q6GIL4,Q931R8,Q6G6Q5,Q8NXF1,Q8NUM9,Q5HCU6,Q6GIL8,Q6GHZ1,Q6GHY9,Q820A6,Q6GG19,Q8NXL5,Q8NX76,Q6GEV0,Q8NVZ9,Q6GI79,Q8NVA0,Q8NV99,Q8NVA1,Q6GEF4,Q2FY37,Q5HF59,Q6GGU0,Q6GI39,Q8NXA0,Q2G296,Q5HEK9,Q6GHW1,Q6G8N8,Q99SC8,Q6G677,Q6GJF0,Q99W83,Q8NXZ2,Q99TG2,Q8NW60	0.809028	0.999952	0.365854
GO:0043604	amide biosynthetic process	P	36	94	261	623	0.137931	0.150883	under	Q6GKT0,Q6GJV3,Q6GJV1,Q6YP15,Q6GJD1,Q6GBU9,Q6GBU7,Q6GJC3,Q6GHL1,P66083,Q6GH71,Q6GGC5,Q931Q3,Q99TK6,Q6GG27,Q6GFF6,Q6GEV5,Q99S51,Q99S46,Q6GEK1,Q6GEJ4,Q99S31,Q6GEJ1,Q99S28,Q99S26,Q99S23,Q931G5,Q8NX05,Q6GEI3,Q99WA2,Q99VM3,Q99W73,P41368,Q5HJY7,Q2G296,Q8NXZ2	Q8NVE3,Q99TF2,Q8NXW4,Q6GKT0,Q6GJV3,Q6GJV1,Q6YP15,Q6GJD1,Q6GBU9,Q6GJC9,Q6GBU7,Q6GJC3,Q6GJC2,Q6GHV8,Q6GHL1,Q6GHJ7,P66083,Q6GHH9,Q99UJ9,Q6GH71,Q6GGC5,Q99TR3,Q931Q3,Q99TK6,Q6GG27,Q6GG26,Q6G8K8,Q6G834,Q8NVT3,Q6GFF6,Q6GEV5,Q6GEL8,Q99S51,Q99S46,Q6GEK8,Q6GEK7,Q6GEK6,Q6GEK2,Q6GEK1,Q6GEK0,Q99S37,Q99S36,Q6GEJ7,Q6GEJ6,Q99S33,Q6GEJ4,Q99S31,Q8NVB4,Q6GEJ1,Q99S28,Q99S26,Q6GEI7,Q6GEI6,Q99S23,Q6G772,Q931G5,Q8NX05,…	0.810358	0.999952	0.382979
GO:0044267	cellular protein metabolic process	P	40	104	261	623	0.153257	0.166934	under	Q6GKT0,Q6GJV3,Q6GJV1,Q6YP15,Q6GJD1,Q6GBU9,Q6GBU7,Q6GJC3,Q6GHL1,P66083,Q6GH71,Q6GGC5,Q931Q3,Q99TK6,Q6GG27,Q6GFF6,Q6GEV5,Q99S51,Q99S46,Q6GEK1,Q6GEJ4,Q99S31,Q6GEJ1,Q99S28,Q99S26,Q99S23,Q931G5,Q8NX05,Q6GEI3,Q99WA2,Q99VM3,Q99W73,P41368,Q5HJY7,Q6GH44,Q6G9D7,Q8NVA1,Q6GII3,Q6GIG3,Q5HJB7	Q6GFG9,Q6GKT0,Q6GJV3,Q6GJV1,Q6YP15,Q6GJD1,Q6GBU9,Q6GJC9,Q6GBU7,Q6GJC3,Q6GJC2,Q6GHV8,Q6GHL1,Q6GHJ7,P66083,Q6GHH9,Q99UJ9,Q6GH71,Q6GGC5,Q99TR3,Q931Q3,Q99TK6,Q6GG27,Q6GG26,Q6G8K8,Q6G834,Q8NVT3,Q6GFF6,Q6GEV5,Q6GEL8,Q99S51,Q99S46,Q6GEK8,Q6GEK7,Q6GEK6,Q6GEK2,Q6GEK1,Q6GEK0,Q99S37,Q99S36,Q6GEJ7,Q6GEJ6,Q99S33,Q6GEJ4,Q99S31,Q8NVB4,Q6GEJ1,Q99S28,Q99S26,Q6GEI7,Q6GEI6,Q99S23,Q6G772,Q931G5,Q8NX05,Q6GEI9,Q6GEI3,…	0.811986	0.999952	0.384615
GO:0055085	transmembrane transport	P	4	12	261	623	0.0153257	0.0192616	under	Q6GEX3,Q99SE9,Q6GH57,Q99SF4	Q6GEX3,Q6GEX2,Q6GEX0,Q6GEW9,Q99SF1,Q99SF0,Q99SE9,Q6GH57,Q99SF4,Q99S39,Q99VM2,Q99V76	0.815203	0.999952	0.333333
GO:0022607	cellular component assembly	P	4	12	261	623	0.0153257	0.0192616	under	Q6GG27,Q9ZHA2,Q7A7E0,Q6GI75	Q6GG27,Q99WA5,Q9ZHA2,Q6G8Q2,Q8NW47,Q6GHP9,Q7A7E0,Q6GJK9,Q99VF9,Q6GGH8,Q6GI75,Q99RY1	0.815203	0.999952	0.333333
GO:0008233	peptidase activity	F	4	12	261	623	0.0153257	0.0192616	under	Q6GIM3,Q7A522,Q6GAW1,Q99U67	Q6GIM3,Q9L4P1,Q8NWZ4,Q8NVJ5,Q7A522,Q8NXM6,Q6GAW1,Q9KJN3,Q99U67,Q6GHI2,Q8NWZ7,Q6GFG9	0.815203	0.999952	0.333333
GO:0070011	peptidase activity, acting on L-amino acid peptides	F	4	12	261	623	0.0153257	0.0192616	under	Q6GIM3,Q7A522,Q6GAW1,Q99U67	Q6GIM3,Q9L4P1,Q8NWZ4,Q8NVJ5,Q7A522,Q8NXM6,Q6GAW1,Q9KJN3,Q99U67,Q6GHI2,Q6GFG9,Q8NWZ7	0.815203	0.999952	0.333333
GO:0009987	cellular process	P	187	457	261	623	0.716475	0.733547	under	Q6GG27,Q6GKU1,Q8NWF2,Q6G8Y8,Q99U34,Q6GCA6,Q6G9B3,Q6GH51,Q6GH50,Q9ZHA2,Q7A7E0,Q6GDC8,Q8NX95,Q8NUI2,P64356,Q99VW2,Q931H9,Q7A4R9,Q99X00,Q6GG87,Q6GJD2,Q8NW72,Q6GF42,Q8NWA9,Q99VB5,A0A0H3JT43,Q6GII3,Q8NWD0,Q8NWC9,Q6GG08,Q6GHD5,Q2FWX9,Q6GK73,Q931R8,Q6G6Q5,Q8NUM9,Q5HCU6,Q6GHY9,Q820A6,Q6GG19,Q8NW61,Q6GHJ0,Q6G9K9,Q8NX01,Q8NWR7,Q2YY06,Q5HES4,Q99VC0,Q6GJR7,Q6GHU0,Q99WJ1,Q6GGU2,Q6GI15,Q99SC3,Q99UM1,Q8NVT1,Q6G…	Q6GG27,Q8NVE3,Q6GKU1,Q8NWF2,Q6G8Y8,Q9AIU7,Q8NWV1,Q9L4P1,Q6GKU3,Q99U34,Q6GCA6,Q6GH60,Q6G9B3,Q6GH51,Q6GGK1,P64165,Q6GH50,Q99WA5,Q9ZHA2,Q6G8Q2,Q8NW47,Q6GHP9,Q7A7E0,Q6GJK9,Q8NXN3,Q6GDC8,Q8NX95,Q8NUI2,Q2YZB4,P64356,Q9RDT5,Q99VW2,Q931H9,Q99U73,Q7A4R9,Q8NYH3,Q99X00,Q9L524,Q99WA0,Q99VC4,Q99VC3,Q6GG87,Q99TT5,Q6GD93,Q8NVJ5,Q6GHN7,Q6GJD2,Q6GGC0,Q8NW72,Q6GG30,Q6GF42,Q99RY1,Q8NWA9,Q6G894,Q6G7S8,Q99VB5,Q6GFG9,…	0.818752	0.999952	0.40919
GO:0006807	nitrogen compound metabolic process	P	150	370	261	623	0.574713	0.5939	under	Q6GKU1,Q8NWF2,Q6G8Y8,Q99U34,Q6GCA6,Q6GDC8,Q8NX95,Q8NUI2,P64356,Q6GG87,Q6GJD2,A0A0H3JT43,Q6GII3,Q8NWD0,Q8NWC9,Q6GK73,Q931R8,Q6G6Q5,Q8NUM9,Q5HCU6,Q6GHY9,Q820A6,Q6GG19,Q99WJ1,Q6GGU2,Q6GI15,Q99SC3,Q6GH51,Q99UM1,Q6GH50,Q8NVT1,Q6GD89,P19529,Q99WC3,Q8NXY2,Q6GHF0,Q6G9B3,Q8NVU3,Q6G943,Q6GEU7,Q6GJC6,Q99VW2,Q99R06,Q7A4R9,Q9F0R1,Q99W81,Q99UI1,Q99SH6,Q6GKT0,Q6GJV3,Q6GJV1,Q6YP15,Q6GJD1,Q6GBU9,Q6GBU7,Q6GJC3,Q6G…	Q8NVE3,Q6GKU1,Q8NWF2,Q6G8Y8,Q9AIU7,Q8NWV1,Q9L4P1,Q6GKU3,Q99U34,Q6GCA6,Q6GH60,Q8NXN3,Q6GDC8,Q8NX95,Q8NUI2,Q2YZB4,P64356,Q99WA0,Q99VC4,Q99VC3,Q6GG87,Q99TT5,Q6GD93,Q8NVJ5,Q6GHN7,Q6GJD2,Q6GFG9,A0A0H3JT43,Q6GII3,Q8NWD0,Q6GGG2,Q8NWC9,Q99RD4,Q99TF2,Q8NXW4,Q6GK73,Q6GIL7,Q6GIL6,Q6GIL4,Q931R8,Q6G6Q5,Q8NXF1,Q8NUM9,Q5HCU6,Q6GIL8,Q6GHZ1,Q6GHY9,Q820A6,Q6GG19,Q8NXL5,Q8NX76,Q6GEV0,Q6GGI7,Q6G9L6,Q99V37,Q6GH69,Q99…	0.818814	0.999952	0.405405
GO:0051188	cofactor biosynthetic process	P	18	49	261	623	0.0689655	0.0786517	under	Q6GK73,Q931R8,Q6G6Q5,Q8NUM9,Q5HCU6,Q6GHY9,Q820A6,Q6GG19,Q8NVA1,Q8NW75,Q6GFM3,Q2YU22,Q2G296,Q5HEK9,Q6GHW1,Q6G8N8,Q6GJF0,Q8NXZ2	Q99TF2,Q8NXW4,Q6GK73,Q6GIL7,Q6GIL6,Q6GIL4,Q931R8,Q6G6Q5,Q8NXF1,Q8NUM9,Q5HCU6,Q6GIL8,Q6GHZ1,Q6GHY9,Q820A6,Q6GG19,Q8NXL5,Q8NX76,Q6GEV0,Q8NVZ9,Q6GI79,Q8NVA0,Q8NV99,Q8NVA1,Q6GEF4,Q8NW75,Q6GFM3,Q99T15,Q6GG37,Q2YU22,Q6GFM4,Q2FY37,Q5HF59,Q6GGU0,Q6GI39,Q8NXA0,Q2G296,Q5HEK9,Q6GHW1,Q6G8N8,Q99SC8,Q6G677,Q99W43,Q6GJF0,Q99W83,Q8NXZ2,Q99UY7,Q99TG2,Q8NW60	0.819118	0.999952	0.367347
GO:0009156	ribonucleoside monophosphate biosynthetic process	P	16	44	261	623	0.0613027	0.070626	under	Q6GK73,Q931R8,Q6G6Q5,Q8NUM9,Q5HCU6,Q6GHY9,Q820A6,Q6GG19,Q6GI15,Q6GEX3,Q99SE9,Q99WJ1,Q99SF4,Q6GA10,Q6GHN4,Q8NX25	Q6GK73,Q6GIL7,Q6GIL6,Q6GIL4,Q931R8,Q6G6Q5,Q8NXF1,Q8NUM9,Q5HCU6,Q6GIL8,Q6GHZ1,Q6GHY9,Q820A6,Q6GG19,Q8NXL5,Q8NX76,Q6GEV0,Q8NY70,Q8NX92,Q8NX88,Q99SX9,Q6GI15,Q6GEX3,Q6GEX2,Q6GEX0,Q6GEW9,Q99SF1,Q99SF0,Q99SE9,Q6GJG1,Q99WJ1,Q99SF4,Q6GHN5,Q6GA10,Q6GHN1,Q6GHN3,Q6GHN4,Q8NX25,Q6GG92,Q6GEW3,Q8NYX6,Q6GG69,Q6GEK4,Q6GJH1	0.823419	0.999952	0.363636
GO:0009152	purine ribonucleotide biosynthetic process	P	16	44	261	623	0.0613027	0.070626	under	Q6GK73,Q931R8,Q6G6Q5,Q8NUM9,Q5HCU6,Q6GHY9,Q820A6,Q6GG19,Q6GGU2,Q6GI15,Q6GHW1,Q6G8N8,Q6GEX3,Q99SE9,Q99WJ1,Q99SF4	Q99TF2,Q8NXW4,Q6GK73,Q6GIL7,Q6GIL6,Q6GIL4,Q931R8,Q6G6Q5,Q8NXF1,Q8NUM9,Q5HCU6,Q6GIL8,Q6GHZ1,Q6GHY9,Q820A6,Q6GG19,Q8NXL5,Q8NX76,Q6GEV0,Q8NY70,Q6GGU2,Q8NX92,Q8NX88,Q99SX9,Q6GI15,Q6GHW1,Q6G8N8,Q99SC8,Q99TL8,Q6GEX3,Q6GEX2,Q6GEX0,Q6GEW9,Q99SF1,Q99SF0,Q99SE9,Q6GJG1,Q99WJ1,Q99SF4,Q8NYX6,Q6GG69,Q6GEK4,Q99TG2,Q8NW60	0.823419	0.999952	0.363636
GO:0022890	inorganic cation transmembrane transporter activity	F	5	15	261	623	0.0191571	0.024077	under	Q6GEX3,Q99SF4,Q99SE9,Q99V36,Q99V38	Q6GEX3,Q6GEX2,Q99SF4,Q6GEX0,Q6GEW9,Q99SF1,Q99SF0,Q99SE9,Q2FKI2,Q69HU0,Q99V36,Q99V37,Q99V38,Q53584,Q99VY6	0.827026	0.999952	0.333333
GO:0034470	ncRNA processing	P	5	15	261	623	0.0191571	0.024077	under	Q6GG87,Q99UI1,Q8NWZ0,Q6GHQ6,Q99UQ0	Q6GG87,Q6GD93,Q8NVJ5,Q931T1,Q99UJ7,Q99V09,Q99UI1,Q99TM8,Q931E1,Q5HF59,Q6GHG5,Q8NWZ0,Q6GHQ6,Q99UQ0,Q6GG65	0.827026	0.999952	0.333333
GO:0005975	carbohydrate metabolic process	P	17	47	261	623	0.0651341	0.0754414	under	Q6GG19,Q99WZ7,Q6GHD5,Q6G6Q5,Q6GK73,Q931R8,Q8NUM9,Q5HCU6,Q6GHY9,Q820A6,Q8NW61,P99174,P39857,Q6GBR8,Q8NW95,Q99X30,Q8NVE6	Q6GIL8,Q6GG19,Q5HD61,Q99WZ7,Q8NXL5,Q6GHD5,Q2YXJ0,Q6GIL6,Q5HEY8,Q6G6Q5,Q8NXF1,Q8NUT7,Q6GK73,Q6GIL7,Q6GIL4,Q931R8,Q8NUM9,Q5HCU6,Q6GHZ1,Q6GHY9,Q820A6,Q8NX76,Q6GEV0,Q8NW61,Q6GIN1,Q6GEX6,Q99RD4,P99174,Q8NYR1,Q6G9L6,Q6GGI7,Q99UH2,Q9RL68,P39851,P39853,P39857,P39858,P39861,Q8NYC7,Q6GBR8,Q8NW95,Q6GER6,Q8NWR4,Q8NWM9,Q99W39,Q99X30,Q8NVE6	0.836587	0.999952	0.361702
GO:0009123	nucleoside monophosphate metabolic process	P	17	47	261	623	0.0651341	0.0754414	under	Q6GK73,Q931R8,Q6G6Q5,Q8NUM9,Q5HCU6,Q6GHY9,Q820A6,Q6GG19,Q6GI15,Q6GEX3,Q99SE9,Q99WJ1,Q99V38,Q99SF4,Q6GA10,Q6GHN4,Q8NX25	Q6GK73,Q6GIL7,Q6GIL6,Q6GIL4,Q931R8,Q6G6Q5,Q8NXF1,Q8NUM9,Q5HCU6,Q6GIL8,Q6GHZ1,Q6GHY9,Q820A6,Q6GG19,Q8NXL5,Q8NX76,Q6GEV0,Q99V37,Q8NY70,Q8NX92,Q8NX88,Q99SX9,Q6GI15,Q6GGY0,Q6GJH1,Q6GEX3,Q6GEX2,Q6GEX0,Q6GEW9,Q99SF1,Q99SF0,Q99SE9,Q6GJG1,Q99WJ1,Q99V38,Q99SF4,Q6GHN5,Q6GA10,Q6GHN1,Q6GHN3,Q6GHN4,Q8NX25,Q6GG92,Q6GEW3,Q8NYX6,Q6GG69,Q6GEK4	0.836587	0.999952	0.361702
GO:0016787	hydrolase activity	F	48	125	261	623	0.183908	0.200642	under	P41368,Q6GGD7,Q6GIM3,Q6GH51,Q6GH50,Q6GEX3,Q99SF4,Q99SE9,Q8NVT1,Q99SH6,Q2G222,Q5HH31,Q8NX96,Q6YP15,Q6GA63,Q6GHN4,Q7A522,Q6GAW1,Q99U67,Q6GBR8,Q6GFD7,Q8NX95,Q2G296,Q6GG87,P64356,Q8NUI5,Q99U78,Q99U34,Q6GHF0,Q7A7E0,Q99TQ0,Q6G9B3,Q6G943,Q6GEE4,Q5HH71,Q8NXY2,Q6G6A5,Q8NYD0,Q8NUK7,Q8NW95,Q6GG71,Q9KIN5,Q6GEA1,Q8NV65,Q8NW56,Q99QV3,Q5HF67,Q99U87	Q6GJC1,Q6GJC0,Q99V72,Q6GGD3,Q6GGB6,Q99TK9,Q99RX9,Q931E1,Q5HGG2,Q6GHP9,Q6GHP2,Q99UK9,Q99TJ8,Q2YTH9,P41368,Q6GG42,Q6GGD7,Q6GIM3,Q9L4P1,Q6GH51,Q8NKW8,P66937,Q6GH50,Q99W43,Q6GEX3,Q6GEX2,Q99SF4,Q6GEX0,Q6GEW9,Q99SF1,Q99SF0,Q99SE9,Q8NX88,Q99U83,Q99VC4,Q99VC3,Q8NVT1,Q99SH6,Q2FY15,Q2FKI2,Q69HU0,Q99T13,Q8NVT3,Q2G222,Q5HH31,Q8NX96,Q6YP15,Q6GA63,Q8NVE3,Q6GHN4,Q8NWZ4,Q8NVJ5,Q7A522,Q8NXM6,Q6GAW1,Q9KJN3,Q99U67,…	0.838145	0.999952	0.384
GO:0044237	cellular metabolic process	P	171	421	261	623	0.655172	0.675762	under	Q6GKU1,Q8NWF2,Q6G8Y8,Q99U34,Q6GCA6,Q6GDC8,Q8NX95,Q8NUI2,P64356,Q6GG87,Q6GJD2,A0A0H3JT43,Q6GII3,Q8NWD0,Q8NWC9,Q6GG08,Q6GHD5,Q2FWX9,Q6GK73,Q931R8,Q6G6Q5,Q8NUM9,Q5HCU6,Q6GHY9,Q820A6,Q6GG19,Q8NW61,Q6GHJ0,Q6G9K9,Q8NX01,Q8NWR7,Q2YY06,Q5HES4,Q99WJ1,Q6GGU2,Q6GI15,Q99SC3,Q6GH51,Q99UM1,Q6GH50,Q8NVT1,Q6GD89,P19529,Q99WC3,Q8NXY2,Q6GHF0,Q6G9B3,Q8NVU3,Q6G943,Q6GEU7,Q6GJC6,Q99VW2,Q99R06,Q7A4R9,Q9F0R1,Q99W81,Q99…	Q8NVE3,Q6GKU1,Q8NWF2,Q6G8Y8,Q9AIU7,Q8NWV1,Q9L4P1,Q6GKU3,Q99U34,Q6GCA6,Q6GH60,Q8NXN3,Q6GDC8,Q8NX95,Q8NUI2,Q2YZB4,P64356,Q99WA0,Q99VC4,Q99VC3,Q6GG87,Q99TT5,Q6GD93,Q8NVJ5,Q6GHN7,Q6GJD2,Q6GFG9,A0A0H3JT43,Q6GII3,Q8NWD0,Q6GGG2,Q8NWC9,Q6GG08,Q99RD4,Q6GKG6,Q6GJH1,Q6GHD5,Q2YXJ0,Q99UH2,Q2FWX9,Q8NVG4,Q99TF2,Q8NXW4,Q6GK73,Q6GIL7,Q6GIL6,Q6GIL4,Q931R8,Q6G6Q5,Q8NXF1,Q8NUM9,Q5HCU6,Q6GIL8,Q6GHZ1,Q6GHY9,Q820A6,Q6G…	0.845887	0.999952	0.406176
GO:0016887	ATPase activity	F	10	29	261	623	0.0383142	0.046549	under	Q6GH51,Q6GH50,Q6GEX3,Q99SF4,Q99SE9,Q8NVT1,Q99SH6,Q99U34,Q6GHF0,Q99U78	Q6GH51,Q8NKW8,P66937,Q6GH50,Q6GEX3,Q6GEX2,Q99SF4,Q6GEX0,Q6GEW9,Q99SF1,Q99SF0,Q99SE9,Q99VC4,Q99VC3,Q8NVT1,Q99SH6,Q2FY15,Q2FKI2,Q69HU0,Q99T13,Q99U34,Q6GHF0,Q99VG8,Q8NX56,Q8NWZ7,Q8NXM0,Q99U78,Q8NXL9,Q6GHD9	0.846515	0.999952	0.344828
GO:0006974	cellular response to DNA damage stimulus	P	7	21	261	623	0.0268199	0.0337079	under	Q6GKU1,Q99WC3,Q8NXY2,Q6GHF0,Q6G9B3,Q6GCA6,Q8NVU3	Q99WA0,Q99VC4,Q99VC3,Q6GKU1,Q99WC3,Q8NXY2,Q6GHF0,Q6G9B3,Q6GGE2,Q9AIU7,Q8NWV1,Q9L4P1,Q6GCA6,Q6GH60,Q8NVU3,Q8NXM0,Q2YXC9,Q8NXL9,Q8NX56,Q931S8,Q6GHD9	0.849598	0.999952	0.333333
GO:0006281	DNA repair	P	7	21	261	623	0.0268199	0.0337079	under	Q8NVU3,Q6GKU1,Q99WC3,Q8NXY2,Q6GHF0,Q6G9B3,Q6GCA6	Q99WA0,Q99VC4,Q99VC3,Q8NVU3,Q8NXM0,Q2YXC9,Q8NXL9,Q8NX56,Q931S8,Q6GHD9,Q6GKU1,Q99WC3,Q8NXY2,Q6GHF0,Q6G9B3,Q6GGE2,Q9AIU7,Q8NWV1,Q9L4P1,Q6GCA6,Q6GH60	0.849598	0.999952	0.333333
GO:0071944	cell periphery	C	25	68	261	623	0.0957854	0.109149	under	Q9KIN5,Q6GH52,Q6GFE5,Q6GEX3,Q99SF4,Q99SE9,Q5HFU2,Q6GH63,Q6GAW1,Q99WT9,Q99RQ9,Q99RT8,Q99V36,Q99V38,Q99U67,Q99Q02,Q8NWQ6,A0A0H3K686,Q99UX4,O86488,Q931E9,Q5HJU7,Q2G015,Q6GH57,Q6GH50	Q9RDT3,Q99X32,Q99VZ2,Q99VY6,Q9KIN5,Q6GID8,Q99UY7,Q6GH52,Q6GGD3,Q99TS3,Q6GGB6,Q8NW47,Q53584,Q6GFE5,Q6GEX3,Q6GEX2,Q99SF4,Q6GEX0,Q6GEW9,Q99SF1,Q99SF0,Q99SE9,Q99R97,Q99VM2,Q6GHE9,Q8NWR4,Q5HFU2,Q6G894,A6QIG2,Q6GH63,Q2FKI2,Q99S39,Q6GAW1,Q99WT9,Q99WU3,P39853,Q8NWZ4,Q6GHF2,Q6GEY7,P64165,Q99RQ9,Q99RT8,Q99T13,Q99TC5,Q99V36,Q99V37,Q99V38,Q99V76,Q99VG8,Q99VQ4,Q99X29,Q9L523,Q99U67,Q99Q02,Q99UL1,Q69HU0,Q8NWQ6,…	0.850603	0.999952	0.367647
GO:0009124	nucleoside monophosphate biosynthetic process	P	16	45	261	623	0.0613027	0.0722311	under	Q6GK73,Q931R8,Q6G6Q5,Q8NUM9,Q5HCU6,Q6GHY9,Q820A6,Q6GG19,Q6GI15,Q6GEX3,Q99SE9,Q99WJ1,Q99SF4,Q6GA10,Q6GHN4,Q8NX25	Q6GK73,Q6GIL7,Q6GIL6,Q6GIL4,Q931R8,Q6G6Q5,Q8NXF1,Q8NUM9,Q5HCU6,Q6GIL8,Q6GHZ1,Q6GHY9,Q820A6,Q6GG19,Q8NXL5,Q8NX76,Q6GEV0,Q8NY70,Q8NX92,Q8NX88,Q99SX9,Q6GI15,Q6GGY0,Q6GJH1,Q6GEX3,Q6GEX2,Q6GEX0,Q6GEW9,Q99SF1,Q99SF0,Q99SE9,Q6GJG1,Q99WJ1,Q99SF4,Q6GHN5,Q6GA10,Q6GHN1,Q6GHN3,Q6GHN4,Q8NX25,Q6GG92,Q6GEW3,Q8NYX6,Q6GG69,Q6GEK4	0.853718	0.999952	0.355556
GO:1901566	organonitrogen compound biosynthetic process	P	85	217	261	623	0.32567	0.348315	under	Q6GDC8,Q8NX95,Q8NUI2,P64356,Q6GK73,Q931R8,Q6G6Q5,Q8NUM9,Q5HCU6,Q6GHY9,Q820A6,Q6GG19,Q99WJ1,Q6GGU2,Q6GI15,Q6GKT0,Q6GJV3,Q6GJV1,Q6YP15,Q6GJD1,Q6GBU9,Q6GBU7,Q6GJC3,Q6GHL1,P66083,Q6GH71,Q6GGC5,Q931Q3,Q99TK6,Q6GG27,Q6GFF6,Q6GEV5,Q99S51,Q99S46,Q6GEK1,Q6GEJ4,Q99S31,Q6GEJ1,Q99S28,Q99S26,Q99S23,Q931G5,Q8NX05,Q6GEI3,Q99WA2,Q99VM3,Q99W73,P41368,Q5HJY7,Q8NXF2,Q6GA10,Q8NUK8,Q8NUR2,Q8NVA1,Q8NW75,Q6GFM3,Q2YU22,…	Q8NVE3,Q8NXN3,Q6GDC8,Q8NX95,Q8NUI2,Q2YZB4,P64356,Q99TF2,Q8NXW4,Q6GK73,Q6GIL7,Q6GIL6,Q6GIL4,Q931R8,Q6G6Q5,Q8NXF1,Q8NUM9,Q5HCU6,Q6GIL8,Q6GHZ1,Q6GHY9,Q820A6,Q6GG19,Q8NXL5,Q8NX76,Q6GEV0,Q99WJ1,Q6GG69,Q6GJG1,Q8NY70,Q6GGU2,Q8NX92,Q8NX88,Q99SX9,Q6GI15,Q6GHN5,Q6GHN1,Q6GHN3,Q99W39,Q6GEW3,Q6GGY0,Q8NY05,Q6GKT0,Q6GJV3,Q6GJV1,Q6YP15,Q6GJD1,Q6GBU9,Q6GJC9,Q6GBU7,Q6GJC3,Q6GJC2,Q6GHV8,Q6GHL1,Q6GHJ7,P66083,Q6GHH9,…	0.862767	0.999952	0.391705
GO:0005996	monosaccharide metabolic process	P	3	10	261	623	0.0114943	0.0160514	under	Q6GG19,Q99WZ7,Q6G6Q5	Q6GIL8,Q6GG19,Q5HD61,Q99WZ7,Q8NXL5,Q6GIL6,Q5HEY8,Q6G6Q5,Q8NXF1,Q8NUT7	0.863368	0.999952	0.3
GO:0022853	active ion transmembrane transporter activity	F	3	10	261	623	0.0114943	0.0160514	under	Q6GEX3,Q99SF4,Q99SE9	Q6GEX3,Q6GEX2,Q99SF4,Q6GEX0,Q6GEW9,Q99SF1,Q99SF0,Q99SE9,Q2FKI2,Q69HU0	0.863368	0.999952	0.3
GO:0019318	hexose metabolic process	P	3	10	261	623	0.0114943	0.0160514	under	Q6GG19,Q99WZ7,Q6G6Q5	Q6GIL8,Q6GG19,Q5HD61,Q99WZ7,Q8NXL5,Q6GIL6,Q5HEY8,Q6G6Q5,Q8NXF1,Q8NUT7	0.863368	0.999952	0.3
GO:0042625	ATPase coupled ion transmembrane transporter activity	F	3	10	261	623	0.0114943	0.0160514	under	Q6GEX3,Q99SF4,Q99SE9	Q6GEX3,Q6GEX2,Q99SF4,Q6GEX0,Q6GEW9,Q99SF1,Q99SF0,Q99SE9,Q2FKI2,Q69HU0	0.863368	0.999952	0.3
GO:0019829	cation-transporting ATPase activity	F	3	10	261	623	0.0114943	0.0160514	under	Q6GEX3,Q99SF4,Q99SE9	Q6GEX3,Q6GEX2,Q99SF4,Q6GEX0,Q6GEW9,Q99SF1,Q99SF0,Q99SE9,Q2FKI2,Q69HU0	0.863368	0.999952	0.3
GO:0006006	glucose metabolic process	P	3	10	261	623	0.0114943	0.0160514	under	Q6G6Q5,Q6GG19,Q99WZ7	Q8NXL5,Q6GIL6,Q5HEY8,Q6G6Q5,Q8NXF1,Q8NUT7,Q6GIL8,Q6GG19,Q5HD61,Q99WZ7	0.863368	0.999952	0.3
GO:0009605	response to external stimulus	P	3	10	261	623	0.0114943	0.0160514	under	Q7A7E0,Q6GKU1,Q6GHF0	Q7A7E0,Q2FYD8,Q6GJK9,Q6GKU1,Q6GHF0,Q9L4P1,Q8NXM0,Q2YXC9,Q8NXL9,J7RUA5	0.863368	0.999952	0.3
GO:1903047	mitotic cell cycle process	P	2	7	261	623	0.00766284	0.011236	under	Q9ZHA2,Q7A7E0	Q99WA5,Q9ZHA2,Q6G8Q2,Q8NW47,Q6GHP9,Q7A7E0,Q6GJK9	0.866189	0.999952	0.285714
GO:0035383	thioester metabolic process	P	2	7	261	623	0.00766284	0.011236	under	Q8NWR7,Q2YY06	Q99TF2,Q8NXW4,Q8NWR7,Q2YY06,Q6GGZ6,Q99TG2,Q8NW60	0.866189	0.999952	0.285714
GO:0006637	acyl-CoA metabolic process	P	2	7	261	623	0.00766284	0.011236	under	Q8NWR7,Q2YY06	Q99TF2,Q8NXW4,Q8NWR7,Q2YY06,Q6GGZ6,Q99TG2,Q8NW60	0.866189	0.999952	0.285714
GO:0031324	negative regulation of cellular metabolic process	P	2	7	261	623	0.00766284	0.011236	under	Q8NVI5,Q6GI88	Q6GHI0,Q6GG20,Q6GF26,Q8NVI5,Q9L4P1,Q6GI88,Q8NX56	0.866189	0.999952	0.285714
GO:0000917	division septum assembly	P	2	7	261	623	0.00766284	0.011236	under	Q9ZHA2,Q7A7E0	Q99WA5,Q9ZHA2,Q6G8Q2,Q8NW47,Q6GHP9,Q7A7E0,Q6GJK9	0.866189	0.999952	0.285714
GO:0004536	deoxyribonuclease activity	F	2	7	261	623	0.00766284	0.011236	under	Q6G9B3,Q6G943	Q6G9B3,Q6GGE2,Q6G943,Q99X26,Q8NXM0,Q2YXC9,Q8NXL9	0.866189	0.999952	0.285714
GO:1902410	mitotic cytokinetic process	P	2	7	261	623	0.00766284	0.011236	under	Q9ZHA2,Q7A7E0	Q99WA5,Q9ZHA2,Q6G8Q2,Q8NW47,Q6GHP9,Q7A7E0,Q6GJK9	0.866189	0.999952	0.285714
GO:0000281	mitotic cytokinesis	P	2	7	261	623	0.00766284	0.011236	under	Q9ZHA2,Q7A7E0	Q99WA5,Q9ZHA2,Q6G8Q2,Q8NW47,Q6GHP9,Q7A7E0,Q6GJK9	0.866189	0.999952	0.285714
GO:0051172	negative regulation of nitrogen compound metabolic process	P	2	7	261	623	0.00766284	0.011236	under	Q8NVI5,Q6GI88	Q6GHI0,Q6GG20,Q6GF26,Q8NVI5,Q9L4P1,Q6GI88,Q8NX56	0.866189	0.999952	0.285714
GO:0048523	negative regulation of cellular process	P	2	7	261	623	0.00766284	0.011236	under	Q8NVI5,Q6GI88	Q6GHI0,Q6GG20,Q6GF26,Q8NVI5,Q9L4P1,Q6GI88,Q8NX56	0.866189	0.999952	0.285714
GO:0002161	aminoacyl-tRNA editing activity	F	2	7	261	623	0.00766284	0.011236	under	Q6GG71,P41368	Q6GG71,Q6GHP2,Q99UK9,Q99TJ8,Q2YTH9,P41368,Q6GG42	0.866189	0.999952	0.285714
GO:0032506	cytokinetic process	P	2	7	261	623	0.00766284	0.011236	under	Q9ZHA2,Q7A7E0	Q99WA5,Q9ZHA2,Q6G8Q2,Q8NW47,Q6GHP9,Q7A7E0,Q6GJK9	0.866189	0.999952	0.285714
GO:0090529	cell septum assembly	P	2	7	261	623	0.00766284	0.011236	under	Q9ZHA2,Q7A7E0	Q99WA5,Q9ZHA2,Q6G8Q2,Q8NW47,Q6GHP9,Q7A7E0,Q6GJK9	0.866189	0.999952	0.285714
GO:0000278	mitotic cell cycle	P	2	7	261	623	0.00766284	0.011236	under	Q9ZHA2,Q7A7E0	Q99WA5,Q9ZHA2,Q6G8Q2,Q8NW47,Q6GHP9,Q7A7E0,Q6GJK9	0.866189	0.999952	0.285714
GO:0061640	cytoskeleton-dependent cytokinesis	P	2	7	261	623	0.00766284	0.011236	under	Q9ZHA2,Q7A7E0	Q99WA5,Q9ZHA2,Q6G8Q2,Q8NW47,Q6GHP9,Q7A7E0,Q6GJK9	0.866189	0.999952	0.285714
GO:0045934	negative regulation of nucleobase-containing compound metabolic process	P	2	7	261	623	0.00766284	0.011236	under	Q8NVI5,Q6GI88	Q6GHI0,Q6GG20,Q6GF26,Q8NVI5,Q9L4P1,Q6GI88,Q8NX56	0.866189	0.999952	0.285714
GO:0019205	nucleobase-containing compound kinase activity	F	2	7	261	623	0.00766284	0.011236	under	Q6GHM6,Q6GGU2	Q6GEK4,Q6GGT4,Q6GHM6,Q6GGU2,Q8NY05,Q6GG92,Q6GHH7	0.866189	0.999952	0.285714
GO:0016840	carbon-nitrogen lyase activity	F	2	7	261	623	0.00766284	0.011236	under	Q99SJ1,Q6GJF0	Q99SX9,Q8NXF3,Q6GKT7,Q99SJ1,Q8NWQ4,Q6GJF0,Q99W83	0.866189	0.999952	0.285714
GO:0006024	glycosaminoglycan biosynthetic process	P	4	13	261	623	0.0153257	0.0208668	under	Q9KIN5,Q6GIQ3,Q6GFW8,Q2FZP6	Q9KIN5,Q6GIQ3,Q6GHT5,Q8NX35,Q6GFW8,Q8NVH8,Q8NWR4,Q2FZP6,Q99UA7,Q8NWU0,Q8NVG3,Q931H5,Q8NVA9	0.866513	0.999952	0.307692
GO:0006023	aminoglycan biosynthetic process	P	4	13	261	623	0.0153257	0.0208668	under	Q9KIN5,Q6GIQ3,Q6GFW8,Q2FZP6	Q9KIN5,Q6GIQ3,Q6GHT5,Q8NX35,Q6GFW8,Q8NVH8,Q8NWR4,Q2FZP6,Q99UA7,Q8NWU0,Q8NVG3,Q931H5,Q8NVA9	0.866513	0.999952	0.307692
GO:0006310	DNA recombination	P	4	13	261	623	0.0153257	0.0208668	under	Q99WC3,Q6GHF0,Q6G9B3,Q6GCA6	Q99VC4,Q99VC3,Q6GGK1,Q8NX56,Q99WC3,Q6GHF0,Q6G9B3,Q8NWV1,Q5HJZ6,P0A0C7,Q6G9L6,Q6GCA6,Q6GH60	0.866513	0.999952	0.307692
GO:0009252	peptidoglycan biosynthetic process	P	4	13	261	623	0.0153257	0.0208668	under	Q9KIN5,Q6GIQ3,Q6GFW8,Q2FZP6	Q9KIN5,Q6GIQ3,Q6GHT5,Q8NX35,Q6GFW8,Q8NVH8,Q8NWR4,Q2FZP6,Q99UA7,Q8NWU0,Q8NVG3,Q931H5,Q8NVA9	0.866513	0.999952	0.307692
GO:0015318	inorganic molecular entity transmembrane transporter activity	F	5	16	261	623	0.0191571	0.0256822	under	Q6GEX3,Q99SF4,Q99SE9,Q99V36,Q99V38	Q6GEX3,Q6GEX2,Q99SF4,Q6GEX0,Q6GEW9,Q99SF1,Q99SF0,Q99SE9,Q2FKI2,Q69HU0,Q99V36,Q99V37,Q99V38,Q53584,Q99VY6,Q99VG8	0.872036	0.999952	0.3125
GO:0006396	RNA processing	P	5	16	261	623	0.0191571	0.0256822	under	Q6GG87,Q99UI1,Q8NWZ0,Q6GHQ6,Q99UQ0	Q6GG87,Q6GD93,Q8NVJ5,Q931T1,Q99UJ7,Q99V09,Q99UI1,Q99TM8,Q931E1,Q5HF59,Q6GHG5,Q8NWZ0,Q6GHQ6,Q99UQ0,Q6GG65,Q99UJ8	0.872036	0.999952	0.3125
GO:0051128	regulation of cellular component organization	P	5	16	261	623	0.0191571	0.0256822	under	Q9KIN5,Q6GIQ3,Q6GFW8,Q2FZP6,Q6GJD2	Q99V72,Q9KIN5,Q6GIQ3,Q6GHT5,Q8NX35,Q99U42,Q6GFW8,Q8NVH8,Q8NWR4,Q2FZP6,Q99UA7,Q8NWU0,Q8NVG3,Q931H5,Q8NVA9,Q6GJD2	0.872036	0.999952	0.3125
GO:0008324	cation transmembrane transporter activity	F	5	16	261	623	0.0191571	0.0256822	under	Q6GEX3,Q99SF4,Q99SE9,Q99V36,Q99V38	Q6GEX3,Q6GEX2,Q99SF4,Q6GEX0,Q6GEW9,Q99SF1,Q99SF0,Q99SE9,Q2FKI2,Q69HU0,Q99V36,Q99V37,Q99V38,Q53584,Q99VY6,Q6GID8	0.872036	0.999952	0.3125
GO:0005623	cell	C	149	371	261	623	0.570881	0.595506	under	Q9KIN5,Q6GH52,Q6GFE5,Q6GEX3,Q99SF4,Q99SE9,Q5HFU2,Q6GH63,Q6GAW1,Q99WT9,Q99RQ9,Q99RT8,Q99V36,Q99V38,Q99U67,Q99Q02,Q8NWQ6,Q6GH57,Q6GKT0,Q6GJV3,Q6GJV1,Q6GJD1,Q6GBU7,Q6GHL1,P66083,Q6GH71,Q6GGC5,Q931Q3,Q99TK6,Q6GG27,Q6GEV5,Q99S51,Q99S46,Q6GEJ4,Q6GEJ1,Q99S28,Q99S23,Q931G5,Q8NX05,Q6GEI3,Q99WA2,Q8NWM8,A0A0H3K686,Q99UX4,O86488,Q931E9,Q5HJU7,Q2G015,Q6GD89,Q6GKU1,Q6GK73,Q99WJ1,Q6GJJ4,Q6YP15,Q99W73,Q8NXY2,Q99…	Q6GIL4,Q9RDT3,Q99X32,Q99VZ2,Q99VY6,Q9KIN5,Q6GID8,Q99UY7,Q6GH52,Q6GGD3,Q99TS3,Q6GGB6,Q8NW47,Q53584,Q6GFE5,Q6GEX3,Q6GEX2,Q99SF4,Q6GEX0,Q6GEW9,Q99SF1,Q99SF0,Q99SE9,Q99R97,Q99VM2,Q6GHE9,Q8NWR4,Q5HFU2,Q6G894,A6QIG2,Q6GH63,Q2FKI2,Q99S39,Q6GAW1,Q99WT9,Q99WU3,P39853,Q8NWZ4,Q6GHF2,Q6GEY7,P64165,Q99RQ9,Q99RT8,Q99T13,Q99TC5,Q99V36,Q99V37,Q99V38,Q99V76,Q99VG8,Q99VQ4,Q99X29,Q9L523,Q99U67,Q99Q02,Q99UL1,Q69HU0,…	0.874075	0.999952	0.401617
GO:1902494	catalytic complex	C	6	19	261	623	0.0229885	0.0304976	under	Q8NVI9,Q6G943,A0A0H3JT43,Q6GII3,Q8NWR7,Q2YY06	Q6GIL4,Q8NVI9,Q99TG2,Q8NW60,Q6G943,Q6GH69,Q6GHI2,Q8NWZ7,A0A0H3JT43,Q6GII3,Q8NWM9,Q99UH2,Q8NWR7,Q2YY06,Q6GGZ6,Q6GKU3,Q8NXM0,Q2YXC9,Q8NXL9	0.878518	0.999952	0.315789
GO:0044238	primary metabolic process	P	153	381	261	623	0.586207	0.611557	under	Q6GKU1,Q8NWF2,Q6G8Y8,Q99U34,Q6GCA6,Q6GDC8,Q8NX95,Q8NUI2,P64356,Q6GG87,Q6GJD2,A0A0H3JT43,Q6GII3,Q8NWD0,Q8NWC9,Q6GBR8,Q8NW95,Q99X30,Q8NVE6,Q6GG19,Q99WZ7,Q6GHD5,Q6G6Q5,Q6GK73,Q931R8,Q8NUM9,Q5HCU6,Q6GHY9,Q820A6,Q8NW61,Q6GHJ0,Q6G9K9,Q8NX01,Q8NWR7,Q2YY06,Q5HES4,Q99WJ1,Q6GGU2,Q6GI15,Q99SC3,Q6GH51,Q99UM1,Q6GH50,Q8NVT1,Q6GD89,P19529,Q99WC3,Q8NXY2,Q6GHF0,Q6G9B3,Q8NVU3,Q6G943,Q6GEU7,Q6GJC6,Q99VW2,Q99R06,Q7A…	Q6GKU1,Q8NWF2,Q6G8Y8,Q9AIU7,Q8NWV1,Q9L4P1,Q6GKU3,Q99U34,Q6GCA6,Q6GH60,Q8NXN3,Q6GDC8,Q8NX95,Q8NUI2,Q2YZB4,P64356,Q99WA0,Q99VC4,Q99VC3,Q6GG87,Q99TT5,Q6GD93,Q8NVJ5,Q6GHN7,Q6GJD2,Q6GFG9,A0A0H3JT43,Q6GII3,Q8NWD0,Q6GGG2,Q8NWC9,Q8NYC7,Q6GBR8,Q6GIN1,Q8NW95,Q6GER6,Q8NWR4,Q8NWM9,Q99W39,Q99X30,Q8NVE6,Q6GIL8,Q6GG19,Q5HD61,Q99WZ7,Q8NXL5,Q99RD4,Q6GHD5,Q2YXJ0,Q99TF2,Q8NXW4,Q6GIL6,Q5HEY8,Q6G6Q5,Q8NXF1,Q8NUT7,Q6G…	0.882051	0.999952	0.401575
GO:0009260	ribonucleotide biosynthetic process	P	19	54	261	623	0.0727969	0.0866774	under	Q6GK73,Q931R8,Q6G6Q5,Q8NUM9,Q5HCU6,Q6GHY9,Q820A6,Q6GG19,Q6GGU2,Q6GI15,Q6GHW1,Q6G8N8,Q6GEX3,Q99SE9,Q99WJ1,Q99SF4,Q6GA10,Q6GHN4,Q8NX25	Q99TF2,Q8NXW4,Q6GK73,Q6GIL7,Q6GIL6,Q6GIL4,Q931R8,Q6G6Q5,Q8NXF1,Q8NUM9,Q5HCU6,Q6GIL8,Q6GHZ1,Q6GHY9,Q820A6,Q6GG19,Q8NXL5,Q8NX76,Q6GEV0,Q8NY70,Q6GGU2,Q8NX92,Q8NX88,Q99SX9,Q6GI15,Q6GHW1,Q6G8N8,Q99SC8,Q99TL8,Q6GEX3,Q6GEX2,Q6GEX0,Q6GEW9,Q99SF1,Q99SF0,Q99SE9,Q6GJG1,Q99WJ1,Q99SF4,Q6GHN5,Q6GA10,Q6GHN1,Q6GHN3,Q6GHN4,Q8NX25,Q6GG92,Q6GEW3,Q8NYX6,Q6GG69,Q6GEK4,Q6GEU8,Q6GHH7,Q99TG2,Q8NW60	0.883621	0.999952	0.351852
GO:0010467	gene expression	P	51	135	261	623	0.195402	0.216693	under	Q6GG87,Q6GJD2,Q6GEU7,Q6GJC6,Q99VW2,Q99R06,Q7A4R9,Q9F0R1,Q99W81,Q99UI1,Q6GKT0,Q6GJV3,Q6GJV1,Q6YP15,Q6GJD1,Q6GBU9,Q6GBU7,Q6GJC3,Q6GHL1,P66083,Q6GH71,Q6GGC5,Q931Q3,Q99TK6,Q6GG27,Q6GFF6,Q6GEV5,Q99S51,Q99S46,Q6GEK1,Q6GEJ4,Q99S31,Q6GEJ1,Q99S28,Q99S26,Q99S23,Q931G5,Q8NX05,Q6GEI3,Q99WA2,Q99VM3,Q99W73,P41368,Q5HJY7,Q6GII3,Q6GIG3,Q8NVI5,Q6GI88,Q8NWZ0,Q6GHQ6,Q99UQ0	Q6GG87,Q99TT5,Q6GD93,Q8NVJ5,Q6GHN7,Q6GJD2,Q6GHM5,Q6GEU7,Q6GJC6,Q6GEK9,Q6GBU4,Q9RDT5,Q99VW2,Q6GJ02,Q99R06,Q7A732,Q99U73,Q7A4R9,Q6GF07,Q8NW33,Q9F0R1,Q99W81,Q99WA0,Q9L524,Q931T1,Q99UJ7,Q99V09,Q99UJ8,Q99UI1,Q99TM8,Q931E1,Q6GHE9,Q6GKT0,Q6GJV3,Q6GJV1,Q6YP15,Q6GJD1,Q6GBU9,Q6GJC9,Q6GBU7,Q6GJC3,Q6GJC2,Q6GHV8,Q6GHL1,Q6GHJ7,P66083,Q6GHH9,Q99UJ9,Q6GH71,Q6GGC5,Q99TR3,Q931Q3,Q99TK6,Q6GG27,Q6GG26,Q6G8K8,Q6G834,…	0.884019	0.999952	0.377778
GO:0044464	cell part	C	147	367	261	623	0.563218	0.589085	under	Q9KIN5,Q6GH52,Q6GFE5,Q6GEX3,Q99SF4,Q99SE9,Q5HFU2,Q6GH63,Q6GAW1,Q99WT9,Q99RQ9,Q99RT8,Q99V36,Q99V38,Q99U67,Q99Q02,Q8NWQ6,Q7A7E0,A0A0H3K686,Q99UX4,O86488,Q931E9,Q5HJU7,Q2G015,Q6GD89,Q6GKU1,Q6GK73,Q99WJ1,Q6GJJ4,Q6YP15,Q99W73,Q8NXY2,Q99VW2,Q6GIQ3,Q6GIM3,Q6GIG3,Q6GIF6,Q6GIF4,Q8NXF2,Q6GIA4,Q6GHW1,Q6GHQ6,Q9ZHA2,Q99UQ0,Q6GHI4,Q8NWZ3,Q6GHF0,Q99UI1,Q9EZ12,Q6G9B3,Q6GGU2,Q8NWF2,Q6G943,Q6G8Y8,Q6GG87,Q6GG71,Q8N…	Q9RDT3,Q99X32,Q99VZ2,Q99VY6,Q9KIN5,Q6GID8,Q99UY7,Q6GH52,Q6GGD3,Q99TS3,Q6GGB6,Q8NW47,Q53584,Q6GFE5,Q6GEX3,Q6GEX2,Q99SF4,Q6GEX0,Q6GEW9,Q99SF1,Q99SF0,Q99SE9,Q99R97,Q99VM2,Q6GHE9,Q8NWR4,Q5HFU2,Q6G894,A6QIG2,Q6GH63,Q2FKI2,Q99S39,Q6GAW1,Q99WT9,Q99WU3,P39853,Q8NWZ4,Q6GHF2,Q6GEY7,P64165,Q99RQ9,Q99RT8,Q99T13,Q99TC5,Q99V36,Q99V37,Q99V38,Q99V76,Q99VG8,Q99VQ4,Q99X29,Q9L523,Q99U67,Q99Q02,Q99UL1,Q69HU0,Q8NWQ6,…	0.884254	0.999952	0.400545
GO:0033554	cellular response to stress	P	7	22	261	623	0.0268199	0.035313	under	Q6GKU1,Q99WC3,Q8NXY2,Q6GHF0,Q6G9B3,Q6GCA6,Q8NVU3	Q99WA0,Q99VC4,Q99VC3,Q6GKU1,Q99WC3,Q8NXY2,Q6GHF0,Q6G9B3,Q6GGE2,Q9AIU7,Q8NWV1,Q9L4P1,Q6GCA6,Q6GH60,Q8NVU3,Q8NXM0,Q2YXC9,Q8NXL9,Q8NX56,Q931S8,Q6GHD9,Q6GB66	0.885315	0.999952	0.318182
GO:0042180	cellular ketone metabolic process	P	1	4	261	623	0.00383142	0.00642055	under	Q6GKH9	Q6GGU0,Q6GI39,Q8NXA0,Q6GKH9	0.886799	0.999952	0.25
GO:0031406	carboxylic acid binding	F	1	4	261	623	0.00383142	0.00642055	under	Q8NUK8	Q6GHN5,Q8NX44,Q8NUK8,Q6GGH8	0.886799	0.999952	0.25
GO:0046036	CTP metabolic process	P	1	4	261	623	0.00383142	0.00642055	under	Q6GGU2	Q6GGU2,Q6GEU8,Q6GHH7,Q6GG92	0.886799	0.999952	0.25
GO:0006189	'de novo' IMP biosynthetic process	P	1	4	261	623	0.00383142	0.00642055	under	Q6GI15	Q8NX92,Q8NX88,Q99SX9,Q6GI15	0.886799	0.999952	0.25
GO:0098542	defense response to other organism	P	1	4	261	623	0.00383142	0.00642055	under	Q7A7E0	Q7A7E0,Q2FYD8,Q6GJK9,J7RUA5	0.886799	0.999952	0.25
GO:0009209	pyrimidine ribonucleoside triphosphate biosynthetic process	P	1	4	261	623	0.00383142	0.00642055	under	Q6GGU2	Q6GGU2,Q6GEU8,Q6GHH7,Q6GG92	0.886799	0.999952	0.25
GO:0044445	cytosolic part	C	1	4	261	623	0.00383142	0.00642055	under	Q8NVI9	Q6GIL4,Q8NVI9,Q6GHI2,Q8NWZ7	0.886799	0.999952	0.25
GO:0043101	purine-containing compound salvage	P	1	4	261	623	0.00383142	0.00642055	under	Q99WJ1	Q99WJ1,Q6GG69,Q6GJG1,Q6GEK4	0.886799	0.999952	0.25
GO:0019751	polyol metabolic process	P	1	4	261	623	0.00383142	0.00642055	under	Q6GHD5	Q6GHD5,Q2YXJ0,Q99UH2,Q9RL68	0.886799	0.999952	0.25
GO:0043177	organic acid binding	F	1	4	261	623	0.00383142	0.00642055	under	Q8NUK8	Q6GHN5,Q8NX44,Q8NUK8,Q6GGH8	0.886799	0.999952	0.25
GO:0051707	response to other organism	P	1	4	261	623	0.00383142	0.00642055	under	Q7A7E0	Q7A7E0,Q2FYD8,Q6GJK9,J7RUA5	0.886799	0.999952	0.25
GO:0071941	nitrogen cycle metabolic process	P	1	4	261	623	0.00383142	0.00642055	under	Q6GEE4	Q8NVE3,Q99RY1,Q6GEE6,Q6GEE4	0.886799	0.999952	0.25
GO:0009208	pyrimidine ribonucleoside triphosphate metabolic process	P	1	4	261	623	0.00383142	0.00642055	under	Q6GGU2	Q6GGU2,Q6GEU8,Q6GHH7,Q6GG92	0.886799	0.999952	0.25
GO:0046116	queuosine metabolic process	P	1	4	261	623	0.00383142	0.00642055	under	Q99VR1	Q99VR1,Q99VP5,Q6GG65,Q6GG64	0.886799	0.999952	0.25
GO:0051189	prosthetic group metabolic process	P	1	4	261	623	0.00383142	0.00642055	under	Q8NVA1	Q8NVA0,Q8NV99,Q8NVA1,Q6GEF4	0.886799	0.999952	0.25
GO:0019400	alditol metabolic process	P	1	4	261	623	0.00383142	0.00642055	under	Q6GHD5	Q6GHD5,Q2YXJ0,Q99UH2,Q9RL68	0.886799	0.999952	0.25
GO:0019720	Mo-molybdopterin cofactor metabolic process	P	1	4	261	623	0.00383142	0.00642055	under	Q8NVA1	Q8NVA0,Q8NV99,Q8NVA1,Q6GEF4	0.886799	0.999952	0.25
GO:0006241	CTP biosynthetic process	P	1	4	261	623	0.00383142	0.00642055	under	Q6GGU2	Q6GEU8,Q6GHH7,Q6GG92,Q6GGU2	0.886799	0.999952	0.25
GO:0019627	urea metabolic process	P	1	4	261	623	0.00383142	0.00642055	under	Q6GEE4	Q8NVE3,Q6GEE6,Q6GEE4,Q99RY1	0.886799	0.999952	0.25
GO:0006777	Mo-molybdopterin cofactor biosynthetic process	P	1	4	261	623	0.00383142	0.00642055	under	Q8NVA1	Q8NVA0,Q8NV99,Q8NVA1,Q6GEF4	0.886799	0.999952	0.25
GO:0016627	oxidoreductase activity, acting on the CH-CH group of donors	F	1	4	261	623	0.00383142	0.00642055	under	Q6GI75	Q6GI75,Q9EZ11,P39861,Q8NYV4	0.886799	0.999952	0.25
GO:0008616	queuosine biosynthetic process	P	1	4	261	623	0.00383142	0.00642055	under	Q99VR1	Q99VR1,Q99VP5,Q6GG65,Q6GG64	0.886799	0.999952	0.25
GO:0019692	deoxyribose phosphate metabolic process	P	1	4	261	623	0.00383142	0.00642055	under	P99174	Q6GGY0,Q8NY05,P99174,Q8NYR1	0.886799	0.999952	0.25
GO:0009264	deoxyribonucleotide catabolic process	P	1	4	261	623	0.00383142	0.00642055	under	P99174	Q6GKG6,P99174,Q8NYR1,Q8NXN2	0.886799	0.999952	0.25
GO:0016151	nickel cation binding	F	1	4	261	623	0.00383142	0.00642055	under	Q6GEE4	Q6GEE6,Q99RY1,Q99RX9,Q6GEE4	0.886799	0.999952	0.25
GO:0043207	response to external biotic stimulus	P	1	4	261	623	0.00383142	0.00642055	under	Q7A7E0	Q7A7E0,Q2FYD8,Q6GJK9,J7RUA5	0.886799	0.999952	0.25
GO:0009607	response to biotic stimulus	P	1	4	261	623	0.00383142	0.00642055	under	Q7A7E0	Q7A7E0,Q2FYD8,Q6GJK9,J7RUA5	0.886799	0.999952	0.25
GO:0032261	purine nucleotide salvage	P	1	4	261	623	0.00383142	0.00642055	under	Q99WJ1	Q6GJG1,Q99WJ1,Q6GG69,Q6GEK4	0.886799	0.999952	0.25
GO:0009986	cell surface	C	1	4	261	623	0.00383142	0.00642055	under	Q7A7E0	Q6GIL4,Q99VJ2,Q7A7E0,Q6GJK9	0.886799	0.999952	0.25
GO:0043545	molybdopterin cofactor metabolic process	P	1	4	261	623	0.00383142	0.00642055	under	Q8NVA1	Q8NVA0,Q8NV99,Q8NVA1,Q6GEF4	0.886799	0.999952	0.25
GO:0016597	amino acid binding	F	1	4	261	623	0.00383142	0.00642055	under	Q8NUK8	Q6GGH8,Q6GHN5,Q8NX44,Q8NUK8	0.886799	0.999952	0.25
GO:0008408	3'-5' exonuclease activity	F	1	4	261	623	0.00383142	0.00642055	under	Q99U34	Q99VC3,Q6GHH1,Q6GKU3,Q99U34	0.886799	0.999952	0.25
GO:0044260	cellular macromolecule metabolic process	P	81	209	261	623	0.310345	0.335474	under	Q6GKU1,Q8NWF2,Q6G8Y8,Q99U34,Q6GCA6,Q6GJD2,Q6GH51,Q99UM1,Q6GH50,Q8NVT1,Q6GD89,P19529,Q99WC3,Q8NXY2,Q6GHF0,Q6G9B3,Q8NVU3,Q6G943,Q6GEU7,Q6GJC6,Q99VW2,Q99R06,Q7A4R9,Q9F0R1,Q99W81,Q99SH6,Q6GKT0,Q6GJV3,Q6GJV1,Q6YP15,Q6GJD1,Q6GBU9,Q6GBU7,Q6GJC3,Q6GHL1,P66083,Q6GH71,Q6GGC5,Q931Q3,Q99TK6,Q6GG27,Q6GFF6,Q6GEV5,Q99S51,Q99S46,Q6GEK1,Q6GEJ4,Q99S31,Q6GEJ1,Q99S28,Q99S26,Q99S23,Q931G5,Q8NX05,Q6GEI3,Q99WA2,Q99VM3,…	Q6GKU1,Q8NWF2,Q6G8Y8,Q9AIU7,Q8NWV1,Q9L4P1,Q6GKU3,Q99U34,Q6GCA6,Q6GH60,Q99WA0,Q99VC4,Q99VC3,Q99TT5,Q6GHN7,Q6GJD2,Q6GFG9,Q6GHH1,Q8NKW8,P66937,Q6GH51,Q99S17,Q99UM1,Q6GH50,Q8NVT1,Q6GD89,P03064,P19529,Q99WC3,Q8NXY2,Q6GHF0,Q6G9B3,Q6GGE2,Q8NVU3,Q8NXM0,Q2YXC9,Q8NXL9,Q8NX56,Q931S8,Q6GHD9,Q6G943,Q5HJZ6,P0A0C7,Q6G9L6,Q6GGK1,Q6GHM5,Q6GEU7,Q6GJC6,Q6GEK9,Q6GBU4,Q9RDT5,Q99VW2,Q6GJ02,Q99R06,Q7A732,Q99U73,Q7A4R9,…	0.88778	0.999952	0.38756
GO:0006629	lipid metabolic process	P	8	25	261	623	0.0306513	0.0401284	under	Q6GIA4,Q6GK63,Q99WW8,Q6GH52,Q8NUI5,Q2FWX9,Q6G9K9,Q6GI75	Q6GIA4,Q8NX10,Q99TG2,Q6GEX6,Q8NW60,Q99UN8,Q8NXE1,Q8NWM9,Q6GHF2,Q6GE88,Q6GK63,Q99WW8,Q6GH52,Q99SY8,Q2FY37,Q99UL1,Q8NUI5,Q2FWX9,Q2YWE5,Q6G9K9,Q8NWR4,Q6GHK4,Q6GI75,Q6GEY7,Q8NWQ4	0.892107	0.999952	0.32
GO:0019693	ribose phosphate metabolic process	P	23	65	261	623	0.0881226	0.104334	under	Q6GK73,Q931R8,Q6G6Q5,Q8NUM9,Q5HCU6,Q6GHY9,Q820A6,Q6GG19,Q6GGU2,Q6GI15,Q6GHW1,Q6G8N8,Q6GEX3,Q99SE9,Q99WJ1,Q8NVA1,Q8NWR7,Q2YY06,Q99V38,Q99SF4,Q6GA10,Q6GHN4,Q8NX25	Q6GKG6,Q6GJH1,Q99TF2,Q8NXW4,Q6GK73,Q6GIL7,Q6GIL6,Q6GIL4,Q931R8,Q6G6Q5,Q8NXF1,Q8NUM9,Q5HCU6,Q6GIL8,Q6GHZ1,Q6GHY9,Q820A6,Q6GG19,Q8NXL5,Q8NX76,Q6GEV0,Q6GGI7,Q6G9L6,Q99V37,Q8NY70,Q6GGU2,Q8NX92,Q8NX88,Q99SX9,Q6GI15,Q6GE99,Q6GHW1,Q6G8N8,Q99SC8,Q99TL8,Q6GEX3,Q6GEX2,Q6GEX0,Q6GEW9,Q99SF1,Q99SF0,Q99SE9,Q6GJG1,Q99WJ1,Q8NVA1,Q8NWR7,Q2YY06,Q6GGZ6,Q99V38,Q99SF4,Q6GHN5,Q6GA10,Q6GHN1,Q6GHN3,Q6GHN4,Q8NX25,Q6GG92,…	0.896332	0.999952	0.353846
GO:0000902	cell morphogenesis	P	4	14	261	623	0.0153257	0.0224719	under	Q9KIN5,Q6GIQ3,Q6GFW8,Q2FZP6	Q9KIN5,Q6GIQ3,Q6GHT5,Q8NX35,Q99U42,Q6GFW8,Q8NVH8,Q8NWR4,Q2FZP6,Q99UA7,Q8NWU0,Q8NVG3,Q931H5,Q8NVA9	0.905113	0.999952	0.285714
GO:0006221	pyrimidine nucleotide biosynthetic process	P	4	14	261	623	0.0153257	0.0224719	under	Q6GGU2,Q6GA10,Q6GHN4,Q8NX25	Q6GGU2,Q6GGY0,Q8NY05,Q99UL1,Q6GHN5,Q6GA10,Q6GHN1,Q6GHN3,Q6GHN4,Q8NX25,Q6GG92,Q6GEW3,Q6GEU8,Q6GHH7	0.905113	0.999952	0.285714
GO:0022604	regulation of cell morphogenesis	P	4	14	261	623	0.0153257	0.0224719	under	Q9KIN5,Q6GIQ3,Q6GFW8,Q2FZP6	Q9KIN5,Q6GIQ3,Q6GHT5,Q8NX35,Q99U42,Q6GFW8,Q8NVH8,Q8NWR4,Q2FZP6,Q99UA7,Q8NWU0,Q8NVG3,Q931H5,Q8NVA9	0.905113	0.999952	0.285714
GO:0022603	regulation of anatomical structure morphogenesis	P	4	14	261	623	0.0153257	0.0224719	under	Q9KIN5,Q6GIQ3,Q6GFW8,Q2FZP6	Q9KIN5,Q6GIQ3,Q6GHT5,Q8NX35,Q99U42,Q6GFW8,Q8NVH8,Q8NWR4,Q2FZP6,Q99UA7,Q8NWU0,Q8NVG3,Q931H5,Q8NVA9	0.905113	0.999952	0.285714
GO:0032989	cellular component morphogenesis	P	4	14	261	623	0.0153257	0.0224719	under	Q9KIN5,Q6GIQ3,Q6GFW8,Q2FZP6	Q9KIN5,Q6GIQ3,Q6GHT5,Q8NX35,Q99U42,Q6GFW8,Q8NVH8,Q8NWR4,Q2FZP6,Q99UA7,Q8NWU0,Q8NVG3,Q931H5,Q8NVA9	0.905113	0.999952	0.285714
GO:0008360	regulation of cell shape	P	4	14	261	623	0.0153257	0.0224719	under	Q9KIN5,Q6GIQ3,Q6GFW8,Q2FZP6	Q9KIN5,Q6GIQ3,Q6GHT5,Q8NX35,Q99U42,Q6GFW8,Q8NVH8,Q8NWR4,Q2FZP6,Q99UA7,Q8NWU0,Q8NVG3,Q931H5,Q8NVA9	0.905113	0.999952	0.285714
GO:0016830	carbon-carbon lyase activity	F	3	11	261	623	0.0114943	0.0176565	under	P99174,Q5HCU6,Q6GFM3	P99174,Q8NYR1,Q5HCU6,Q6GEV0,Q6GHN1,Q99W39,Q5HEY8,Q6GFM3,Q8NYC7,Q5HG20,Q8NXA0	0.906338	0.999952	0.272727
GO:0015075	ion transmembrane transporter activity	F	5	17	261	623	0.0191571	0.0272873	under	Q6GEX3,Q99SF4,Q99SE9,Q99V36,Q99V38	Q6GEX3,Q6GEX2,Q99SF4,Q6GEX0,Q6GEW9,Q99SF1,Q99SF0,Q99SE9,Q2FKI2,Q69HU0,Q99V36,Q99V37,Q99V38,Q53584,Q99VY6,Q6GID8,Q99VG8	0.906738	0.999952	0.294118
GO:1901659	glycosyl compound biosynthetic process	P	6	20	261	623	0.0229885	0.0321027	under	Q99WJ1,Q6GGU2,Q99VR1,Q6GA10,Q6GHN4,Q8NX25	Q99WJ1,Q6GG69,Q6GJG1,Q8NY70,Q6GGU2,Q99VR1,Q99VP5,Q6GG65,Q6GG64,Q99TL8,Q6GHN5,Q6GA10,Q6GHN1,Q6GHN3,Q6GHN4,Q8NX25,Q6GG92,Q6GEW3,Q6GEU8,Q6GHH7	0.909827	0.999952	0.3
GO:0009163	nucleoside biosynthetic process	P	6	20	261	623	0.0229885	0.0321027	under	Q99WJ1,Q6GGU2,Q99VR1,Q6GA10,Q6GHN4,Q8NX25	Q99WJ1,Q6GG69,Q6GJG1,Q8NY70,Q6GGU2,Q99VR1,Q99VP5,Q6GG65,Q6GG64,Q99TL8,Q6GHN5,Q6GA10,Q6GHN1,Q6GHN3,Q6GHN4,Q8NX25,Q6GG92,Q6GEW3,Q6GEU8,Q6GHH7	0.909827	0.999952	0.3
GO:0042455	ribonucleoside biosynthetic process	P	6	20	261	623	0.0229885	0.0321027	under	Q99WJ1,Q6GGU2,Q99VR1,Q6GA10,Q6GHN4,Q8NX25	Q99WJ1,Q6GG69,Q6GJG1,Q8NY70,Q6GGU2,Q99VR1,Q99VP5,Q6GG65,Q6GG64,Q99TL8,Q6GHN5,Q6GA10,Q6GHN1,Q6GHN3,Q6GHN4,Q8NX25,Q6GG92,Q6GEW3,Q6GEU8,Q6GHH7	0.909827	0.999952	0.3
GO:0043169	cation binding	F	53	142	261	623	0.203065	0.227929	under	Q6GHJ0,Q6G9B3,Q2FZP6,Q8NW61,Q8NX25,Q6GI15,A0A0H3JVA1,Q99WC3,Q6GIG3,Q99UX4,Q6GA10,Q99UQ0,Q99UI1,Q6GGU2,Q6GG08,Q6G7Q4,Q6GF14,Q5HJB7,Q5HEK9,Q8NXZ2,Q6GH51,Q6GA63,Q93P61,Q6G9K9,Q8NUI5,Q8NVA1,Q6GKH2,Q99UM1,Q99QV3,Q99RW4,Q99SC3,Q5HF67,Q2YYT1,Q6GH72,Q8NYD0,Q6GEU1,Q8NV65,Q99X56,Q99V36,Q8NY94,Q99W73,Q99VR1,Q6G8Y8,Q8NW72,Q6GGD7,P41368,Q6GHN4,Q7A522,Q2G1B9,Q6GEE4,Q6GFD7,Q6GEA1,Q931R8	Q6GKG6,Q6GIN1,Q6GIL4,Q8NX92,Q6GHU7,Q99UW5,Q6GHJ0,Q99UJ8,Q6G9B3,Q99TK9,Q6GEW3,Q6GER6,Q6GE88,Q6GI39,Q99TF2,Q8NVZ9,Q5HEE5,Q8NXZ0,Q2FZP6,Q99S17,Q8NW61,Q6GJH1,Q8NYX6,Q8NX25,Q5HD61,Q99TG5,Q8NX60,Q6GI15,A0A0H3JVA1,Q99WC3,Q99W24,Q6GIG3,Q99VC4,Q6GI79,Q99UX4,Q6GA10,Q99UQ0,Q931T1,Q6GHI2,Q99UI1,Q6GGU2,Q6GG65,Q6G8Q2,Q8NW68,Q6GG08,Q5HEY8,Q99SY8,Q9AIU7,Q6G7Q4,Q6GF14,Q8NVH8,Q6GEU8,Q6G677,Q931E1,Q5HJB7,Q7A732,Q99…	0.912419	0.999952	0.373239
GO:0019438	aromatic compound biosynthetic process	P	45	122	261	623	0.172414	0.195827	under	Q6GDC8,Q8NX95,Q8NUI2,P64356,Q6GJD2,Q6GK73,Q931R8,Q6G6Q5,Q8NUM9,Q5HCU6,Q6GHY9,Q820A6,Q6GG19,Q99WJ1,Q6GGU2,Q6GI15,Q6GEU7,Q6GJC6,Q99VW2,Q99R06,Q7A4R9,Q9F0R1,Q99W81,Q8NW75,Q6GFM3,Q2YU22,Q99VR1,Q59803,Q2G296,Q6GA63,P99174,Q5HEK9,Q6GHW1,Q6G8N8,Q6GEX3,Q99SE9,Q8NVI5,Q6GI88,Q99SF4,Q6GJF0,Q6GA10,Q6GHN4,Q8NX25,Q8NXZ2,Q5HJY7	Q8NXN3,Q6GDC8,Q8NX95,Q8NUI2,Q2YZB4,P64356,Q99TT5,Q6GHN7,Q6GJD2,Q99TF2,Q8NXW4,Q6GK73,Q6GIL7,Q6GIL6,Q6GIL4,Q931R8,Q6G6Q5,Q8NXF1,Q8NUM9,Q5HCU6,Q6GIL8,Q6GHZ1,Q6GHY9,Q820A6,Q6GG19,Q8NXL5,Q8NX76,Q6GEV0,Q99WJ1,Q6GG69,Q6GJG1,Q8NY70,Q6GGU2,Q8NX92,Q8NX88,Q99SX9,Q6GI15,Q6GEW3,Q6GGY0,Q8NY05,Q6GHM5,Q6GEU7,Q6GJC6,Q6GEK9,Q6GBU4,Q9RDT5,Q99VW2,Q6GJ02,Q99R06,Q7A732,Q99U73,Q7A4R9,Q6GF07,Q8NW33,Q9F0R1,Q99W81,Q99WA0,…	0.912466	0.999952	0.368852
GO:0033866	nucleoside bisphosphate biosynthetic process	P	2	8	261	623	0.00766284	0.0128411	under	Q6GHW1,Q6G8N8	Q99TF2,Q8NXW4,Q6GHW1,Q6G8N8,Q99SC8,Q99TL8,Q99TG2,Q8NW60	0.913457	0.999952	0.25
GO:0000910	cytokinesis	P	2	8	261	623	0.00766284	0.0128411	under	Q9ZHA2,Q7A7E0	Q99WA5,Q9ZHA2,Q6G8Q2,Q8NW47,Q6GHP9,Q7A7E0,Q6GJK9,Q6GHQ0	0.913457	0.999952	0.25
GO:0034030	ribonucleoside bisphosphate biosynthetic process	P	2	8	261	623	0.00766284	0.0128411	under	Q6GHW1,Q6G8N8	Q99TF2,Q8NXW4,Q6GHW1,Q6G8N8,Q99SC8,Q99TL8,Q99TG2,Q8NW60	0.913457	0.999952	0.25
GO:0044265	cellular macromolecule catabolic process	P	2	8	261	623	0.00766284	0.0128411	under	Q6G943,Q99SH6	Q6G943,Q99UW5,Q99SH6,Q2FY15,Q99UJ8,Q6GHE9,Q6GHI2,Q931T1	0.913457	0.999952	0.25
GO:0010629	negative regulation of gene expression	P	2	8	261	623	0.00766284	0.0128411	under	Q8NVI5,Q6GI88	Q99UJ8,Q6GHE9,Q6GHI0,Q6GG20,Q6GF26,Q8NVI5,Q9L4P1,Q6GI88	0.913457	0.999952	0.25
GO:0016776	phosphotransferase activity, phosphate group as acceptor	F	2	8	261	623	0.00766284	0.0128411	under	Q6GHM6,Q6GGU2	Q6GEK4,Q6GGT4,Q6GHM6,Q6GGU2,Q8NY05,Q5HI96,Q6GHH7,O05337	0.913457	0.999952	0.25
GO:0043094	cellular metabolic compound salvage	P	2	8	261	623	0.00766284	0.0128411	under	Q99WJ1,Q99TQ0	Q99WJ1,Q6GG69,Q6GJG1,Q6GEW3,Q99TQ0,Q6GG92,Q6GEK4,Q6GKG6	0.913457	0.999952	0.25
GO:0006400	tRNA modification	P	2	8	261	623	0.00766284	0.0128411	under	Q8NWZ0,Q99UI1	Q6GD93,Q8NVJ5,Q5HF59,Q8NWZ0,Q6GG65,Q99UI1,Q99TM8,Q931E1	0.913457	0.999952	0.25
GO:0034033	purine nucleoside bisphosphate biosynthetic process	P	2	8	261	623	0.00766284	0.0128411	under	Q6GHW1,Q6G8N8	Q99TF2,Q8NXW4,Q6GHW1,Q6G8N8,Q99SC8,Q99TL8,Q99TG2,Q8NW60	0.913457	0.999952	0.25
GO:0044425	membrane part	C	18	53	261	623	0.0689655	0.0850722	under	Q99V36,Q6GH50,Q9KIN5,Q6GH52,Q6GFE5,Q99SE9,Q5HFU2,Q6GH63,Q6GAW1,Q99WT9,Q99RT8,Q99V38,Q99U67,Q99Q02,Q8NWQ6,Q6GH57,Q6GEX3,Q99SF4	Q99V36,Q99V37,Q6GH50,Q9RDT3,Q99X32,Q99VZ2,Q99VY6,Q9KIN5,Q6GID8,Q99UY7,Q6GH52,Q99TS3,Q8NW47,Q53584,Q6GFE5,Q99SF1,Q99SF0,Q99SE9,Q99R97,Q6GHE9,Q5HFU2,Q6GH63,Q2FKI2,Q99S39,Q6GAW1,Q99WT9,Q99WU3,P39853,Q8NWZ4,Q6GHF2,Q6GEY7,P64165,Q99RT8,Q99T13,Q99TC5,Q99V38,Q99V76,Q99VQ4,Q99X29,Q9L523,Q99U67,Q99Q02,Q99UL1,Q69HU0,Q8NWQ6,Q6GHQ0,Q6GH57,Q9KJN3,Q6GEX3,Q6GEX2,Q99SF4,Q6GEX0,Q6GEW9	0.915695	0.999952	0.339623
GO:0043170	macromolecule metabolic process	P	87	226	261	623	0.333333	0.362761	under	Q6GKU1,Q8NWF2,Q6G8Y8,Q99U34,Q6GCA6,Q6GG87,Q6GJD2,Q6GH51,Q99UM1,Q6GH50,Q8NVT1,Q6GD89,P19529,Q99WC3,Q8NXY2,Q6GHF0,Q6G9B3,Q8NVU3,Q6G943,Q6GEU7,Q6GJC6,Q99VW2,Q99R06,Q7A4R9,Q9F0R1,Q99W81,Q99UI1,Q99SH6,Q6GKT0,Q6GJV3,Q6GJV1,Q6YP15,Q6GJD1,Q6GBU9,Q6GBU7,Q6GJC3,Q6GHL1,P66083,Q6GH71,Q6GGC5,Q931Q3,Q99TK6,Q6GG27,Q6GFF6,Q6GEV5,Q99S51,Q99S46,Q6GEK1,Q6GEJ4,Q99S31,Q6GEJ1,Q99S28,Q99S26,Q99S23,Q931G5,Q8NX05,Q6GEI3,…	Q6GKU1,Q8NWF2,Q6G8Y8,Q9AIU7,Q8NWV1,Q9L4P1,Q6GKU3,Q99U34,Q6GCA6,Q6GH60,Q99WA0,Q99VC4,Q99VC3,Q6GG87,Q99TT5,Q6GD93,Q8NVJ5,Q6GHN7,Q6GJD2,Q6GFG9,Q6GHH1,Q8NKW8,P66937,Q6GH51,Q99S17,Q99UM1,Q6GH50,Q8NVT1,Q6GD89,P03064,P19529,Q99WC3,Q8NXY2,Q6GHF0,Q6G9B3,Q6GGE2,Q8NVU3,Q8NXM0,Q2YXC9,Q8NXL9,Q8NX56,Q931S8,Q6GHD9,Q6G943,Q5HJZ6,P0A0C7,Q6G9L6,Q6GGK1,Q6GHM5,Q6GEU7,Q6GJC6,Q6GEK9,Q6GBU4,Q9RDT5,Q99VW2,Q6GJ02,Q99R06,…	0.91667	0.999952	0.384956
GO:0055086	nucleobase-containing small molecule metabolic process	P	33	92	261	623	0.126437	0.147673	under	Q6GK73,Q931R8,Q6G6Q5,Q8NUM9,Q5HCU6,Q6GHY9,Q820A6,Q6GG19,Q8NX95,Q99WJ1,Q6GGU2,Q6GI15,Q99SC3,Q99VR1,Q2G296,Q8NX25,Q8NWC9,Q6GA63,Q99TQ0,P99174,Q5HEK9,Q6GHW1,Q6G8N8,Q6GEX3,Q99SE9,Q8NVA1,Q8NWR7,Q2YY06,Q99V38,Q99SF4,Q6GA10,Q6GHN4,Q8NYD0	Q99RD4,Q99TF2,Q8NXW4,Q6GK73,Q6GIL7,Q6GIL6,Q6GIL4,Q931R8,Q6G6Q5,Q8NXF1,Q8NUM9,Q5HCU6,Q6GIL8,Q6GHZ1,Q6GHY9,Q820A6,Q6GG19,Q8NXL5,Q8NX76,Q6GEV0,Q6GGI7,Q6G9L6,Q99V37,Q6GH69,Q8NX95,Q99WJ1,Q6GG69,Q6GJG1,Q8NY70,Q6GGU2,Q8NX92,Q8NX88,Q99SX9,Q6GI15,Q99SC3,Q6GGT4,Q6GHN5,Q6GHN1,Q6GHN3,Q99W39,Q6GEW3,Q6GGY0,Q8NY05,Q6GI79,Q99VR1,Q99VP5,Q6GG65,Q6GG64,Q6GE99,Q2G296,Q6GHN7,Q6GJH1,Q8NX25,Q8NWC9,Q6GA63,Q99TQ0,Q6GKG6,…	0.917431	0.999952	0.358696
GO:1901293	nucleoside phosphate biosynthetic process	P	21	61	261	623	0.0804598	0.0979133	under	Q6GK73,Q931R8,Q6G6Q5,Q8NUM9,Q5HCU6,Q6GHY9,Q820A6,Q6GG19,Q8NX95,Q6GGU2,Q6GI15,Q5HEK9,Q6GHW1,Q6G8N8,Q6GEX3,Q99SE9,Q99WJ1,Q99SF4,Q6GA10,Q6GHN4,Q8NX25	Q99TF2,Q8NXW4,Q6GK73,Q6GIL7,Q6GIL6,Q6GIL4,Q931R8,Q6G6Q5,Q8NXF1,Q8NUM9,Q5HCU6,Q6GIL8,Q6GHZ1,Q6GHY9,Q820A6,Q6GG19,Q8NXL5,Q8NX76,Q6GEV0,Q8NX95,Q8NY70,Q6GGU2,Q8NX92,Q8NX88,Q99SX9,Q6GI15,Q6GGY0,Q8NY05,Q6GI79,Q6GJH1,Q5HEK9,Q6GHW1,Q6G8N8,Q99SC8,Q99TL8,Q6GEX3,Q6GEX2,Q6GEX0,Q6GEW9,Q99SF1,Q99SF0,Q99SE9,Q99UL1,Q6GJG1,Q99WJ1,Q99SF4,Q6GHN5,Q6GA10,Q6GHN1,Q6GHN3,Q6GHN4,Q8NX25,Q6GG92,Q6GEW3,Q8NYX6,Q6GG69,Q6GEK4,…	0.917479	0.999952	0.344262
GO:0009165	nucleotide biosynthetic process	P	21	61	261	623	0.0804598	0.0979133	under	Q6GK73,Q931R8,Q6G6Q5,Q8NUM9,Q5HCU6,Q6GHY9,Q820A6,Q6GG19,Q8NX95,Q6GGU2,Q6GI15,Q5HEK9,Q6GHW1,Q6G8N8,Q6GEX3,Q99SE9,Q99WJ1,Q99SF4,Q6GA10,Q6GHN4,Q8NX25	Q99TF2,Q8NXW4,Q6GK73,Q6GIL7,Q6GIL6,Q6GIL4,Q931R8,Q6G6Q5,Q8NXF1,Q8NUM9,Q5HCU6,Q6GIL8,Q6GHZ1,Q6GHY9,Q820A6,Q6GG19,Q8NXL5,Q8NX76,Q6GEV0,Q8NX95,Q8NY70,Q6GGU2,Q8NX92,Q8NX88,Q99SX9,Q6GI15,Q6GGY0,Q8NY05,Q6GI79,Q5HEK9,Q6GHW1,Q6G8N8,Q99SC8,Q99TL8,Q6GEX3,Q6GEX2,Q6GEX0,Q6GEW9,Q99SF1,Q99SF0,Q99SE9,Q99UL1,Q6GJG1,Q99WJ1,Q99SF4,Q6GHN5,Q6GA10,Q6GHN1,Q6GHN3,Q6GHN4,Q8NX25,Q6GG92,Q6GEW3,Q8NYX6,Q6GG69,Q6GEK4,Q6GEU8,…	0.917479	0.999952	0.344262
GO:0046872	metal ion binding	F	52	140	261	623	0.199234	0.224719	under	Q6GHJ0,Q6G9B3,Q2FZP6,Q8NW61,Q8NX25,Q6GI15,Q6GEU1,Q8NV65,Q99X56,Q99V36,Q8NY94,Q99W73,Q99VR1,Q6G8Y8,Q8NW72,Q6GGD7,P41368,Q6GHN4,Q7A522,Q2G1B9,Q6GEE4,Q6GFD7,Q6GEA1,A0A0H3JVA1,Q99WC3,Q6GIG3,Q99UX4,Q6GA10,Q99UQ0,Q99UI1,Q6GGU2,Q6GG08,Q6G7Q4,Q6GF14,Q5HJB7,Q5HEK9,Q8NXZ2,Q6GH51,Q6GA63,Q93P61,Q6G9K9,Q8NUI5,Q8NVA1,Q6GKH2,Q99UM1,Q99QV3,Q99RW4,Q99SC3,Q5HF67,Q2YYT1,Q6GH72,Q8NYD0	Q6GKG6,Q6GIN1,Q6GIL4,Q8NX92,Q6GHU7,Q99UW5,Q6GHJ0,Q99UJ8,Q6G9B3,Q99TK9,Q6GEW3,Q6GER6,Q6GE88,Q6GI39,Q99TF2,Q8NVZ9,Q5HEE5,Q8NXZ0,Q2FZP6,Q99S17,Q8NW61,Q6GJH1,Q8NYX6,Q8NX25,Q5HD61,Q99TG5,Q8NX60,Q6GI15,Q6GEU1,Q8NV65,Q99X56,Q8NVJ5,Q99V36,Q99V37,Q99SZ3,Q8NY94,Q99W73,Q99VR1,Q8NXM6,Q6GHP2,Q6GGE2,Q6G8Y8,Q6GG85,Q8NW72,Q6GG20,Q99TG2,Q6GEJ6,Q6GGD7,P41368,Q2YZB4,Q6GEK4,Q6GHN4,Q6GEV0,Q7A522,Q99UJ7,Q99V09,Q8NXU1,…	0.918429	0.999952	0.371429
GO:0046390	ribose phosphate biosynthetic process	P	19	56	261	623	0.0727969	0.0898876	under	Q6GK73,Q931R8,Q6G6Q5,Q8NUM9,Q5HCU6,Q6GHY9,Q820A6,Q6GG19,Q6GGU2,Q6GI15,Q6GHW1,Q6G8N8,Q6GEX3,Q99SE9,Q99WJ1,Q99SF4,Q6GA10,Q6GHN4,Q8NX25	Q6GKG6,Q6GJH1,Q99TF2,Q8NXW4,Q6GK73,Q6GIL7,Q6GIL6,Q6GIL4,Q931R8,Q6G6Q5,Q8NXF1,Q8NUM9,Q5HCU6,Q6GIL8,Q6GHZ1,Q6GHY9,Q820A6,Q6GG19,Q8NXL5,Q8NX76,Q6GEV0,Q8NY70,Q6GGU2,Q8NX92,Q8NX88,Q99SX9,Q6GI15,Q6GHW1,Q6G8N8,Q99SC8,Q99TL8,Q6GEX3,Q6GEX2,Q6GEX0,Q6GEW9,Q99SF1,Q99SF0,Q99SE9,Q6GJG1,Q99WJ1,Q99SF4,Q6GHN5,Q6GA10,Q6GHN1,Q6GHN3,Q6GHN4,Q8NX25,Q6GG92,Q6GEW3,Q8NYX6,Q6GG69,Q6GEK4,Q6GEU8,Q6GHH7,Q99TG2,Q8NW60	0.921696	0.999952	0.339286
GO:0003677	DNA binding	F	23	67	261	623	0.0881226	0.107544	under	Q6GHF0,Q6GD89,Q6GKU1,Q6GCA6,Q9F0R1,Q99X00,Q6GJJ4,Q99WC3,Q99VW2,Q99R06,Q6GJC6,Q6GGD7,Q931H9,Q6GH51,Q99WT9,Q7A4R9,Q99VT5,P19529,Q8NVT1,Q99UM1,Q99U34,Q99W81,Q6GH50	Q6GHF0,Q931S8,Q99WA0,Q6GD89,Q99VC4,Q99VC3,Q6GKU1,Q6GCA6,Q9F0R1,Q8NX56,Q6GHD9,Q99X00,Q9RDT5,Q6GJJ4,Q99WC3,Q99VW2,Q6GJ02,Q7A6Q6,Q6GHM5,Q6GHI0,Q6GGH8,Q6GGE2,Q6GG93,Q6GG20,Q9AIU7,Q6GF26,Q99R06,Q7A872,Q6GJC6,Q7A732,Q6GHH1,Q6GEK9,Q9L4P1,J7RUA5,Q6GGD7,P03064,Q5HJZ6,Q6GKU3,P0A0C7,Q931H9,Q99TT5,Q6GH51,Q6GGK1,Q99U73,Q99WT9,Q7A4R9,Q99VT5,Q99S17,P19529,Q8NKW8,Q6GBU4,Q8NYH3,P64165,Q8NVT1,P66937,Q8NXM0,Q8NW33,…	0.928937	0.999952	0.343284
GO:1901137	carbohydrate derivative biosynthetic process	P	31	88	261	623	0.118774	0.141252	under	Q6GK73,Q931R8,Q6G6Q5,Q8NUM9,Q5HCU6,Q6GHY9,Q820A6,Q6GG19,Q99WJ1,Q6GGU2,Q6GI15,Q99VR1,Q9KIN5,Q6GIQ3,Q6GFW8,Q2FZP6,Q6GHW1,Q6G8N8,Q6GEX3,Q99SE9,A0A0H3JVA1,Q99SF4,Q6GA10,Q6GHN4,Q8NX25,Q6GIF6,Q6GIF4,Q6GK63,Q99WW8,Q2G1B9,Q8NVE6	Q6GKG6,Q6GJH1,Q99TF2,Q8NXW4,Q6GK73,Q6GIL7,Q6GIL6,Q6GIL4,Q931R8,Q6G6Q5,Q8NXF1,Q8NUM9,Q5HCU6,Q6GIL8,Q6GHZ1,Q6GHY9,Q820A6,Q6GG19,Q8NXL5,Q8NX76,Q6GEV0,Q99WJ1,Q6GG69,Q6GJG1,Q8NY70,Q6GGU2,Q8NX92,Q8NX88,Q99SX9,Q6GI15,Q6GGY0,Q8NY05,Q99VR1,Q99VP5,Q6GG65,Q6GG64,Q6GEX6,Q99RD4,Q5HD61,Q9KIN5,Q6GIQ3,Q6GHT5,Q8NX35,Q6GFW8,Q8NVH8,Q8NWR4,Q2FZP6,Q99UA7,Q8NWU0,Q8NVG3,Q931H5,Q8NVA9,Q6GHW1,Q6G8N8,Q99SC8,Q99TL8,Q6GEX3,…	0.932064	0.999952	0.352273
[truncated: 146 more rows]
